# Supplementary material for: Elucidating the regulatory mechanism of Swi1 prion in global transcription and stress responses
Source: Sci Rep. 2020 Dec 14;10:21838. doi: 10.1038/s41598-020-77993-0 (PMC7736884; doi:10.1038/s41598-020-77993-0)
Supplement: Supplementary file 2 — Supplementary Information 2. [file 41598_2020_77993_MOESM2_ESM.xlsx]

## Sheet: prion vs wt
Table S1a. DEGs from Swi1 prion strain compared to wt strain.
Sys name	Symbol	wt sample 1	wt sample 2	[SWI+] sample 1	[SWI+] sample 2	logFC	logCPM	LR	PValue	adj.p	biotype	description
YML123C	PHO84	215.763	215.03	0.872063	0.703053	-8.04916	6.75017	662.122	5.16e-146	3.03e-142	protein_coding	High-affinity inorganic phosphate (Pi) transporter and low-affinity manganese transporter; regulated by Pho4p and Spt7p; mutation confers resistance to arsenate; exit from the ER during maturation requires Pho86p [Source:SGD;Acc:S000004592]
YOL085C	YOL085C	1.57641	2.77985	0	0	-7.87824	0.274644	51.3375	7.78e-13	1.86e-11	protein_coding	Dubious open reading frame unlikely to encode a protein, based on experimental and comparative sequence data; partially overlaps the dubious gene YOL085W-A [Source:SGD;Acc:S000005445]
PWR1	PWR1	7.81353	6.94963	0.0670818	0	-7.33582	1.93621	111.495	4.61e-26	2.91e-24	ncRNA	One of two long intergenic ncRNAs that play key roles in regulating transcription of the nearby protein-coding ORF MUC1; PWR1 promotes MUC1 transcription by interfering with ncRNA ICR1, which is transcribed across the MUC1 promoter [Source:SGD;Acc:S000132614]
YIL057C	RGI2	89.3758	88.8735	1.14039	0.390585	-6.78003	5.48687	426.427	9.74e-95	1.91e-91	protein_coding	Protein of unknown function involved in energy metabolism under respiratory conditions; expression induced under carbon limitation and repressed under high glucose [Source:SGD;Acc:S000001319]
YNL194C	YNL194C	467.852	726.849	4.15907	7.343	-6.70072	8.23121	386.77	4.18e-86	6.13e-83	protein_coding	Integral membrane protein required for sporulation and plasma membrane sphingolipid content; has sequence similarity to SUR7 and FMP45; GFP-fusion protein is induced in response to the DNA-damaging agent MMS [Source:SGD;Acc:S000005138]
YDL222C	FMP45	149.485	276.432	2.2137	1.87481	-6.67393	6.74488	324.338	1.64e-72	1.38e-69	protein_coding	Integral membrane protein localized to mitochondria (untagged protein); required for sporulation and maintaining sphingolipid content; has sequence similarity to SUR7 and YNL194C [Source:SGD;Acc:S000002381]
YIR019C	FLO11	1933.85	2388.55	20.5941	24.4506	-6.57266	10.0862	363.18	5.72e-81	5.59e-78	protein_coding	GPI-anchored cell surface glycoprotein (flocculin); required for pseudohyphal formation, invasive growth, flocculation, and biofilms; transcriptionally regulated by the MAPK pathway (via Ste12p and Tec1p) and the cAMP pathway (via Flo8p); required f /.../ formation of fibrous interconnections between cells in a colony of a wild S. cerevisiae strain [Source:SGD;Acc:S000001458]
YAR050W	FLO1	636.529	893.314	8.1169	9.45215	-6.43189	8.59015	467.339	1.22e-103	3.57e-100	protein_coding	Lectin-like protein involved in flocculation, cell wall protein that binds to mannose chains on the surface of other cells, confers floc-forming ability that is chymotrypsin sensitive and heat resistant; similar to Flo5p [Source:SGD;Acc:S000000084]
YIL160C	POT1	33.5159	38.3456	0.804981	0.78117	-5.46523	4.20149	226.224	3.97e-51	8.32e-49	protein_coding	3-ketoacyl-CoA thiolase with broad chain length specificity, cleaves 3-ketoacyl-CoA into acyl-CoA and acetyl-CoA during beta-oxidation of fatty acids [Source:SGD;Acc:S000001422]
YHR136C	SPL2	55.0374	69.1693	1.81121	1.01552	-5.40498	4.98842	269.267	1.64e-60	5.06e-58	protein_coding	Protein with similarity to cyclin-dependent kinase inhibitors; downregulates low-affinity phosphate transport during phosphate limitation; overproduction suppresses a plc1 null mutation; GFP-fusion protein localizes to the cytoplasm [Source:SGD;Acc:S000001178]
YOL052C-A	DDR2	125.908	160.659	2.61619	5.70254	-5.11505	6.19956	271.53	5.27e-61	1.93e-58	protein_coding	Multistress response protein, expression is activated by a variety of xenobiotic agents and environmental or physiological stresses [Source:SGD;Acc:S000005413]
YCR010C	ADY2	38.862	53.0625	1.60996	1.17175	-5.00516	4.56667	211.247	7.34e-48	1.27e-45	protein_coding	Acetate transporter required for normal sporulation; phosphorylated in mitochondria [Source:SGD;Acc:S000000603]
YGR236C	SPG1	34.407	61.402	1.20747	1.79669	-4.9865	4.6273	169.536	9.34e-39	1.1e-36	protein_coding	Protein required for survival at high temperature during stationary phase; not required for growth on nonfermentable carbon sources; the authentic, non-tagged protein is detected in highly purified mitochondria in high-throughput studies [Source:SGD;Acc:S000003468]
YBR050C	REG2	72.2409	96.7225	2.54911	2.89033	-4.9401	5.44405	291.449	2.4e-65	1.28e-62	protein_coding	Regulatory subunit of the Glc7p type-1 protein phosphatase; involved with Reg1p, Glc7p, and Snf1p in regulation of glucose-repressible genes, also involved in glucose-induced proteolysis of maltose permease [Source:SGD;Acc:S000000254]
YDL204W	RTN2	937.144	1330.08	30.7905	51.1666	-4.78896	9.19229	221.262	4.8e-50	9.39e-48	protein_coding	Protein of unknown function; has similarity to mammalian reticulon proteins; member of the RTNLA (reticulon-like A) subfamily [Source:SGD;Acc:S000002363]
YMR107W	SPG4	189.581	246.753	11.0014	4.45267	-4.77363	6.81594	158.53	2.37e-36	2.49e-34	protein_coding	Protein required for survival at high temperature during stationary phase; not required for growth on nonfermentable carbon sources [Source:SGD;Acc:S000004713]
YLR327C	TMA10	3193.95	3250.38	125.51	107.333	-4.76869	10.6983	192.215	1.04e-43	1.7e-41	protein_coding	Protein of unknown function that associates with ribosomes; putative homolog of the F1F0-ATPase synthase regulator Stf2p [Source:SGD;Acc:S000004319]
YDR380W	ARO10	157.71	168.835	6.10444	5.78066	-4.75791	6.39811	367.989	5.13e-82	6.02e-79	protein_coding	Phenylpyruvate decarboxylase, catalyzes decarboxylation of phenylpyruvate to phenylacetaldehyde, which is the first specific step in the Ehrlich pathway [Source:SGD;Acc:S000002788]
YJL116C	NCA3	62.7824	54.2889	1.74413	2.57786	-4.75189	4.92192	256.294	1.1e-57	2.7e-55	protein_coding	Protein that functions with Nca2p to regulate mitochondrial expression of subunits 6 (Atp6p) and 8 (Atp8p ) of the Fo-F1 ATP synthase; member of the SUN family; expression induced in cells treated with the mycotoxin patulin [Source:SGD;Acc:S000003652]
YNL195C	YNL195C	190.952	216.174	10.0623	6.24936	-4.60624	6.72174	265.381	1.15e-59	3.38e-57	protein_coding	Putative protein of unknown function; shares a promoter with YNL194C; the authentic, non-tagged protein is detected in highly purified mitochondria in high-throughput studies [Source:SGD;Acc:S000005139]
YMR081C	ISF1	425.152	637.322	20.1245	23.5913	-4.59195	8.10666	289.74	5.66e-65	2.77e-62	protein_coding	Serine-rich, hydrophilic protein with similarity to Mbr1p; overexpression suppresses growth defects of hap2, hap3, and hap4 mutants; expression is under glucose control; cotranscribed with NAM7 in a cyp1 mutant [Source:SGD;Acc:S000004686]
YDR343C	HXT6	758.872	941.307	34.5471	40.5427	-4.4891	8.78806	313.886	3.11e-70	2.28e-67	protein_coding	High-affinity glucose transporter of the major facilitator superfamily, nearly identical to Hxt7p, expressed at high basal levels relative to other HXTs, repression of expression by high glucose requires SNF3 [Source:SGD;Acc:S000002751]
YOR032C	HMS1	36.7373	48.3204	1.4758	2.42163	-4.44426	4.47604	180.373	4.02e-41	5.61e-39	protein_coding	Basic helix-loop-helix (bHLH) protein with similarity to myc-family transcription factors; overexpression confers hyperfilamentous growth and suppresses the pseudohyphal filamentation defect of a diploid mep1 mep2 homozygous null mutant [Source:SGD;Acc:S000005558]
YKL093W	MBR1	147.566	175.376	6.6411	8.59287	-4.39643	6.3972	307.11	9.31e-69	6.07e-66	protein_coding	Protein involved in mitochondrial functions and stress response; overexpression suppresses growth defects of hap2, hap3, and hap4 mutants [Source:SGD;Acc:S000001576]
YNL036W	NCE103	1250.71	1389.76	71.3079	53.1977	-4.38082	9.42727	221.474	4.31e-50	8.73e-48	protein_coding	Carbonic anhydrase; metalloenzyme that catalyzes CO2 hydration to bicarbonate and protons; poorly transcribed under aerobic conditions and at an undetectable level under anaerobic conditions; involved in non-classical protein export pathway [Source:SGD;Acc:S000004981]
YDL085W	NDE2	100.616	130.244	4.29323	7.18676	-4.32954	5.91721	242.641	1.04e-54	2.36e-52	protein_coding	Mitochondrial external NADH dehydrogenase, catalyzes the oxidation of cytosolic NADH; Nde1p and Nde2p are involved in providing the cytosolic NADH to the mitochondrial respiratory chain [Source:SGD;Acc:S000002243]
YDR034W-B	YDR034W-B	36.3946	37.201	2.07954	1.56234	-4.29918	4.27449	177.274	1.91e-40	2.49e-38	protein_coding	Predicted tail-anchored plasma membrane protein containing a conserved CYSTM module; related proteins in other organisms may be involved in response to stress; green fluorescent protein (GFP)-fusion protein localizes to the cell periphery [Source:SGD;Acc:S000007234]
YKL217W	JEN1	192.528	243.401	10.9343	11.5613	-4.26033	6.83616	301.281	1.73e-67	1.02e-64	protein_coding	Monocarboxylate/proton symporter of the plasma membrane; transport activity is dependent on the pH gradient across the membrane; mediates high-affinity uptake of carbon sources lactate, pyuvate, and acetate, and also of the micronutrient selenite, w /.../tructure mimics that of monocarboxylates; expression and localization are tightly regulated, with transcription repression, mRNA degradation, an…
YDR119W-A	COX26	261.068	307.582	17.0388	12.1081	-4.25713	7.21906	260.096	1.64e-58	4.36e-56	protein_coding	Putative protein of unknown function; may interact with respiratory chain complexes III (ubiquinol-cytochrome c reductase) or IV (cytochrome c oxidase) [Source:SGD;Acc:S000113555]
YGR067C	YGR067C	139.136	166.546	7.78149	8.90533	-4.18137	6.32851	288.088	1.3e-64	5.86e-62	protein_coding	Putative protein of unknown function; contains a zinc finger motif similar to that of Adr1p [Source:SGD;Acc:S000003299]
YPR030W	CSR2	268.402	365.387	15.1605	20.3104	-4.15187	7.38159	270.295	9.78e-61	3.19e-58	protein_coding	Nuclear protein proposed to regulate utilization of nonfermentable carbon sources and endocytosis of plasma membrane proteins; overproduction suppresses chs5 spa2 lethality at high temp; ubiquitinated by Rsp5p, deubiquitinated by Ubp2p [Source:SGD;Acc:S000006234]
YBR296C	PHO89	29.2665	36.2198	2.14662	1.48422	-4.1322	4.11561	148.052	4.62e-34	4.6e-32	protein_coding	Na+/Pi cotransporter, active in early growth phase; similar to phosphate transporters of Neurospora crassa; transcription regulated by inorganic phosphate concentrations and Pho4p [Source:SGD;Acc:S000000500]
YPL200W	CSM4	2.60451	2.69809	0.201245	0.078117	-4.09752	0.612955	43.2471	4.82e-11	9.47e-10	protein_coding	Protein required for accurate chromosome segregation during meiosis; involved in meiotic telomere clustering (bouquet formation) and telomere-led rapid prophase movements [Source:SGD;Acc:S000006121]
YMR280C	CAT8	174.16	227.048	10.1964	13.2018	-4.09099	6.7256	261.396	8.52e-59	2.38e-56	protein_coding	Zinc cluster transcriptional activator necessary for derepression of a variety of genes under non-fermentative growth conditions, active after diauxic shift, binds carbon source responsive elements [Source:SGD;Acc:S000004893]
YLR377C	FBP1	37.08	34.9934	2.48203	1.64046	-4.08618	4.25543	158.843	2.03e-36	2.16e-34	protein_coding	Fructose-1,6-bisphosphatase, key regulatory enzyme in the gluconeogenesis pathway, required for glucose metabolism; undergoes either proteasome-mediated or autophagy-mediated degradation depending on growth conditions; interacts with Vid30p [Source:SGD;Acc:S000004369]
YLR142W	PUT1	133.447	152.238	9.39145	7.10864	-4.08495	6.23591	256.364	1.06e-57	2.7e-55	protein_coding	Proline oxidase, nuclear-encoded mitochondrial protein involved in utilization of proline as sole nitrogen source; PUT1 transcription is induced by Put3p in the presence of proline and the absence of a preferred nitrogen source [Source:SGD;Acc:S000004132]
YBR117C	TKL2	14.5304	29.9243	1.14039	1.48422	-4.06626	3.56425	82.1036	1.29e-19	5.83e-18	protein_coding	Transketolase, similar to Tkl1p; catalyzes conversion of xylulose-5-phosphate and ribose-5-phosphate to sedoheptulose-7-phosphate and glyceraldehyde-3-phosphate in the pentose phosphate pathway; needed for synthesis of aromatic amino acids [Source:SGD;Acc:S000000321]
YMR169C	ALD3	227.895	336.444	12.5443	21.4822	-4.05218	7.22013	189	5.26e-43	7.91e-41	protein_coding	Cytoplasmic aldehyde dehydrogenase, involved in beta-alanine synthesis; uses NAD+ as the preferred coenzyme; very similar to Ald2p; expression is induced by stress and repressed by glucose [Source:SGD;Acc:S000004779]
YKL163W	PIR3	256.613	311.834	14.4897	19.6074	-4.05175	7.22974	277.712	2.37e-62	9.92e-60	protein_coding	O-glycosylated covalently-bound cell wall protein required for cell wall stability; expression is cell cycle regulated, peaking in M/G1 and also subject to regulation by the cell integrity pathway [Source:SGD;Acc:S000001646]
YER067W	RGI1	3457.97	3842.57	191.854	251.302	-4.03309	10.9122	139.754	3.01e-32	2.85e-30	protein_coding	Protein of unknown function involved in energy metabolism under respiratory conditions; protein abundance is increased upon intracellular iron depletion [Source:SGD;Acc:S000000869]
YMR206W	YMR206W	149.211	176.684	6.30569	13.7486	-4.02928	6.42922	171.642	3.24e-39	4.05e-37	protein_coding	Putative protein of unknown function; YMR206W is not an essential gene [Source:SGD;Acc:S000004819]
YOR134W	BAG7	30.9114	49.7103	2.61619	2.26539	-4.01754	4.42053	135.595	2.45e-31	2.14e-29	protein_coding	Rho GTPase activating protein (RhoGAP), stimulates the intrinsic GTPase activity of Rho1p, which plays a role in actin cytoskeleton organization and control of cell wall synthesis; structurally and functionally related to Sac7p [Source:SGD;Acc:S000005660]
YDR215C	YDR215C	1.91911	4.16978	0.201245	0.156234	-3.98261	0.785025	38.0647	6.84e-10	1.2e-08	protein_coding	Dubious open reading frame unlikely to encode a protein, based on available experimental and comparative sequence data; null mutant displays elevated sensitivity to expression of a mutant huntingtin fragment or of alpha-synuclein [Source:SGD;Acc:S000002623]
YMR058W	FET3	180.191	176.766	9.5927	13.2018	-3.96119	6.56357	276.273	4.87e-62	1.91e-59	protein_coding	Ferro-O2-oxidoreductase required for high-affinity iron uptake and involved in mediating resistance to copper ion toxicity, belongs to class of integral membrane multicopper oxidases [Source:SGD;Acc:S000004662]
YIL101C	XBP1	82.1792	90.3452	3.82366	7.73358	-3.90535	5.52065	186.342	2e-42	2.86e-40	protein_coding	Transcriptional repressor that binds to promoter sequences of the cyclin genes, CYS3, and SMF2; expression is induced by stress or starvation during mitosis, and late in meiosis; member of the Swi4p/Mbp1p family; potential Cdc28p substrate [Source:SGD;Acc:S000001363]
YKR093W	PTR2	53.1868	59.6851	5.09822	2.34351	-3.87429	4.91186	136.667	1.43e-31	1.31e-29	protein_coding	Integral membrane peptide transporter, mediates transport of di- and tri-peptides; conserved protein that contains 12 transmembrane domains; PTR2 expression is regulated by the N-end rule pathway via repression by Cup9p [Source:SGD;Acc:S000001801]
YGR043C	NQM1	136.326	192.791	9.92811	12.8893	-3.84179	6.45547	213.424	2.46e-48	4.37e-46	protein_coding	Transaldolase of unknown function; transcription is repressed by Mot1p and induced by alpha-factor and during diauxic shift [Source:SGD;Acc:S000003275]
YOR178C	GAC1	256.476	360.318	16.3009	29.372	-3.7569	7.36656	170.217	6.63e-39	7.95e-37	protein_coding	Regulatory subunit for Glc7p type-1 protein phosphatase (PP1), tethers Glc7p to Gsy2p glycogen synthase, binds Hsf1p heat shock transcription factor, required for induction of some HSF-regulated genes under heat shock [Source:SGD;Acc:S000005704]
YHL021C	AIM17	2005.13	2379.06	120.747	209.666	-3.72919	10.1963	123.357	1.16e-28	8.34e-27	protein_coding	Putative protein of unknown function; the authentic, non-tagged protein is detected in highly purified mitochondria in high-throughput studies; null mutant displays reduced frequency of mitochondrial genome loss [Source:SGD;Acc:S000001013]
YER150W	SPI1	714.87	993.47	40.3832	91.3969	-3.70347	8.83937	114.492	1.02e-26	6.77e-25	protein_coding	GPI-anchored cell wall protein involved in weak acid resistance; basal expression requires Msn2p/Msn4p; expression is induced under conditions of stress and during the diauxic shift; similar to Sed1p [Source:SGD;Acc:S000000952]
YDL079C	MRK1	317.476	343.72	27.1681	23.0445	-3.69592	7.46977	270.984	6.93e-61	2.39e-58	protein_coding	Glycogen synthase kinase 3 (GSK-3) homolog; one of four GSK-3 homologs in S. cerevisiae that function to activate Msn2p-dependent transcription of stress responsive genes and that function in protein degradation [Source:SGD;Acc:S000002237]
YAL061W	BDH2	785.534	1066.48	55.0742	93.506	-3.63915	8.96041	153.406	3.12e-35	3.16e-33	protein_coding	Putative medium-chain alcohol dehydrogenase with similarity to BDH1; transcription induced by constitutively active PDR1 and PDR3 [Source:SGD;Acc:S000000057]
YDR216W	ADR1	536.666	650.812	42.8653	52.104	-3.63347	8.31927	245.171	2.93e-55	6.89e-53	protein_coding	Carbon source-responsive zinc-finger transcription factor, required for transcription of the glucose-repressed gene ADH2, of peroxisomal protein genes, and of genes required for ethanol, glycerol, and fatty acid utilization [Source:SGD;Acc:S000002624]
YEL070W	DSF1	54.9689	59.9303	4.62864	4.68702	-3.60438	4.95649	188.683	6.16e-43	9.04e-41	protein_coding	Deletion suppressor of mpt5 mutation [Source:SGD;Acc:S000000796]
YOR384W	FRE5	16.7237	10.1383	1.07331	1.09364	-3.60362	2.88222	69.7972	6.57e-17	2.32e-15	protein_coding	Putative ferric reductase with similarity to Fre2p; expression induced by low iron levels; the authentic, non-tagged protein is detected in highly purified mitochondria in high-throughput studies [Source:SGD;Acc:S000005911]
YLR136C	TIS11	31.3227	27.5532	2.34786	2.42163	-3.60362	3.99752	131.681	1.76e-30	1.41e-28	protein_coding	mRNA-binding protein expressed during iron starvation; binds to a sequence element in the 3'-untranslated regions of specific mRNAs to mediate their degradation; involved in iron homeostasis [Source:SGD;Acc:S000004126]
YPL156C	PRM4	53.5295	48.4021	3.62242	4.84325	-3.58013	4.78621	174.04	9.7e-40	1.24e-37	protein_coding	Pheromone-regulated protein proposed to be involved in mating; predicted to have 1 transmembrane segment; transcriptionally regulated by Ste12p during mating and by Cat8p during the diauxic shift [Source:SGD;Acc:S000006077]
YOR019W	YOR019W	136.874	186.986	14.0872	13.7486	-3.52213	6.45517	198.788	3.84e-45	6.44e-43	protein_coding	Protein of unknown function that may interact with ribosomes, based on co-purification experiments [Source:SGD;Acc:S000005545]
YFL014W	HSP12	2206.98	2425.18	105.318	302.235	-3.51801	10.2911	68.0696	1.58e-16	5.39e-15	protein_coding	Plasma membrane protein involved in maintaining membrane organization in stress conditions; induced by heat shock, oxidative stress, osmostress, stationary phase, glucose depletion, oleate and alcohol; regulated by HOG and Ras-Pka pathways [Source:SGD;Acc:S000001880]
YPR184W	GDB1	1084.92	1226.98	77.4124	138.033	-3.42345	9.29661	132.679	1.06e-30	8.79e-29	protein_coding	Glycogen debranching enzyme containing glucanotranferase and alpha-1,6-amyloglucosidase activities, required for glycogen degradation; phosphorylated in mitochondria; activity is inhibited by Igd1p [Source:SGD;Acc:S000006388]
YMR011W	HXT2	3567.15	3224.14	390.416	229.273	-3.42122	10.8501	82.7587	9.27e-20	4.25e-18	protein_coding	High-affinity glucose transporter of the major facilitator superfamily, expression is induced by low levels of glucose and repressed by high levels of glucose [Source:SGD;Acc:S000004613]
YPL230W	USV1	216.037	279.13	19.5879	27.1847	-3.3976	7.07735	191.55	1.46e-43	2.32e-41	protein_coding	Putative transcription factor containing a C2H2 zinc finger; mutation affects transcriptional regulation of genes involved in growth on non-fermentable carbon sources, response to salt stress and cell wall biosynthesis [Source:SGD;Acc:S000006151]
YHR137W	ARO9	206.51	194.263	20.4599	17.0295	-3.39366	6.77137	218.151	2.29e-49	4.33e-47	protein_coding	Aromatic aminotransferase II, catalyzes the first step of tryptophan, phenylalanine, and tyrosine catabolism [Source:SGD;Acc:S000001179]
YPR151C	SUE1	16.5181	18.7231	1.60996	1.71857	-3.38121	3.28241	89.7002	2.77e-21	1.37e-19	protein_coding	Mitochondrial protein required for degradation of unstable forms of cytochrome c [Source:SGD;Acc:S000006355]
YOL084W	PHM7	88.4163	126.238	8.58647	12.1081	-3.36869	5.87588	163.446	2e-37	2.17e-35	protein_coding	Protein of unknown function, expression is regulated by phosphate levels; green fluorescent protein (GFP)-fusion protein localizes to the cell periphery and vacuole [Source:SGD;Acc:S000005444]
YEL035C	UTR5	1.78203	1.38993	0.134164	0.156234	-3.36414	0.0119911	24.9701	5.82e-07	6.02e-06	protein_coding	Protein of unknown function; transcription may be regulated by Gcr1p; essential for growth under standard (aerobic) conditions but not under anaerobic conditions [Source:SGD;Acc:S000000761]
YBL043W	ECM13	56.0655	54.943	4.82989	6.09312	-3.33383	4.92933	167.996	2.03e-38	2.33e-36	protein_coding	Non-essential protein of unknown function; induced by treatment with 8-methoxypsoralen and UVA irradiation [Source:SGD;Acc:S000000139]
YPL186C	UIP4	175.736	205.218	12.8126	25.3099	-3.32432	6.70556	135.965	2.03e-31	1.83e-29	protein_coding	Protein that interacts with Ulp1p, a Ubl (ubiquitin-like protein)-specific protease for Smt3p protein conjugates; detected in a phosphorylated state in the mitochondrial outer membrane; also detected in ER and nuclear envelope [Source:SGD;Acc:S000006107]
YER054C	GIP2	177.929	213.313	12.8797	26.4035	-3.32057	6.74441	129.4	5.54e-30	4.23e-28	protein_coding	Putative regulatory subunit of the protein phosphatase Glc7p, involved in glycogen metabolism; contains a conserved motif (GVNK motif) that is also found in Gac1p, Pig1p, and Pig2p [Source:SGD;Acc:S000000856]
YHR096C	HXT5	40.7812	57.0687	4.36032	5.39007	-3.31507	4.75033	131.963	1.52e-30	1.24e-28	protein_coding	Hexose transporter with moderate affinity for glucose, induced in the presence of non-fermentable carbon sources, induced by a decrease in growth rate, contains an extended N-terminal domain relative to other HXTs [Source:SGD;Acc:S000001138]
YGR234W	YHB1	494.994	435.946	48.4331	45.8547	-3.28356	7.99595	234.3	6.88e-53	1.5e-50	protein_coding	Nitric oxide oxidoreductase, flavohemoglobin involved in nitric oxide detoxification; plays a role in the oxidative and nitrosative stress responses [Source:SGD;Acc:S000003466]
YKR097W	PCK1	81.7679	92.5527	9.32437	8.59287	-3.26039	5.58516	189.177	4.81e-43	7.43e-41	protein_coding	Phosphoenolpyruvate carboxykinase, key enzyme in gluconeogenesis, catalyzes early reaction in carbohydrate biosynthesis, glucose represses transcription and accelerates mRNA degradation, regulated by Mcm1p and Cat8p, located in the cytosol [Source:SGD;Acc:S000001805]
YDR070C	FMP16	160.657	223.86	12.276	28.1221	-3.25855	6.72578	98.0628	4.05e-23	2.29e-21	protein_coding	Putative protein of unknown function; proposed to be involved in responding to conditions of stress; the authentic, non-tagged protein is detected in highly purified mitochondria in high-throughput studies [Source:SGD;Acc:S000002477]
YJR150C	DAN1	16.5866	15.6162	1.74413	1.56234	-3.2537	3.16624	81.6226	1.65e-19	7.38e-18	protein_coding	Cell wall mannoprotein with similarity to Tir1p, Tir2p, Tir3p, and Tir4p; expressed under anaerobic conditions, completely repressed during aerobic growth [Source:SGD;Acc:S000003911]
YDL223C	HBT1	146.881	207.181	19.2525	17.4201	-3.25108	6.60742	164.819	1e-37	1.11e-35	protein_coding	Substrate of the Hub1p ubiquitin-like protein that localizes to the shmoo tip (mating projection); mutants are defective for mating projection formation, thereby implicating Hbt1p in polarized cell morphogenesis [Source:SGD;Acc:S000002382]
YOR382W	FIT2	38.3823	35.3205	3.55533	4.21832	-3.23052	4.35107	128.395	9.2e-30	6.83e-28	protein_coding	Mannoprotein that is incorporated into the cell wall via a glycosylphosphatidylinositol (GPI) anchor, involved in the retention of siderophore-iron in the cell wall [Source:SGD;Acc:S000005909]
YHR160C	PEX18	14.0506	18.3961	1.60996	1.79669	-3.23046	3.17797	75.617	3.44e-18	1.38e-16	protein_coding	Peroxin required for targeting of peroxisomal matrix proteins containing PTS2; interacts with Pex7p; partially redundant with Pex21p [Source:SGD;Acc:S000001203]
YEL011W	GLC3	2096.22	2714.77	186.085	330.122	-3.22053	10.3729	86.5577	1.36e-20	6.58e-19	protein_coding	Glycogen branching enzyme, involved in glycogen accumulation; green fluorescent protein (GFP)-fusion protein localizes to the cytoplasm in a punctate pattern [Source:SGD;Acc:S000000737]
YER011W	TIR1	266.14	265.966	25.0215	31.9498	-3.21322	7.19686	215.225	9.95e-49	1.83e-46	protein_coding	Cell wall mannoprotein of the Srp1p/Tip1p family of serine-alanine-rich proteins; expression is downregulated at acidic pH and induced by cold shock and anaerobiosis; abundance is increased in cells cultured without shaking [Source:SGD;Acc:S000000813]
YDL037C	BSC1	50.6509	48.0751	6.23861	4.29643	-3.19415	4.77356	130.124	3.85e-30	3.01e-28	protein_coding	Protein of unconfirmed function, similar to cell surface flocculin Muc1p; ORF exhibits genomic organization compatible with a translational readthrough-dependent mode of expression [Source:SGD;Acc:S000002195]
YDR342C	HXT7	1823.57	1993.64	171.26	251.537	-3.16865	10.0433	113.544	1.64e-26	1.06e-24	protein_coding	High-affinity glucose transporter of the major facilitator superfamily, nearly identical to Hxt6p, expressed at high basal levels relative to other HXTs, expression repressed by high glucose levels [Source:SGD;Acc:S000002750]
YLR174W	IDP2	60.315	53.7165	5.43363	7.42111	-3.14061	4.98628	147.433	6.31e-34	6.17e-32	protein_coding	Cytosolic NADP-specific isocitrate dehydrogenase, catalyzes oxidation of isocitrate to alpha-ketoglutarate; levels are elevated during growth on non-fermentable carbon sources and reduced during growth on glucose [Source:SGD;Acc:S000004164]
YGR088W	CTT1	835.157	1110.47	72.5154	150.219	-3.13136	9.07596	93.6552	3.76e-22	1.97e-20	protein_coding	Cytosolic catalase T, has a role in protection from oxidative damage by hydrogen peroxide [Source:SGD;Acc:S000003320]
YJL089W	SIP4	15.9012	16.5156	2.34786	1.24987	-3.1222	3.18771	66.6416	3.26e-16	1.07e-14	protein_coding	C6 zinc cluster transcriptional activator that binds to the carbon source-responsive element (CSRE) of gluconeogenic genes; involved in the positive regulation of gluconeogenesis; regulated by Snf1p protein kinase; localized to the nucleus [Source:SGD;Acc:S000003625]
YML054C	CYB2	171.966	201.049	14.3555	29.2939	-3.09937	6.69713	114.473	1.03e-26	6.77e-25	protein_coding	Cytochrome b2 (L-lactate cytochrome-c oxidoreductase), component of the mitochondrial intermembrane space, required for lactate utilization; expression is repressed by glucose and anaerobic conditions [Source:SGD;Acc:S000004518]
YDL039C	PRM7	147.703	147.659	20.9295	13.4361	-3.07116	6.36287	134.46	4.33e-31	3.63e-29	protein_coding	Pheromone-regulated protein, predicted to have one transmembrane segment; promoter contains Gcn4p binding elements [Source:SGD;Acc:S000002197]
YGR110W	CLD1	41.7407	60.0939	5.9032	6.09312	-3.06745	4.83201	118.056	1.69e-27	1.15e-25	protein_coding	Mitochondrial cardiolipin-specific phospholipase; functions upstream of Taz1p to generate monolyso-cardiolipin; transcription increases upon genotoxic stress; involved in restricting Ty1 transposition; has homology to mammalian CGI-58 [Source:SGD;Acc:S000003342]
YPL201C	YIG1	13.9821	16.1068	1.87829	1.71857	-3.03553	3.09077	70.3887	4.87e-17	1.75e-15	protein_coding	Protein that interacts with glycerol 3-phosphatase and plays a role in anaerobic glycerol production; localizes to the nucleus and cytosol [Source:SGD;Acc:S000006122]
YGR243W	MPC3	264.084	297.771	36.6937	30.8562	-3.03342	7.29422	178.339	1.12e-40	1.49e-38	protein_coding	Putative protein of unknown function; expression regulated by osmotic and alkaline stresses; the authentic, non-tagged protein is detected in highly purified mitochondria in high-throughput studies [Source:SGD;Acc:S000003475]
YNL196C	SLZ1	9.73264	9.97476	1.34164	1.01552	-3.0231	2.49372	58.2147	2.35e-14	6.54e-13	protein_coding	Sporulation-specific protein with a leucine zipper motif [Source:SGD;Acc:S000005140]
YBR285W	YBR285W	140.164	161.231	14.2213	24.1381	-2.97309	6.40359	134.514	4.22e-31	3.59e-29	protein_coding	Putative protein of unknown function; YBR285W is not an essential gene [Source:SGD;Acc:S000000489]
YIL136W	OM45	992.113	1168.11	97.8723	183.419	-2.94232	9.24682	96.4704	9.06e-23	5.02e-21	protein_coding	Protein of unknown function, major constituent of the mitochondrial outer membrane; located on the outer (cytosolic) face of the outer membrane [Source:SGD;Acc:S000001398]
YPL017C	IRC15	18.9855	20.4401	1.4758	3.74961	-2.92642	3.48876	57.0252	4.3e-14	1.14e-12	protein_coding	Microtubule associated protein; regulates microtubule dynamics; required for accurate meiotic chromosome segregation; null mutant displays large budded cells due to delayed mitotic progression, increased levels of spontaneous Rad52 foci [Source:SGD;Acc:S000005938]
YDR453C	TSA2	171.486	199.413	24.6861	23.9038	-2.91375	6.70926	170.926	4.64e-39	5.68e-37	protein_coding	Stress inducible cytoplasmic thioredoxin peroxidase; cooperates with Tsa1p in the removal of reactive oxygen, nitrogen and sulfur species using thioredoxin as hydrogen donor; deletion enhances the mutator phenotype of tsa1 mutants [Source:SGD;Acc:S000002861]
YGR256W	GND2	52.1587	58.2951	7.71441	6.79618	-2.90426	4.96643	129.096	6.46e-30	4.86e-28	protein_coding	6-phosphogluconate dehydrogenase (decarboxylating), catalyzes an NADPH regenerating reaction in the pentose phosphate pathway; required for growth on D-glucono-delta-lactone [Source:SGD;Acc:S000003488]
YOR028C	CIN5	159.903	199.086	20.6612	28.6689	-2.8566	6.66944	144.523	2.73e-33	2.63e-31	protein_coding	Basic leucine zipper (bZIP) transcription factor of the yAP-1 family; physically interacts with the Tup1-Cyc8 complex and recruits Tup1p to its targets; mediates pleiotropic drug resistance and salt tolerance; nuclearly localized under oxidative str /.../d sequestered in the cytoplasm by Lot6p under reducing conditions [Source:SGD;Acc:S000005554]
YER067C-A	YER067C-A	2.33035	1.88049	0.335409	0.234351	-2.8148	0.420238	24.608	7.03e-07	7.16e-06	protein_coding	Dubious open reading frame unlikely to encode a protein, based on available experimental and comparative sequence data; partially overlaps the uncharacterized ORF YER067W [Source:SGD;Acc:S000028748]
YNR002C	ATO2	60.315	77.6723	6.84234	13.2799	-2.78125	5.30225	93.4408	4.19e-22	2.16e-20	protein_coding	Putative transmembrane protein involved in export of ammonia, a starvation signal that promotes cell death in aging colonies; phosphorylated in mitochondria; member of the TC 9.B.33 YaaH family; homolog of Ady2p and Y. lipolytica Gpr1p [Source:SGD;Acc:S000005285]
YDR256C	CTA1	30.98	36.4651	5.9032	3.6715	-2.77947	4.2734	76.8237	1.87e-18	7.62e-17	protein_coding	Catalase A, breaks down hydrogen peroxide in the peroxisomal matrix formed by acyl-CoA oxidase (Pox1p) during fatty acid beta-oxidation [Source:SGD;Acc:S000002664]
YGL162W	SUT1	50.788	57.9681	7.31192	8.43663	-2.77377	4.96038	123.676	9.92e-29	7.19e-27	protein_coding	Transcription factor of the Zn[II]2Cys6 family involved in sterol uptake; involved in induction of hypoxic gene expression [Source:SGD;Acc:S000003130]
YOR348C	PUT4	17.7518	18.7231	2.81744	2.42163	-2.7709	3.3959	67.2595	2.38e-16	7.94e-15	protein_coding	Proline permease, required for high-affinity transport of proline; also transports the toxic proline analog azetidine-2-carboxylate (AzC); PUT4 transcription is repressed in ammonia-grown cells [Source:SGD;Acc:S000005875]
YLR267W	BOP2	42.5632	64.5089	7.91565	7.8117	-2.74836	4.94166	94.9283	1.97e-22	1.05e-20	protein_coding	Protein of unknown function [Source:SGD;Acc:S000004257]
YIL155C	GUT2	443.247	469.958	58.8978	76.8671	-2.74053	8.02925	166.728	3.84e-38	4.33e-36	protein_coding	Mitochondrial glycerol-3-phosphate dehydrogenase; expression is repressed by both glucose and cAMP and derepressed by non-fermentable carbon sources in a Snf1p, Rsf1p, Hap2/3/4/5 complex dependent manner [Source:SGD;Acc:S000001417]
YMR173W-A	YMR173W-A	43.1115	53.9618	6.03736	8.51475	-2.73097	4.80292	103.432	2.69e-24	1.61e-22	protein_coding	Dubious open reading frame unlikely to encode a protein, based on available experimental and comparative sequence data; overlaps the verified gene DDR48/YML173W [Source:SGD;Acc:S000004785]
YOR120W	GCY1	267.168	312.161	35.0838	53.3539	-2.70733	7.37793	135.715	2.3e-31	2.05e-29	protein_coding	Putative NADP(+) coupled glycerol dehydrogenase, proposed to be involved in an alternative pathway for glycerol catabolism; also has mRNA binding activity; member of the aldo-keto reductase (AKR) family [Source:SGD;Acc:S000005646]
YAR035W	YAT1	15.9698	19.0502	2.88452	2.42163	-2.69296	3.3476	60.2817	8.22e-15	2.41e-13	protein_coding	Outer mitochondrial carnitine acetyltransferase, minor ethanol-inducible enzyme involved in transport of activated acyl groups from the cytoplasm into the mitochondrial matrix; phosphorylated [Source:SGD;Acc:S000000080]
YGL121C	GPG1	97.6006	104.408	15.2276	15.7796	-2.68663	5.86222	155.759	9.56e-36	9.84e-34	protein_coding	Proposed gamma subunit of the heterotrimeric G protein that interacts with the receptor Gpr1p; involved in regulation of pseudohyphal growth; requires Gpb1p or Gpb2p to interact with Gpa2p; overproduction causes prion curing [Source:SGD;Acc:S000003089]
YHR087W	RTC3	457.366	580.171	56.617	105.927	-2.67595	8.22276	93.5089	4.04e-22	2.1e-20	protein_coding	Protein of unknown function involved in RNA metabolism; has structural similarity to SBDS, the human protein mutated in Shwachman-Diamond Syndrome (the yeast SBDS ortholog = SDO1); null mutation suppresses cdc13-1 temperature sensitivity [Source:SGD;Acc:S000001129]
YMR250W	GAD1	1002.67	1248.24	132.554	221.852	-2.66549	9.34111	86.6661	1.28e-20	6.28e-19	protein_coding	Glutamate decarboxylase, converts glutamate into gamma-aminobutyric acid (GABA) during glutamate catabolism; involved in response to oxidative stress [Source:SGD;Acc:S000004862]
YGR146C	ECL1	88.3477	73.2573	13.0809	12.4206	-2.64297	5.5462	130.002	4.09e-30	3.16e-28	protein_coding	Protein of unknown function, affects chronological lifespan; induced by iron homeostasis transcription factor Aft2p; multicopy suppressor of temperature sensitive hsf1 mutant; induced by treatment with 8-methoxypsoralen and UVA irradiation [Source:SGD;Acc:S000003378]
YDL214C	PRR2	40.2328	56.4146	5.29946	10.2333	-2.64084	4.80903	72.1172	2.03e-17	7.63e-16	protein_coding	Serine/threonine protein kinase that inhibits pheromone induced signalling downstream of MAPK, possibly at the level of the Ste12p transcription factor; mutant has increased aneuploidy tolerance [Source:SGD;Acc:S000002373]
YBR067C	TIP1	785.945	904.351	147.379	119.831	-2.63843	8.93126	115.428	6.34e-27	4.28e-25	protein_coding	Major cell wall mannoprotein with possible lipase activity; transcription is induced by heat- and cold-shock; member of the Srp1p/Tip1p family of serine-alanine-rich proteins [Source:SGD;Acc:S000000271]
YEL069C	HXT13	3.90677	5.31442	0.603736	0.859287	-2.63471	1.47892	32.1705	1.41e-08	1.99e-07	protein_coding	Hexose transporter, induced in the presence of non-fermentable carbon sources, induced by low levels of glucose, repressed by high levels of glucose [Source:SGD;Acc:S000000795]
YML128C	MSC1	2549.82	3013.28	308.04	590.721	-2.63171	10.6507	55.1657	1.11e-13	2.84e-12	protein_coding	Protein of unknown function; mutant is defective in directing meiotic recombination events to homologous chromatids; the authentic, non-tagged protein is detected in highly purified mitochondria and is phosphorylated [Source:SGD;Acc:S000004597]
YMR173W	DDR48	159.012	200.722	17.4413	41.2458	-2.62383	6.70283	66.9298	2.81e-16	9.33e-15	protein_coding	DNA damage-responsive protein, expression is increased in response to heat-shock stress or treatments that produce DNA lesions; contains multiple repeats of the amino acid sequence NNNDSYGS [Source:SGD;Acc:S000004784]
YNL034W	YNL034W	2.81013	3.59746	0.402491	0.624936	-2.61688	0.987167	28.148	1.12e-07	1.35e-06	protein_coding	Putative protein of unknown function; YNL034W is not an essential gene [Source:SGD;Acc:S000004979]
YFR053C	HXK1	10194.9	9948.6	988.786	2308.75	-2.61672	12.5081	31.9984	1.54e-08	2.17e-07	protein_coding	Hexokinase isoenzyme 1, a cytosolic protein that catalyzes phosphorylation of glucose during glucose metabolism; expression is highest during growth on non-glucose carbon sources; glucose-induced repression involves the hexokinase Hxk2p [Source:SGD;Acc:S000001949]
YOR173W	DCS2	409.182	506.424	43.4019	107.02	-2.61433	8.05084	63.8342	1.35e-15	4.18e-14	protein_coding	Non-essential, stress induced regulatory protein; modulates m7G-oligoribonucleotide metabolism; inhibits Dcs1p; regulated by Msn2p, Msn4p, and the Ras-cAMP-cAPK signaling pathway; mutant has increased aneuploidy tolerance [Source:SGD;Acc:S000005699]
YMR118C	SHH3	6.85397	7.19491	1.00623	1.32799	-2.57309	2.07477	40.6273	1.84e-10	3.37e-09	protein_coding	Protein of unknown function with similarity to succinate dehydrogenase cytochrome b subunit; YMR118C is not an essential gene [Source:SGD;Acc:S000004724]
YFL030W	AGX1	84.9207	85.6848	12.2089	16.4827	-2.56368	5.63617	131.574	1.85e-30	1.47e-28	protein_coding	Alanine:glyoxylate aminotransferase (AGT), catalyzes the synthesis of glycine from glyoxylate, which is one of three pathways for glycine biosynthesis in yeast; has similarity to mammalian and plant alanine:glyoxylate aminotransferases [Source:SGD;Acc:S000001864]
YPL057C	SUR1	426.249	530.788	74.7962	88.6628	-2.5382	8.12558	135.554	2.5e-31	2.16e-29	protein_coding	Probable catalytic subunit of a mannosylinositol phosphorylceramide (MIPC) synthase, forms a complex with probable regulatory subunit Csg2p; function in sphingolipid biosynthesis is overlapping with that of Csh1p [Source:SGD;Acc:S000005978]
YDL169C	UGX2	63.6734	76.1189	9.5927	14.5298	-2.53061	5.35495	107.651	3.2e-25	1.98e-23	protein_coding	Protein of unknown function, transcript accumulates in response to any combination of stress conditions [Source:SGD;Acc:S000002328]
YGR142W	BTN2	956.129	843.685	124.772	185.918	-2.52785	9.03635	103.292	2.89e-24	1.71e-22	protein_coding	v-SNARE binding protein that facilitates specific protein retrieval from a late endosome to the Golgi; modulates arginine uptake, possible role in mediating pH homeostasis between the vacuole and plasma membrane H(+)-ATPase [Source:SGD;Acc:S000003374]
YIL162W	SUC2	956.815	817.685	146.775	162.64	-2.50463	9.01921	119.446	8.36e-28	5.84e-26	protein_coding	Invertase, sucrose hydrolyzing enzyme; a secreted, glycosylated form is regulated by glucose repression, and an intracellular, nonglycosylated enzyme is produced constitutively [Source:SGD;Acc:S000001424]
YER121W	YER121W	101.85	100.974	21.1308	14.2954	-2.48662	5.89611	98.8926	2.67e-23	1.52e-21	protein_coding	Putative protein of unknown function; may be involved in phosphatase regulation and/or generation of precursor metabolites and energy [Source:SGD;Acc:S000000923]
YNL160W	YGP1	1387.86	1875.42	210.838	372.93	-2.4832	9.90346	60.1821	8.65e-15	2.53e-13	protein_coding	Cell wall-related secretory glycoprotein; induced by nutrient deprivation-associated growth arrest and upon entry into stationary phase; may be involved in adaptation prior to stationary phase entry; has similarity to Sps100p [Source:SGD;Acc:S000005104]
YPR160W	GPH1	4471.53	4715.94	623.056	1030.91	-2.47101	11.3973	46.8736	7.57e-12	1.62e-10	protein_coding	Non-essential glycogen phosphorylase required for the mobilization of glycogen, activity is regulated by cyclic AMP-mediated phosphorylation, expression is regulated by stress-response elements and by the HOG MAP kinase pathway [Source:SGD;Acc:S000006364]
YMR082C	YMR082C	1.30226	1.63521	0.134164	0.390585	-2.46742	-0.00395681	15.935	6.56e-05	0.000400845	protein_coding	Dubious open reading frame unlikely to encode a functional protein, based on available experimental and comparative sequence data [Source:SGD;Acc:S000004687]
YBR033W	EDS1	63.3993	69.9051	9.32437	14.8422	-2.46083	5.2969	99.0779	2.43e-23	1.4e-21	protein_coding	Putative zinc cluster protein; YBR033W is not an essential gene [Source:SGD;Acc:S000000237]
YAL063C	FLO9	27.2788	35.3205	5.09822	6.24936	-2.45134	4.21289	71.0113	3.55e-17	1.31e-15	protein_coding	Lectin-like protein with similarity to Flo1p, thought to be expressed and involved in flocculation [Source:SGD;Acc:S000000059]
YFR015C	GSY1	1817.74	2191.1	259.405	475.889	-2.44755	10.2052	55.95	7.43e-14	1.94e-12	protein_coding	Glycogen synthase with similarity to Gsy2p, the more highly expressed yeast homolog; expression induced by glucose limitation, nitrogen starvation, environmental stress, and entry into stationary phase [Source:SGD;Acc:S000001911]
YIL055C	YIL055C	44.0025	49.9556	7.91565	9.29592	-2.4353	4.79797	95.7418	1.31e-22	7.05e-21	protein_coding	Putative protein of unknown function [Source:SGD;Acc:S000001317]
YER066C-A	YER066C-A	2.12473	2.20753	0.402491	0.390585	-2.40131	0.503732	20.5711	5.75e-06	4.74e-05	protein_coding	Dubious open reading frame unlikely to encode a protein, partially overlaps uncharacterized ORF YER067W [Source:SGD;Acc:S000002959]
YBL048W	RRT1	11.6518	10.7106	1.87829	2.34351	-2.391	2.7563	43.1587	5.05e-11	9.88e-10	protein_coding	Identified in a screen for mutants with increased levels of rDNA transcription; dubious open reading frame unlikely to encode a protein, based on experimental and comparative sequence data [Source:SGD;Acc:S000000144]
YGL205W	POX1	6.99105	4.82386	1.27455	0.937404	-2.37895	1.86721	30.1636	3.97e-08	5.17e-07	protein_coding	Fatty-acyl coenzyme A oxidase, involved in the fatty acid beta-oxidation pathway; localized to the peroxisomal matrix [Source:SGD;Acc:S000003173]
YIL113W	SDP1	36.189	40.5531	6.37277	8.59287	-2.34973	4.52116	78.4515	8.2e-19	3.54e-17	protein_coding	Stress-inducible dual-specificity MAP kinase phosphatase, negatively regulates Slt2p MAP kinase by direct dephosphorylation, diffuse localization under normal conditions shifts to punctate localization after heat shock [Source:SGD;Acc:S000001375]
YGR201C	YGR201C	95.5444	109.804	17.7096	23.0445	-2.32387	5.94053	110.574	7.34e-26	4.58e-24	protein_coding	Putative protein of unknown function [Source:SGD;Acc:S000003433]
YGR066C	YGR066C	24.2631	27.3897	4.89697	5.31195	-2.32179	3.9582	65.7618	5.09e-16	1.64e-14	protein_coding	Putative protein of unknown function [Source:SGD;Acc:S000003298]
YDR277C	MTH1	180.602	207.099	32.0651	45.1516	-2.32126	6.85649	106.717	5.14e-25	3.11e-23	protein_coding	Negative regulator of the glucose-sensing signal transduction pathway, required for repression of transcription by Rgt1p; interacts with Rgt1p and the Snf3p and Rgt2p glucose sensors; phosphorylated by Yck1p, triggering Mth1p degradation [Source:SGD;Acc:S000002685]
YMR251W	GTO3	5.14048	5.5597	0.872063	1.24987	-2.32042	1.73395	30.1169	4.07e-08	5.27e-07	protein_coding	Omega class glutathione transferase; putative cytosolic localization [Source:SGD;Acc:S000004863]
YER103W	SSA4	721.586	655.146	99.4152	176.701	-2.31651	8.68326	76.8248	1.87e-18	7.62e-17	protein_coding	Heat shock protein that is highly induced upon stress; plays a role in SRP-dependent cotranslational protein-membrane targeting and translocation; member of the HSP70 family; cytoplasmic protein that concentrates in nuclei upon starvation [Source:SGD;Acc:S000000905]
YPL248C	GAL4	33.3103	31.9683	5.9032	7.10864	-2.31395	4.29491	73.038	1.27e-17	4.88e-16	protein_coding	DNA-binding transcription factor required for the activation of the GAL genes in response to galactose; repressed by Gal80p and activated by Gal3p [Source:SGD;Acc:S000006169]
YGL158W	RCK1	47.5666	49.6285	9.19021	10.1552	-2.31347	4.86607	93.0825	5.02e-22	2.56e-20	protein_coding	Protein kinase involved in the response to oxidative stress; identified as suppressor of S. pombe cell cycle checkpoint mutations [Source:SGD;Acc:S000003126]
YLR178C	TFS1	699.517	797.409	114.777	186.465	-2.31024	8.80613	83.0088	8.17e-20	3.78e-18	protein_coding	Protein that interacts with and inhibits carboxypeptidase Y and Ira2p; phosphatidylethanolamine-binding protein (PEBP) family member; targets to vacuolar membranes during stationary phase; acetylated by NatB N-terminal acetyltransferase [Source:SGD;Acc:S000004168]
YLR149C	YLR149C	350.718	419.921	54.8058	100.693	-2.31009	7.84891	78.6662	7.35e-19	3.22e-17	protein_coding	Putative protein of unknown function; overexpression causes a cell cycle delay or arrest; null mutation results in a decrease in plasma membrane electron transport; YLR149C is not an essential gene [Source:SGD;Acc:S000004139]
YFR052C-A	YFR052C-A	605.069	580.417	69.5638	171.545	-2.30501	8.46976	51.1236	8.67e-13	2.06e-11	protein_coding	Dubious open reading frame unlikely to encode a functional protein, based on available experimental and comparative sequence data [Source:SGD;Acc:S000028768]
YMR105C	PGM2	2262.09	2604.56	377	610.015	-2.29889	10.5087	51.8956	5.85e-13	1.43e-11	protein_coding	Phosphoglucomutase, catalyzes the conversion from glucose-1-phosphate to glucose-6-phosphate, which is a key step in hexose metabolism; functions as the acceptor for a Glc-phosphotransferase [Source:SGD;Acc:S000004711]
YJR048W	CYC1	49.4172	36.5469	7.51316	9.92086	-2.29215	4.69303	73.6846	9.16e-18	3.56e-16	protein_coding	Cytochrome c, isoform 1; electron carrier of the mitochondrial intermembrane space that transfers electrons from ubiquinone-cytochrome c oxidoreductase to cytochrome c oxidase during cellular respiration [Source:SGD;Acc:S000003809]
YFR017C	IGD1	223.577	287.96	33.1384	72.2582	-2.28484	7.26267	57.3532	3.64e-14	9.9e-13	protein_coding	Cytoplasmic protein that inhibits Gdb1p glycogen debranching activity; required for normal intracellular accumulation of glycogen; phosphorylated in vivo; expression increases during wine fermentation [Source:SGD;Acc:S000001913]
YHR033W	YHR033W	29.7463	24.5281	6.17152	4.76514	-2.28198	4.03562	58.0061	2.61e-14	7.2e-13	protein_coding	Putative protein of unknown function; epitope-tagged protein localizes to the cytoplasm [Source:SGD;Acc:S000001075]
YNR073C	MAN2	22.0698	25.918	4.76281	4.99949	-2.2788	3.86005	59.615	1.15e-14	3.3e-13	protein_coding	Putative mannitol dehydrogenase [Source:SGD;Acc:S000005356]
YMR303C	ADH2	6.99105	5.31442	1.07331	1.48422	-2.25578	1.94299	29.9686	4.39e-08	5.65e-07	protein_coding	Glucose-repressible alcohol dehydrogenase II, catalyzes the conversion of ethanol to acetaldehyde; involved in the production of certain carboxylate esters; regulated by ADR1 [Source:SGD;Acc:S000004918]
YML131W	YML131W	226.524	214.621	42.3286	49.2918	-2.2543	7.05311	118.924	1.09e-27	7.52e-26	protein_coding	Putative protein of unknown function with similarity to medium chain dehydrogenase/reductases; expression induced by stresses including osmotic shock, DNA damaging agents, and other chemicals; GFP-fusion protein localizes to the cytoplasm [Source:SGD;Acc:S000004600]
YIL011W	TIR3	100.479	102.119	19.5208	22.732	-2.2484	5.93347	114.251	1.15e-26	7.49e-25	protein_coding	Cell wall mannoprotein of the Srp1p/Tip1p family of serine-alanine-rich proteins; expressed under anaerobic conditions and required for anaerobic growth [Source:SGD;Acc:S000001273]
YDR040C	ENA1	30.9114	34.0123	6.70818	6.79618	-2.24626	4.29846	68.9435	1.01e-16	3.52e-15	protein_coding	P-type ATPase sodium pump, involved in Na+ and Li+ efflux to allow salt tolerance [Source:SGD;Acc:S000002447]
YOL153C	YOL153C	105.688	133.76	18.5817	31.9498	-2.24402	6.17578	75.4817	3.69e-18	1.47e-16	pseudogene	Hypothetical protein [Source:SGD;Acc:S000005513]
YNR034W-A	EGO4	2787.37	3555.76	869.447	440.502	-2.24079	10.9015	32.528	1.17e-08	1.68e-07	protein_coding	Putative protein of unknown function; expression is regulated by Msn2p/Msn4p [Source:SGD;Acc:S000007525]
YOR374W	ALD4	2005.75	2142.28	352.045	524.009	-2.23775	10.2884	57.2234	3.89e-14	1.04e-12	protein_coding	Mitochondrial aldehyde dehydrogenase, required for growth on ethanol and conversion of acetaldehyde to acetate; phosphorylated; activity is K+ dependent; utilizes NADP+ or NAD+ equally as coenzymes; expression is glucose repressed [Source:SGD;Acc:S000005901]
YJL185C	ATG36	59.1498	67.0435	11.4039	15.4672	-2.2235	5.25707	91.3069	1.23e-21	6.17e-20	protein_coding	Putative protein of unknown function; mRNA is weakly cell cycle regulated, peaking in G2 phase; YJL185C is a non-essential gene [Source:SGD;Acc:S000003721]
YOR161C	PNS1	237.49	279.375	41.1211	70.774	-2.20677	7.29079	76.8982	1.8e-18	7.44e-17	protein_coding	Protein of unknown function; has similarity to Torpedo californica tCTL1p, which is postulated to be a choline transporter, neither null mutation nor overexpression affects choline transport [Source:SGD;Acc:S000005687]
YHL032C	GUT1	325.084	328.023	65.8743	75.6953	-2.19248	7.62988	124.666	6.02e-29	4.42e-27	protein_coding	Glycerol kinase, converts glycerol to glycerol-3-phosphate; glucose repression of expression is mediated by Adr1p and Ino2p-Ino4p; derepression of expression on non-fermentable carbon sources is mediated by Opi1p and Rsf1p [Source:SGD;Acc:S000001024]
YML042W	CAT2	103.084	125.747	22.137	27.7315	-2.18788	6.12015	96.4026	9.37e-23	5.14e-21	protein_coding	Carnitine acetyl-CoA transferase present in both mitochondria and peroxisomes, transfers activated acetyl groups to carnitine to form acetylcarnitine which can be shuttled across membranes [Source:SGD;Acc:S000004506]
YOR186W	YOR186W	3.63261	4.3333	0.804981	0.937404	-2.16658	1.35204	23.9848	9.71e-07	9.55e-06	protein_coding	Putative protein of unknown function; proper regulation of expression during heat stress is sphingolipid-dependent [Source:SGD;Acc:S000005712]
YNL237W	YTP1	25.2226	34.7481	4.96405	8.51475	-2.15283	4.2018	46.2059	1.06e-11	2.21e-10	protein_coding	Probable type-III integral membrane protein of unknown function, has regions of similarity to mitochondrial electron transport proteins [Source:SGD;Acc:S000005181]
YHR097C	YHR097C	208.841	253.294	42.1944	61.4781	-2.15078	7.13969	85.9162	1.88e-20	9.03e-19	protein_coding	Putative protein of unknown function; green fluorescent protein (GFP)-fusion protein localizes to the cytoplasm and the nucleus [Source:SGD;Acc:S000001139]
YDR406W	PDR15	249.142	268.419	51.3176	64.5246	-2.14921	7.30271	106.819	4.88e-25	2.98e-23	protein_coding	Plasma membrane ATP binding cassette (ABC) transporter, multidrug transporter and general stress response factor implicated in cellular detoxification; regulated by Pdr1p, Pdr3p and Pdr8p; promoter contains a PDR responsive element [Source:SGD;Acc:S000002814]
YGR035C	YGR035C	20.8361	21.5847	4.96405	4.45267	-2.14718	3.70703	50.7251	1.06e-12	2.48e-11	protein_coding	Putative protein of unknown function, potential Cdc28p substrate; transcription is activated by paralogous transcription factors Yrm1p and Yrr1p along with genes involved in multidrug resistance [Source:SGD;Acc:S000003267]
YNL093W	YPT53	23.6462	32.6224	5.1653	7.49923	-2.14518	4.11175	49.5256	1.96e-12	4.42e-11	protein_coding	Rab family GTPase, similar to Ypt51p and Ypt52p and to mammalian rab5; required for vacuolar protein sorting and endocytosis [Source:SGD;Acc:S000005037]
YMR145C	NDE1	864.56	762.415	185.414	179.357	-2.13815	8.95534	91.0157	1.43e-21	7.09e-20	protein_coding	Mitochondrial external NADH dehydrogenase, a type II NAD(P)H:quinone oxidoreductase that catalyzes the oxidation of cytosolic NADH; Nde1p and Nde2p provide cytosolic NADH to the mitochondrial respiratory chain [Source:SGD;Acc:S000004753]
YNL015W	PBI2	410.759	444.367	106.19	88.5846	-2.11182	8.03356	95.9506	1.18e-22	6.4e-21	protein_coding	Cytosolic inhibitor of vacuolar proteinase B (PRB1), required for efficient vacuole inheritance; with thioredoxin forms protein complex LMA1, which assists in priming SNARE molecules and promotes vacuole fusion [Source:SGD;Acc:S000004960]
YPR193C	HPA2	4.86632	5.23266	1.34164	0.937404	-2.1043	1.69035	24.6875	6.74e-07	6.88e-06	protein_coding	Tetrameric histone acetyltransferase with similarity to Gcn5p, Hat1p, Elp3p, and Hpa3p; acetylates histones H3 and H4 in vitro and exhibits autoacetylation activity [Source:SGD;Acc:S000006397]
YBR132C	AGP2	292.185	352.06	53.8667	96.0058	-2.10402	7.62733	69.311	8.41e-17	2.96e-15	protein_coding	High affinity polyamine permease, preferentially uses spermidine over putrescine; expression is down-regulated by osmotic stress; plasma membrane carnitine transporter, also functions as a low-affinity amino acid permease [Source:SGD;Acc:S000000336]
YMR174C	PAI3	50.788	68.6787	11.0685	16.6389	-2.10383	5.20055	66.0119	4.48e-16	1.46e-14	protein_coding	Cytoplasmic proteinase A (Pep4p) inhibitor, dependent on Pbs2p and Hog1p protein kinases for osmotic induction; intrinsically unstructured, N-terminal half becomes ordered in the active site of proteinase A upon contact [Source:SGD;Acc:S000004786]
YDL174C	DLD1	474.089	524.493	100.153	130.846	-2.1029	8.25906	96.6203	8.4e-23	4.7e-21	protein_coding	D-lactate dehydrogenase, oxidizes D-lactate to pyruvate, transcription is heme-dependent, repressed by glucose, and derepressed in ethanol or lactate; located in the mitochondrial inner membrane [Source:SGD;Acc:S000002333]
YDR085C	AFR1	96.504	95.3326	20.9966	23.357	-2.09811	5.88202	102.381	4.58e-24	2.69e-22	protein_coding	Protein required for pheromone-induced projection (shmoo) formation; regulates septin architecture during mating; has an RVXF motif that mediates targeting of Glc7p to mating projections; interacts with Cdc12p [Source:SGD;Acc:S000002492]
YBL015W	ACH1	544.685	629.718	113.637	160.53	-2.09216	8.49519	83.7336	5.66e-20	2.68e-18	protein_coding	Protein with CoA transferase activity, particularly for CoASH transfer from succinyl-CoA to acetate; has minor acetyl-CoA-hydrolase activity; phosphorylated; required for acetate utilization and for diploid pseudohyphal growth [Source:SGD;Acc:S000000111]
YAL034C	FUN19	145.578	216.011	34.2117	50.4636	-2.08996	6.79826	65.6721	5.33e-16	1.71e-14	protein_coding	Non-essential protein of unknown function; expression induced in response to heat stress [Source:SGD;Acc:S000002134]
YDL221W	YDL221W	2.33035	2.04401	0.536654	0.468702	-2.0789	0.5721	16.8343	4.08e-05	0.000263144	protein_coding	Dubious open reading frame unlikely to encode a protein, based on available experimental and comparative sequence data; partially overlaps the 3' end of essential gene CDC13 [Source:SGD;Acc:S000002380]
YJL170C	ASG7	3.56407	2.28929	0.603736	0.78117	-2.0651	0.966105	18.4826	1.71e-05	0.000123193	protein_coding	Protein that regulates signaling from a G protein beta subunit Ste4p and its relocalization within the cell; specific to a-cells and induced by alpha-factor [Source:SGD;Acc:S000003706]
YLR194C	NCW2	280.876	286.161	71.9117	62.103	-2.05912	7.45098	99.4109	2.05e-23	1.19e-21	protein_coding	Structural constituent of the cell wall attached to the plasma membrane by a GPI-anchor; expression is upregulated in response to cell wall stress [Source:SGD;Acc:S000004184]
YOR049C	RSB1	5.55172	8.25779	1.40872	1.87481	-2.05683	2.13149	25.3359	4.82e-07	5.07e-06	protein_coding	Suppressor of sphingoid long chain base (LCB) sensitivity of an LCB-lyase mutation; putative integral membrane transporter or flippase that may transport LCBs from the cytoplasmic side toward the extracytoplasmic side of the membrane [Source:SGD;Acc:S000005575]
YPL119C	DBP1	67.306	82.8232	15.1605	21.0916	-2.04308	5.54056	74.4089	6.35e-18	2.5e-16	protein_coding	Putative ATP-dependent RNA helicase of the DEAD-box protein family; mutants show reduced stability of the 40S ribosomal subunit scanning through 5' untranslated regions of mRNAs [Source:SGD;Acc:S000006040]
YKR076W	ECM4	145.647	148.395	27.906	43.3549	-2.04063	6.50832	77.3165	1.46e-18	6.11e-17	protein_coding	Omega class glutathione transferase; not essential; similar to Ygr154cp; green fluorescent protein (GFP)-fusion protein localizes to the cytoplasm [Source:SGD;Acc:S000001784]
YLR258W	GSY2	1749.41	2098.46	333.933	601.579	-2.04047	10.2171	40.6579	1.81e-10	3.33e-09	protein_coding	Glycogen synthase, similar to Gsy1p; expression induced by glucose limitation, nitrogen starvation, heat shock, and stationary phase; activity regulated by cAMP-dependent, Snf1p and Pho85p kinases as well as by the Gac1p-Glc7p phosphatase [Source:SGD;Acc:S000004248]
YJR096W	YJR096W	299.519	374.217	65.2035	98.5836	-2.03604	7.70508	77.148	1.59e-18	6.6e-17	protein_coding	Putative xylose and arabinose reductase; member of the aldo-keto reductase (AKR) family; GFP-fusion protein is induced in response to the DNA-damaging agent MMS [Source:SGD;Acc:S000003857]
YHL024W	RIM4	17.7518	21.1759	4.4274	5.0776	-2.01865	3.60865	42.72	6.32e-11	1.21e-09	protein_coding	Putative RNA-binding protein required for the expression of early and middle sporulation genes [Source:SGD;Acc:S000001016]
YCR091W	KIN82	191.5	246.507	42.1944	65.6964	-2.01803	7.08798	68.4012	1.33e-16	4.58e-15	protein_coding	Putative serine/threonine protein kinase implicated in the regulation of phospholipid asymmetry through the activation of phospholipid translocases (flippases) Lem3p-Dnf1p/Dnf2p; similar to Fpk1p [Source:SGD;Acc:S000000687]
YEL065W	SIT1	49.2801	43.333	10.3306	12.3425	-2.01762	4.85033	70.8245	3.9e-17	1.43e-15	protein_coding	Ferrioxamine B transporter, member of the ARN family of transporters that specifically recognize siderophore-iron chelates; transcription is induced during iron deprivation and diauxic shift; potentially phosphorylated by Cdc28p [Source:SGD;Acc:S000000791]
YOR343C	YOR343C	4.318	4.00626	1.14039	0.859287	-2.0176	1.44317	21.7959	3.03e-06	2.68e-05	protein_coding	Dubious open reading frame unlikely to encode a functional protein, based on available experimental and comparative sequence data [Source:SGD;Acc:S000005870]
YOR328W	PDR10	72.8578	82.8232	19.722	18.4356	-2.00836	5.59916	83.2628	7.18e-20	3.37e-18	protein_coding	ATP-binding cassette (ABC) transporter, multidrug transporter involved in the pleiotropic drug resistance network; regulated by Pdr1p and Pdr3p [Source:SGD;Acc:S000005855]
YOR107W	RGS2	21.1788	21.9118	5.63487	4.92137	-2.00441	3.75655	45.6907	1.38e-11	2.84e-10	protein_coding	Negative regulator of glucose-induced cAMP signaling; directly activates the GTPase activity of the heterotrimeric G protein alpha subunit Gpa2p [Source:SGD;Acc:S000005633]
YPL113C	YPL113C	33.0362	31.1507	7.78149	8.12416	-1.99514	4.32884	57.9109	2.74e-14	7.52e-13	protein_coding	Glyoxylate reductase; acts on glyoxylate and hydroxypyruvate substrates; YPL113C is not an essential gene [Source:SGD;Acc:S000006034]
YPL222W	FMP40	132.899	155.426	28.9123	43.1987	-1.99452	6.48968	74.0513	7.61e-18	2.98e-16	protein_coding	Putative protein of unknown function; proposed to be involved in responding to environmental stresses; the authentic, non-tagged protein is detected in highly purified mitochondria in high-throughput studies [Source:SGD;Acc:S000006143]
YBL049W	MOH1	26.5249	30.8237	6.6411	7.65546	-1.98975	4.16861	52.7427	3.8e-13	9.46e-12	protein_coding	Protein of unknown function, has homology to kinase Snf7p; not required for growth on nonfermentable carbon sources; essential for survival in stationary phase [Source:SGD;Acc:S000000145]
YFL054C	AQY3	302.397	320.828	66.411	89.9126	-1.987	7.60171	93.0196	5.18e-22	2.62e-20	protein_coding	Putative channel-like protein; similar to Fps1p; mediates passive diffusion of glycerol in the presence of ethanol [Source:SGD;Acc:S000001840]
YLL053C	YLL053C	9.86972	10.1383	2.48203	2.49974	-1.98376	2.67039	30.9008	2.72e-08	3.63e-07	protein_coding	Putative protein; in the Sigma 1278B strain background YLL053C is contiguous with AQY2 which encodes an aquaporin [Source:SGD;Acc:S000003976]
YJR095W	SFC1	5.48318	5.23266	1.34164	1.32799	-1.97912	1.79807	24.0209	9.53e-07	9.4e-06	protein_coding	Mitochondrial succinate-fumarate transporter, transports succinate into and fumarate out of the mitochondrion; required for ethanol and acetate utilization [Source:SGD;Acc:S000003856]
YNL144C	YNL144C	257.847	319.111	59.904	86.0849	-1.97677	7.49326	78.3141	8.79e-19	3.77e-17	protein_coding	Putative protein of unknown function; non-tagged protein is detected in highly purified mitochondria in high-throughput studies; contains a PH domain and binds phosphatidylinositols and phosphatidylethanolamine in a large-scale study [Source:SGD;Acc:S000005088]
YLL039C	UBI4	1033.72	1047.27	224.791	301.922	-1.97343	9.34297	65.5406	5.69e-16	1.82e-14	protein_coding	Ubiquitin, becomes conjugated to proteins, marking them for selective degradation via the ubiquitin-26S proteasome system; essential for the cellular stress response; encoded as a polyubiquitin precursor comprised of 5 head-to-tail repeats [Source:SGD;Acc:S000003962]
YJL161W	FMP33	63.9476	74.5654	12.0076	23.4351	-1.96943	5.43931	50.6875	1.08e-12	2.52e-11	protein_coding	Putative protein of unknown function; the authentic, non-tagged protein is detected in highly purified mitochondria in high-throughput studies [Source:SGD;Acc:S000003697]
YLR438W	CAR2	130.226	119.37	31.5284	32.6529	-1.94235	6.29145	85.0674	2.88e-20	1.38e-18	protein_coding	L-ornithine transaminase (OTAse), catalyzes the second step of arginine degradation, expression is dually-regulated by allophanate induction and a specific arginine induction process; not nitrogen catabolite repression sensitive [Source:SGD;Acc:S000004430]
YHR022C	YHR022C	2.67305	3.02513	0.536654	0.937404	-1.94132	0.941695	17.1997	3.36e-05	0.000222501	protein_coding	Putative protein of unknown function; YHR022C is not an essential gene [Source:SGD;Acc:S000001064]
YLR164W	SHH4	30.7058	38.0186	8.72063	8.98345	-1.93881	4.43829	54.0384	1.97e-13	5e-12	protein_coding	Mitochondrial inner membrane protein of unknown function; similar to Tim18p and Sdh4p; expression induced by nitrogen limitation in a GLN3, GAT1-dependent manner [Source:SGD;Acc:S000004154]
YLL052C	AQY2	6.30566	7.11315	1.81121	1.64046	-1.92972	2.11874	25.2126	5.13e-07	5.34e-06	protein_coding	Water channel that mediates the transport of water across cell membranes, only expressed in proliferating cells, controlled by osmotic signals, may be involved in freeze tolerance; disrupted by a stop codon in many S. cerevisiae strains [Source:SGD;Acc:S000003975]
YDL234C	GYP7	424.672	521.876	117.93	128.268	-1.92883	8.21686	83.1691	7.53e-20	3.51e-18	protein_coding	GTPase-activating protein for yeast Rab family members including: Ypt7p (most effective), Ypt1p, Ypt31p, and Ypt32p (in vitro); involved in vesicle mediated protein trafficking [Source:SGD;Acc:S000002393]
YHR209W	CRG1	76.3533	73.8296	18.045	21.1697	-1.92429	5.56423	79.7237	4.31e-19	1.9e-17	protein_coding	S-AdoMet-dependent methyltransferase involved in lipid homeostasis; mediates resistance to a drug cantharidin [Source:SGD;Acc:S000001252]
YGL062W	PYC1	527.619	631.435	141.61	162.249	-1.9189	8.51091	78.5367	7.85e-19	3.41e-17	protein_coding	Pyruvate carboxylase isoform, cytoplasmic enzyme that converts pyruvate to oxaloacetate; highly similar to isoform Pyc2p but differentially regulated; mutations in the human homolog are associated with lactic acidosis [Source:SGD;Acc:S000003030]
YMR085W	YMR085W	47.5666	59.4398	13.0139	15.1547	-1.91248	5.07983	64.3662	1.03e-15	3.21e-14	protein_coding	Putative protein of unknown function; YMR085W and adjacent ORF YMR084W are merged in related strains [Source:SGD;Acc:S000004690]
YEL039C	CYC7	834.334	997.64	291.135	185.997	-1.9117	9.17268	45.3309	1.66e-11	3.39e-10	protein_coding	Cytochrome c isoform 2, expressed under hypoxic conditions; electron carrier of the mitochondrial intermembrane space that transfers electrons from ubiquinone-cytochrome c oxidoreductase to cytochrome c oxidase during cellular respiration [Source:SGD;Acc:S000000765]
YNL018C	YNL018C	5.75734	4.3333	1.81121	0.78117	-1.90518	1.73232	17.6845	2.61e-05	0.000179014	protein_coding	Putative protein of unknown function [Source:SGD;Acc:S000004963]
YKR091W	SRL3	54.6947	60.5844	15.4959	14.9203	-1.90267	5.18854	70.2032	5.35e-17	1.91e-15	protein_coding	Cytoplasmic protein that, when overexpressed, suppresses the lethality of a rad53 null mutation; potential Cdc28p substrate [Source:SGD;Acc:S000001799]
YHL030W-A	YHL030W-A	2.33035	2.37105	0.536654	0.703053	-1.90069	0.69635	15.3716	8.83e-05	0.000516807	protein_coding	Dubious open reading frame unlikely to encode a protein, based on available experimental and comparative sequence data; overlaps the verified gene GOS1/YHL031C [Source:SGD;Acc:S000028773]
YPL171C	OYE3	10.3495	11.2012	3.08576	2.57786	-1.89917	2.79205	28.3685	1e-07	1.22e-06	protein_coding	Conserved NADPH oxidoreductase containing flavin mononucleotide (FMN), homologous to Oye2p with different ligand binding and catalytic properties; has potential roles in oxidative stress response and programmed cell death [Source:SGD;Acc:S000006092]
YBR203W	COS111	264.769	265.803	69.4967	71.5551	-1.89464	7.38844	93.6718	3.72e-22	1.97e-20	protein_coding	Protein required for resistance to the antifungal drug ciclopirox olamine; not related to the subtelomerically-encoded COS family; the authentic, non-tagged protein is detected in highly purified mitochondria in high-throughput studies [Source:SGD;Acc:S000000407]
YPL119C-A	YPL119C-A	16.3125	15.0439	3.89074	4.53078	-1.88212	3.32891	34.9988	3.3e-09	5.23e-08	protein_coding	Putative protein of unknown function; identified by expression profiling and mass spectrometry [Source:SGD;Acc:S000028859]
YPL223C	GRE1	7.74499	10.1383	2.01245	2.81221	-1.87944	2.53176	24.9605	5.85e-07	6.04e-06	protein_coding	Hydrophilin of unknown function; stress induced (osmotic, ionic, oxidative, heat shock and heavy metals); regulated by the HOG pathway [Source:SGD;Acc:S000006144]
YJR115W	YJR115W	88.6219	117.98	26.7656	29.0595	-1.87337	6.03502	70.4731	4.67e-17	1.7e-15	protein_coding	Putative protein of unknown function [Source:SGD;Acc:S000003876]
YNL117W	MLS1	15.6271	15.2892	3.75658	4.6089	-1.87314	3.31055	35.1352	3.08e-09	4.91e-08	protein_coding	Malate synthase, enzyme of the glyoxylate cycle, involved in utilization of non-fermentable carbon sources; expression is subject to carbon catabolite repression; localizes in peroxisomes during growth in oleic acid medium [Source:SGD;Acc:S000005061]
YGR023W	MTL1	177.998	234.734	51.1834	60.6188	-1.87287	7.03225	71.097	3.4e-17	1.26e-15	protein_coding	Putative plasma membrane sensor, involved in cell integrity signaling and stress response during glucose starvation and oxidative stress; has structural and functional similarity to Mid2p [Source:SGD;Acc:S000003255]
YOL152W	FRE7	23.0979	11.5282	3.95783	5.5463	-1.85662	3.47687	23.2307	1.44e-06	1.38e-05	protein_coding	Putative ferric reductase with similarity to Fre2p; expression induced by low copper levels [Source:SGD;Acc:S000005512]
YPL061W	ALD6	1789.64	1716.72	527.732	425.191	-1.85578	10.1199	43.2693	4.77e-11	9.4e-10	protein_coding	Cytosolic aldehyde dehydrogenase, activated by Mg2+ and utilizes NADP+ as the preferred coenzyme; required for conversion of acetaldehyde to acetate; constitutively expressed; locates to the mitochondrial outer surface upon oxidative stress [Source:SGD;Acc:S000005982]
YGR008C	STF2	2898.27	2862.76	1012.67	560.099	-1.8391	10.84	25.8754	3.64e-07	3.92e-06	protein_coding	Protein involved in regulation of the mitochondrial F1F0-ATP synthase; Stf1p and Stf2p may act as stabilizing factors that enhance inhibitory action of the Inh1p protein [Source:SGD;Acc:S000003240]
YJL107C	YJL107C	15.0102	14.6351	4.96405	3.12468	-1.83721	3.25797	28.0024	1.21e-07	1.44e-06	protein_coding	Putative protein of unknown function; expression is induced by activation of the HOG1 mitogen-activated signaling pathway and this induction is Hog1p/Pbs2p dependent; YJL107C and adjacent ORF, YJL108C are merged in related fungi [Source:SGD;Acc:S000003643]
YCR021C	HSP30	699.859	771.082	149.995	262.239	-1.83426	8.87234	49.4213	2.06e-12	4.64e-11	protein_coding	Hydrophobic plasma membrane localized, stress-responsive protein that negatively regulates the H(+)-ATPase Pma1p; induced by heat shock, ethanol treatment, weak organic acid, glucose limitation, and entry into stationary phase [Source:SGD;Acc:S000000615]
YOL101C	IZH4	19.7394	35.5658	7.71441	7.73358	-1.82177	4.15184	30.7304	2.96e-08	3.93e-07	protein_coding	Membrane protein involved in zinc ion homeostasis, member of the four-protein IZH family, expression induced by fatty acids and altered zinc levels; deletion reduces sensitivity to excess zinc; possible role in sterol metabolism [Source:SGD;Acc:S000005461]
YGL146C	RRT6	29.1979	28.6979	7.58024	8.67098	-1.8186	4.21814	46.5729	8.83e-12	1.88e-10	protein_coding	Putative protein of unknown function; non-essential gene identified in a screen for mutants with increased levels of rDNA transcription; contains two putative transmembrane spans, but no significant homology to other known proteins [Source:SGD;Acc:S000003114]
YEL057C	SDD1	4.38654	3.10689	1.07331	1.01552	-1.81754	1.34465	17.1607	3.43e-05	0.000226531	protein_coding	Protein of unknown function involved in telomere maintenance; target of UME6 regulation [Source:SGD;Acc:S000000783]
YNL134C	YNL134C	431.321	445.676	111.624	135.924	-1.81339	8.13078	80.8358	2.45e-19	1.09e-17	protein_coding	Putative protein of unknown function with similarity to dehydrogenases from other model organisms; green fluorescent protein (GFP)-fusion protein localizes to both the cytoplasm and nucleus and is induced by the DNA-damaging agent MMS [Source:SGD;Acc:S000005078]
YOR338W	YOR338W	11.9945	13.2452	3.35409	3.82773	-1.7971	3.03808	29.5388	5.48e-08	6.98e-07	protein_coding	Putative protein of unknown function; YOR338W transcription is regulated by Azf1p and its transcript is a specific target of the G protein effector Scp160p; identified as being required for sporulation in a high-throughput mutant screen [Source:SGD;Acc:S000005865]
YER096W	SHC1	17.8889	20.113	4.76281	6.09312	-1.79652	3.62092	35.0359	3.24e-09	5.15e-08	protein_coding	Sporulation-specific activator of Chs3p (chitin synthase III), required for the synthesis of the chitosan layer of ascospores; has similarity to Skt5p, which activates Chs3p during vegetative growth; transcriptionally induced at alkaline pH [Source:SGD;Acc:S000000898]
YJR073C	OPI3	211.171	182.653	54.2692	58.3534	-1.7901	6.981	76.1731	2.6e-18	1.05e-16	protein_coding	Phospholipid methyltransferase (methylene-fatty-acyl-phospholipid synthase), catalyzes the last two steps in phosphatidylcholine biosynthesis [Source:SGD;Acc:S000003834]
YLL017W	YLL017W	3.90677	5.72322	1.20747	1.56234	-1.77931	1.68575	17.4426	2.96e-05	0.00019888	pseudogene	Non-essential Ras guanine nucleotide exchange factor (GEF) localized to the membrane; expressed in poor nutrients and on non-fermentable carbon sources; homologous to CDC25; contains a stop codon in S288C; full-length gene includes YLL016W [Source:SGD;Acc:S000003940]
YKL043W	PHD1	382.315	479.524	99.6835	151.391	-1.7751	8.11514	57.5337	3.32e-14	9.07e-13	protein_coding	Transcriptional activator that enhances pseudohyphal growth; physically interacts with the Tup1-Cyc8 complex and recruits Tup1p to its targets; regulates expression of FLO11, an adhesin required for pseudohyphal filament formation; similar to StuA, /.../nidulans developmental regulator; potential Cdc28p substrate [Source:SGD;Acc:S000001526]
YMR104C	YPK2	395.543	455.16	111.222	136.47	-1.76934	8.09726	73.5815	9.66e-18	3.73e-16	protein_coding	Protein kinase with similarity to serine/threonine protein kinase Ypk1p; functionally redundant with YPK1 at the genetic level; participates in a signaling pathway required for optimal cell wall integrity; homolog of mammalian kinase SGK [Source:SGD;Acc:S000004710]
YNR064C	YNR064C	2.67305	3.35217	1.00623	0.703053	-1.76818	1.04876	15.0954	0.000102211	0.000588791	protein_coding	Epoxide hydrolase, member of the alpha/beta hydrolase fold family; may have a role in detoxification of epoxides [Source:SGD;Acc:S000005347]
YKR049C	FMP46	114.119	120.597	33.4738	34.9964	-1.76109	6.24272	72.7549	1.47e-17	5.56e-16	protein_coding	Putative redox protein containing a thioredoxin fold; the authentic, non-tagged protein is detected in highly purified mitochondria in high-throughput studies [Source:SGD;Acc:S000001757]
YKL107W	YKL107W	4.86632	7.68547	1.20747	2.49974	-1.76088	2.0584	16.4487	5e-05	0.000315498	protein_coding	Putative protein of unknown function; proposed to be a palmitoylated membrane protein [Source:SGD;Acc:S000001590]
YDR533C	HSP31	151.816	145.86	41.1882	45.7765	-1.76067	6.58479	74.423	6.31e-18	2.5e-16	protein_coding	Possible chaperone and cysteine protease with similarity to E. coli Hsp31; member of the DJ-1/ThiJ/PfpI superfamily, which includes human DJ-1 involved in Parkinson's disease; exists as a dimer and contains a putative metal-binding site [Source:SGD;Acc:S000002941]
YOR185C	GSP2	171.692	192.382	38.5049	68.9773	-1.76016	6.87576	48.8695	2.74e-12	6.11e-11	protein_coding	GTP binding protein (mammalian Ranp homolog) involved in the maintenance of nuclear organization, RNA processing and transport; interacts with Kap121p, Kap123p and Pdr6p (karyophilin betas); Gsp1p homolog that is not required for viability [Source:SGD;Acc:S000005711]
YAL060W	BDH1	578.681	612.058	152.678	196.542	-1.7599	8.58395	66.8624	2.91e-16	9.6e-15	protein_coding	NAD-dependent (R,R)-butanediol dehydrogenase, catalyzes oxidation of (R,R)-2,3-butanediol to (3R)-acetoin, oxidation of meso-butanediol to (3S)-acetoin, and reduction of acetoin; enhances use of 2,3-butanediol as an aerobic carbon source [Source:SGD;Acc:S000000056]
YLR121C	YPS3	38.6564	42.4336	14.5567	8.82722	-1.75972	4.71415	37.3053	1.01e-09	1.71e-08	protein_coding	Aspartic protease, member of the yapsin family of proteases involved in cell wall growth and maintenance; attached to the plasma membrane via a glycosylphosphatidylinositol (GPI) anchor [Source:SGD;Acc:S000004111]
YMR031C	EIS1	754.074	875.817	202.185	277.081	-1.75838	9.03754	55.538	9.17e-14	2.37e-12	protein_coding	Component of the eisosome that is required for proper eisosome assembly; similarity to Ykl050cp and Uso1p; the authentic, non-tagged protein is detected in a phosphorylated state in highly purified mitochondria in high-throughput studies [Source:SGD;Acc:S000004633]
YJR104C	SOD1	1414.45	1359.67	422.414	392.147	-1.74825	9.80602	46.4172	9.56e-12	2.02e-10	protein_coding	Cytosolic copper-zinc superoxide dismutase; some mutations are analogous to those that cause ALS (amyotrophic lateral sclerosis) in humans [Source:SGD;Acc:S000003865]
YNL274C	GOR1	193.625	203.502	47.8964	70.0709	-1.74524	7.00411	61.921	3.58e-15	1.07e-13	protein_coding	Glyoxylate reductase; null mutation results in increased biomass after diauxic shift; the authentic, non-tagged protein is detected in highly purified mitochondria in high-throughput studies [Source:SGD;Acc:S000005218]
YMR196W	YMR196W	675.254	663.322	155.831	243.178	-1.74158	8.75658	53.4114	2.71e-13	6.79e-12	protein_coding	Putative protein of unknown function; green fluorescent protein (GFP)-fusion protein localizes to the cytoplasm; YMR196W is not an essential gene [Source:SGD;Acc:S000004809]
YCR045C	RRT12	2.53597	2.86161	0.7379	0.859287	-1.73076	0.911996	14.4368	0.000144941	0.000792183	protein_coding	Probable subtilisin-family protease with a role in formation of the dityrosine layer of spore walls; localizes to the spore wall and also the nuclear envelope and ER region in mature spores [Source:SGD;Acc:S000000641]
YGL055W	OLE1	732.484	1331.39	309.381	308.171	-1.72615	9.38759	33.1155	8.68e-09	1.28e-07	protein_coding	Delta(9) fatty acid desaturase, required for monounsaturated fatty acid synthesis and for normal distribution of mitochondria [Source:SGD;Acc:S000003023]
YGR121C	MEP1	52.3644	64.9995	19.2525	15.6234	-1.72607	5.25349	51.4844	7.22e-13	1.74e-11	protein_coding	Ammonium permease; belongs to a ubiquitous family of cytoplasmic membrane proteins that transport only ammonium (NH4+); expression is under the nitrogen catabolite repression regulation [Source:SGD;Acc:S000003353]
YLL019C	KNS1	241.191	283.381	62.2519	96.2401	-1.72277	7.41098	57.2547	3.83e-14	1.03e-12	protein_coding	Nonessential putative protein kinase of unknown cellular role; member of the LAMMER family of protein kinases, which are serine/threonine kinases also capable of phosphorylating tyrosine residues [Source:SGD;Acc:S000003942]
YMR175W	SIP18	25.5653	35.6475	10.5989	7.57735	-1.72228	4.31951	32.3281	1.3e-08	1.85e-07	protein_coding	Phospholipid-binding hydrophilin with a role in dessication resistance; expression is induced by osmotic stress [Source:SGD;Acc:S000004787]
YJL163C	YJL163C	105.551	123.867	28.2414	41.0114	-1.72227	6.21929	57.2514	3.84e-14	1.03e-12	protein_coding	Putative protein of unknown function [Source:SGD;Acc:S000003699]
YDR096W	GIS1	314.735	382.148	83.9193	127.565	-1.71604	7.8222	56.9929	4.37e-14	1.16e-12	protein_coding	JmjC domain-containing histone demethylase and transcription factor; involved in expression of genes during nutrient limitation; negatively regulates DPP1 and PHR1; activity is modulated by limited proteasome-mediated proteolysis; has a JmjC and a J /.../main in the N-terminal region that interact, promoting Gis1p stability and proper transcriptional activity; contains transactivating domains TAD…
YOR208W	PTP2	129.197	148.313	39.8466	43.9799	-1.71284	6.49544	67.6413	1.96e-16	6.62e-15	protein_coding	Phosphotyrosine-specific protein phosphatase involved in the inactivation of mitogen-activated protein kinase (MAPK) during osmolarity sensing; dephosporylates Hog1p MAPK and regulates its localization; localized to the nucleus [Source:SGD;Acc:S000005734]
YDR019C	GCV1	110.966	104.571	31.8639	33.3559	-1.708	6.13182	70.4391	4.75e-17	1.72e-15	protein_coding	T subunit of the mitochondrial glycine decarboxylase complex, required for the catabolism of glycine to 5,10-methylene-THF; expression is regulated by levels of levels of 5,10-methylene-THF in the cytoplasm [Source:SGD;Acc:S000002426]
YKL026C	GPX1	103.015	116.1	30.1197	36.4806	-1.70662	6.15655	67.8041	1.81e-16	6.13e-15	protein_coding	Phospholipid hydroperoxide glutathione peroxidase induced by glucose starvation that protects cells from phospholipid hydroperoxides and nonphospholipid peroxides during oxidative stress [Source:SGD;Acc:S000001509]
YJR148W	BAT2	287.593	296.381	86.8038	90.147	-1.70629	7.56881	77.5033	1.33e-18	5.6e-17	protein_coding	Cytosolic branched-chain amino acid (BCAA) aminotransferase, preferentially involved in BCAA catabolism; homolog of murine ECA39; highly expressed during stationary phase and repressed during logarithmic phase [Source:SGD;Acc:S000003909]
YML100W	TSL1	1330.9	1534.15	262.29	622.436	-1.7024	9.86411	23.8604	1.04e-06	1.01e-05	protein_coding	Large subunit of trehalose 6-phosphate synthase (Tps1p)/phosphatase (Tps2p) complex, which converts uridine-5'-diphosphoglucose and glucose 6-phosphate to trehalose, similar to Tps3p and may share function; mutant has aneuploidy tolerance [Source:SGD;Acc:S000004566]
YGR292W	MAL12	8.77309	8.83012	2.54911	2.81221	-1.69729	2.5515	23.0011	1.62e-06	1.53e-05	protein_coding	Maltase (alpha-D-glucosidase), inducible protein involved in maltose catabolism; encoded in the MAL1 complex locus; hydrolyzes the disaccharides maltose, turanose, maltotriose, and sucrose [Source:SGD;Acc:S000003524]
YKL148C	SDH1	729.811	813.107	192.726	282.237	-1.69396	8.9732	50.8759	9.84e-13	2.31e-11	protein_coding	Flavoprotein subunit of succinate dehydrogenase (Sdh1p, Sdh2p, Sdh3p, Sdh4p), which couples the oxidation of succinate to the transfer of electrons to ubiquinone as part of the TCA cycle and the mitochondrial respiratory chain [Source:SGD;Acc:S000001631]
YGL071W	AFT1	66.2779	67.4523	21.332	19.4511	-1.69217	5.44874	59.3362	1.33e-14	3.79e-13	protein_coding	Transcription factor involved in iron utilization and homeostasis; binds the consensus site PyPuCACCCPu and activates the expression of target genes in response to changes in iron availability [Source:SGD;Acc:S000003039]
YPL019C	VTC3	282.726	326.306	78.8882	108.895	-1.69014	7.63376	64.5897	9.22e-16	2.9e-14	protein_coding	Subunit of the vacuolar transporter chaperone (VTC) complex involved in membrane trafficking, vacuolar polyphosphate accumulation, microautophagy and non-autophagic vacuolar fusion [Source:SGD;Acc:S000005940]
YER037W	PHM8	53.8037	50.4461	17.6425	14.3735	-1.6781	5.09378	50.052	1.5e-12	3.46e-11	protein_coding	Lysophosphatidic acid (LPA) phosphatase involved in LPA hydrolysis in response to phosphate starvation; phosphatase activity is soluble and Mg2+ dependent; expression is induced by low phosphate levels and by inactivation of Pho85p [Source:SGD;Acc:S000000839]
YGR130C	YGR130C	764.424	901.408	202.453	318.327	-1.67395	9.08878	43.0644	5.3e-11	1.03e-09	protein_coding	Component of the eisosome with unknown function; GFP-fusion protein localizes to the cytoplasm; specifically phosphorylated in vitro by mammalian diphosphoinositol pentakisphosphate (IP7) [Source:SGD;Acc:S000003362]
YBR230C	OM14	375.666	405.45	91.5666	153.89	-1.66802	7.99754	49.9168	1.6e-12	3.68e-11	protein_coding	Integral mitochondrial outer membrane protein; abundance is decreased in cells grown in glucose relative to other carbon sources; appears to contain 3 alpha-helical transmembrane segments; ORF encodes a 97-basepair intron [Source:SGD;Acc:S000000434]
YAR047C	YAR047C	4.52362	5.31442	1.20747	1.87481	-1.66624	1.74406	16.5633	4.71e-05	0.000299239	protein_coding	Dubious open reading frame unlikely to encode a protein, based on available experimental and comparative sequence data [Source:SGD;Acc:S000000083]
YKR052C	MRS4	126.456	133.678	40.5174	40.5427	-1.66463	6.41333	65.7928	5.01e-16	1.62e-14	protein_coding	Iron transporter that mediates Fe2+ transport across the inner mitochondrial membrane; mitochondrial carrier family member, similar to and functionally redundant with Mrs3p; active under low-iron conditions; may transport other cations [Source:SGD;Acc:S000001760]
YOL083W	ATG34	95.8871	113.81	27.034	38.9804	-1.66151	6.10423	53.1728	3.05e-13	7.63e-12	protein_coding	Receptor protein involved in selective autophagy during starvation; specifically involved in the transport of cargo protein alpha-mannosidase (Ams1p); Atg19p paralog [Source:SGD;Acc:S000005443]
YKR058W	GLG1	270.526	320.092	79.2236	106.473	-1.66128	7.59648	62.9706	2.1e-15	6.38e-14	protein_coding	Self-glucosylating initiator of glycogen synthesis, also glucosylates n-dodecyl-beta-D-maltoside; similar to mammalian glycogenin [Source:SGD;Acc:S000001766]
YPR192W	AQY1	4.86632	4.66034	1.27455	1.71857	-1.65869	1.70415	16.8899	3.96e-05	0.000256642	protein_coding	Spore-specific water channel that mediates the transport of water across cell membranes, developmentally controlled; may play a role in spore maturation, probably by allowing water outflow, may be involved in freeze tolerance [Source:SGD;Acc:S000006396]
YER015W	FAA2	66.4836	69.251	19.0512	23.7476	-1.65431	5.47944	57.2683	3.8e-14	1.03e-12	protein_coding	Medium chain fatty acyl-CoA synthetase, activates imported fatty acids; accepts a wide range of fatty acid chain lengths with a preference for medium chains, C9:0-C13:0; localized to the peroxisome [Source:SGD;Acc:S000000817]
YKL044W	MMO1	48.7318	68.4334	16.6363	20.4666	-1.6481	5.27005	46.2178	1.06e-11	2.2e-10	protein_coding	Dubious open reading frame unlikely to encode a functional protein, based on available experimental and comparative sequence data [Source:SGD;Acc:S000001527]
YGR248W	SOL4	193.008	259.834	54.4033	90.2251	-1.64523	7.218	42.085	8.74e-11	1.65e-09	protein_coding	6-phosphogluconolactonase with similarity to Sol3p [Source:SGD;Acc:S000003480]
YEL060C	PRB1	1161.68	1321.08	360.363	430.424	-1.63903	9.67259	42.4625	7.2e-11	1.38e-09	protein_coding	Vacuolar proteinase B (yscB), a serine protease of the subtilisin family; involved in protein degradation in the vacuole and required for full protein degradation during sporulation; activity inhibited by Pbi2p [Source:SGD;Acc:S000000786]
YMR103C	YMR103C	74.9825	81.7603	22.8078	27.2628	-1.63429	5.69143	61.0568	5.55e-15	1.64e-13	protein_coding	Dubious open reading frame unlikely to encode a protein, based on available experimental and comparative sequence data [Source:SGD;Acc:S000004709]
YDL199C	YDL199C	55.4487	67.6158	15.8984	23.6694	-1.63204	5.34438	47.6639	5.06e-12	1.1e-10	protein_coding	Putative transporter, member of the sugar porter family [Source:SGD;Acc:S000002358]
YOR100C	CRC1	20.6305	26.4086	6.37277	8.7491	-1.62891	3.96468	30.8299	2.82e-08	3.75e-07	protein_coding	Mitochondrial inner membrane carnitine transporter, required for carnitine-dependent transport of acetyl-CoA from peroxisomes to mitochondria during fatty acid beta-oxidation [Source:SGD;Acc:S000005626]
YFL052W	ZNF1	62.097	70.8045	20.9966	21.4822	-1.6284	5.45546	55.2322	1.07e-13	2.76e-12	protein_coding	Putative zinc cluster protein that contains a DNA binding domain; null mutant sensitive to calcofluor white, low osmolarity and heat, suggesting a role for YFL052Wp in cell wall integrity [Source:SGD;Acc:S000001842]
YNL077W	APJ1	219.533	252.231	69.1613	83.0383	-1.62061	7.28226	61.6783	4.04e-15	1.2e-13	protein_coding	Putative chaperone of the HSP40 (DNAJ) family; overexpression interferes with propagation of the [Psi+] prion; the authentic, non-tagged protein is detected in highly purified mitochondria in high-throughput studies [Source:SGD;Acc:S000005021]
YJL165C	HAL5	265.66	329.903	89.9567	102.333	-1.61823	7.61913	63.0941	1.97e-15	6.02e-14	protein_coding	Putative protein kinase; overexpression increases sodium and lithium tolerance, whereas gene disruption increases cation and low pH sensitivity and impairs potassium uptake, suggesting a role in regulation of Trk1p and/or Trk2p transporters [Source:SGD;Acc:S000003701]
YPR026W	ATH1	218.573	235.47	61.514	86.163	-1.61321	7.22865	56.7549	4.94e-14	1.29e-12	protein_coding	Acid trehalase required for utilization of extracellular trehalose [Source:SGD;Acc:S000006230]
YMR165C	PAH1	129.335	154.527	40.7186	51.5572	-1.61133	6.5526	54.9734	1.22e-13	3.12e-12	protein_coding	Mg<sup>2+</sup>-dependent phosphatidate (PA) phosphatase, catalyzes the dephosphorylation of PA to yield diacylglycerol, responsible for de novo lipid synthesis and formation of lipid droplets; homologous to mammalian lipin 1 [Source:SGD;Acc:S000004775]
YHR138C	YHR138C	315.557	333.664	135.103	72.7269	-1.60862	7.7451	32.6396	1.11e-08	1.6e-07	protein_coding	Putative protein of unknown function; has similarity to Pbi2p; double null mutant lacking Pbi2p and Yhr138p exhibits highly fragmented vacuoles [Source:SGD;Acc:S000001180]
YMR090W	YMR090W	282.932	340.941	83.5168	120.534	-1.60647	7.6889	53.462	2.64e-13	6.64e-12	protein_coding	Putative protein of unknown function with similarity to DTDP-glucose 4,6-dehydratases; GFP-fusion protein localizes to the cytoplasm; up-regulated in response to the fungicide mancozeb; not essential for viability [Source:SGD;Acc:S000004696]
YDL215C	GDH2	482.794	490.072	137.518	180.06	-1.60569	8.32894	58.9801	1.59e-14	4.45e-13	protein_coding	NAD(+)-dependent glutamate dehydrogenase, degrades glutamate to ammonia and alpha-ketoglutarate; expression sensitive to nitrogen catabolite repression and intracellular ammonia levels [Source:SGD;Acc:S000002374]
YPL135W	ISU1	200.959	235.96	69.0942	73.2737	-1.60259	7.17616	59.8203	1.04e-14	3.01e-13	protein_coding	Conserved protein of the mitochondrial matrix, performs a scaffolding function during assembly of iron-sulfur clusters, interacts physically and functionally with yeast frataxin (Yfh1p); isu1 isu2 double mutant is inviable [Source:SGD;Acc:S000006056]
YDR124W	YDR124W	7.67645	10.3018	3.21993	2.57786	-1.6018	2.60148	18.5965	1.62e-05	0.000117039	protein_coding	Putative protein of unknown function; non-essential gene; expression is strongly induced by alpha factor [Source:SGD;Acc:S000002531]
YER053C	PIC2	387.661	468.16	111.691	170.607	-1.59586	8.14736	47.9078	4.47e-12	9.71e-11	protein_coding	Mitochondrial phosphate carrier, imports inorganic phosphate into mitochondria; functionally redundant with Mir1p but less abundant than Mir1p under normal conditions; expression is induced at high temperature [Source:SGD;Acc:S000000855]
YAL062W	GDH3	37.4912	56.5782	14.2884	16.5608	-1.59571	4.96728	36.1667	1.81e-09	2.96e-08	protein_coding	NADP(+)-dependent glutamate dehydrogenase, synthesizes glutamate from ammonia and alpha-ketoglutarate; rate of alpha-ketoglutarate utilization differs from Gdh1p; expression regulated by nitrogen and carbon sources [Source:SGD;Acc:S000000058]
YER065C	ICL1	86.0174	78.9805	26.0948	27.9659	-1.59393	5.77464	62.2729	2.99e-15	8.96e-14	protein_coding	Isocitrate lyase, catalyzes the formation of succinate and glyoxylate from isocitrate, a key reaction of the glyoxylate cycle; expression of ICL1 is induced by growth on ethanol and repressed by growth on glucose [Source:SGD;Acc:S000000867]
YEL034C-A	YEL034C-A	6.64836	5.47794	1.94537	2.03104	-1.58934	2.0568	17.6452	2.66e-05	0.000182114	protein_coding	Dubious open reading frame unlikely to encode a protein, based on experimental and comparative sequence data; completely overlaps HYP2/YEL034W, a verified gene that encodes eiF-5A [Source:SGD;Acc:S000028743]
YBR006W	UGA2	203.426	279.457	76.3391	82.8821	-1.58689	7.32494	51.6626	6.59e-13	1.6e-11	protein_coding	Succinate semialdehyde dehydrogenase involved in the utilization of gamma-aminobutyrate (GABA) as a nitrogen source; part of the 4-aminobutyrate and glutamate degradation pathways; localized to the cytoplasm [Source:SGD;Acc:S000000210]
YAL054C	ACS1	42.4946	47.0122	17.1729	12.03	-1.58631	4.89729	36.3789	1.62e-09	2.68e-08	protein_coding	Acetyl-coA synthetase isoform which, along with Acs2p, is the nuclear source of acetyl-coA for histone acetylation; expressed during growth on nonfermentable carbon sources and under aerobic conditions [Source:SGD;Acc:S000000050]
YFL055W	AGP3	26.1136	22.2388	6.97651	9.06157	-1.58238	4.01581	31.9223	1.6e-08	2.23e-07	protein_coding	Low-affinity amino acid permease, may act to supply the cell with amino acids as nitrogen source in nitrogen-poor conditions; transcription is induced under conditions of sulfur limitation; plays a role in regulating Ty1 transposition [Source:SGD;Acc:S000001839]
YIR016W	YIR016W	159.835	181.835	53.5313	60.775	-1.56641	6.83066	58.1458	2.43e-14	6.74e-13	protein_coding	Putative protein of unknown function; expression directly regulated by the metabolic and meiotic transcriptional regulator Ume6p; overexpression causes a cell cycle delay or arrest; YIR016W is a non-essential gene [Source:SGD;Acc:S000001455]
YMR053C	STB2	82.6589	106.043	28.9123	34.5277	-1.56105	5.97722	49.9882	1.55e-12	3.56e-11	protein_coding	Protein that interacts with Sin3p in a two-hybrid assay and is part of a large protein complex with Sin3p and Stb1p [Source:SGD;Acc:S000004657]
YDR270W	CCC2	66.415	72.9302	21.1978	25.7005	-1.55942	5.54073	52.1649	5.1e-13	1.25e-11	protein_coding	Cu(+2)-transporting P-type ATPase, required for export of copper from the cytosol into an extracytosolic compartment; has similarity to human proteins involved in Menkes and Wilsons diseases [Source:SGD;Acc:S000002678]
YNR001C	CIT1	1734.54	1948.76	479.903	768.749	-1.55733	10.2618	27.454	1.61e-07	1.87e-06	protein_coding	Citrate synthase, catalyzes the condensation of acetyl coenzyme A and oxaloacetate to form citrate; the rate-limiting enzyme of the TCA cycle; nuclear encoded mitochondrial protein [Source:SGD;Acc:S000005284]
YOR383C	FIT3	63.9476	59.6851	19.3196	22.4977	-1.55074	5.37043	53.9727	2.03e-13	5.14e-12	protein_coding	Mannoprotein that is incorporated into the cell wall via a glycosylphosphatidylinositol (GPI) anchor, involved in the retention of siderophore-iron in the cell wall [Source:SGD;Acc:S000005910]
YJL103C	GSM1	97.9433	119.37	30.7905	43.8236	-1.53598	6.18681	46.1302	1.11e-11	2.29e-10	protein_coding	Putative zinc cluster protein of unknown function; proposed to be involved in the regulation of energy metabolism, based on patterns of expression and sequence analysis [Source:SGD;Acc:S000003639]
YML118W	NGL3	45.5104	65.5718	17.9779	19.9979	-1.5344	5.22162	39.7466	2.89e-10	5.22e-09	protein_coding	3'-5' exonuclease specific for poly-A RNAs; has a domain similar to a magnesium-dependent endonuclease motif in mRNA deadenylase Ccr4p; similar to Ngl1p and Ngl2p [Source:SGD;Acc:S000004587]
YKR067W	GPT2	459.216	430.141	123.296	182.481	-1.534	8.21722	48.9094	2.68e-12	6.01e-11	protein_coding	Glycerol-3-phosphate/dihydroxyacetone phosphate dual substrate-specific sn-1 acyltransferase located in lipid particles and the ER; involved in the stepwise acylation of glycerol-3-phosphate and dihydroxyacetone in lipid biosynthesis [Source:SGD;Acc:S000001775]
YDL194W	SNF3	133.584	172.024	44.8777	60.2282	-1.53204	6.67922	45.8525	1.27e-11	2.63e-10	protein_coding	Plasma membrane low glucose sensor that regulates glucose transport; contains 12 predicted transmembrane segments and a long C-terminal tail required for induction of hexose transporters; also senses fructose and mannose; similar to Rgt2p [Source:SGD;Acc:S000002353]
YDR018C	YDR018C	31.3227	37.0374	8.72063	14.9203	-1.53097	4.52498	29.5129	5.55e-08	7e-07	protein_coding	Probable membrane protein with three predicted transmembrane domains; homologous to Ybr042cp, similar to C. elegans F55A11.5 and maize 1-acyl-glycerol-3-phosphate acyltransferase [Source:SGD;Acc:S000002425]
YIL121W	QDR2	181.836	169.326	56.1475	64.4465	-1.52833	6.87904	58.9942	1.58e-14	4.44e-13	protein_coding	Multidrug transporter of the major facilitator superfamily, required for resistance to quinidine, barban, cisplatin, and bleomycin; may have a role in potassium uptake [Source:SGD;Acc:S000001383]
YGL156W	AMS1	199.862	230.401	50.4455	99.2867	-1.52541	7.17354	31.9938	1.55e-08	2.17e-07	protein_coding	Vacuolar alpha mannosidase, involved in free oligosaccharide (fOS) degradation; delivered to the vacuole in a novel pathway separate from the secretory pathway [Source:SGD;Acc:S000003124]
YJL159W	HSP150	3253.58	3128.15	1081.9	1122.23	-1.51728	11.0642	24.2272	8.56e-07	8.56e-06	protein_coding	O-mannosylated heat shock protein that is secreted and covalently attached to the cell wall via beta-1,3-glucan and disulfide bridges; required for cell wall stability; induced by heat shock, oxidative stress, and nitrogen limitation [Source:SGD;Acc:S000003695]
YNL192W	CHS1	503.767	534.467	189.506	169.436	-1.5119	8.44666	50.9949	9.26e-13	2.18e-11	protein_coding	Chitin synthase I, requires activation from zymogenic form in order to catalyze the transfer of N-acetylglucosamine (GlcNAc) to chitin; required for repairing the chitin septum during cytokinesis; transcription activated by mating factor [Source:SGD;Acc:S000005136]
YFR014C	CMK1	322.137	355.658	110.417	125.456	-1.5096	7.83254	59.0619	1.53e-14	4.31e-13	protein_coding	Calmodulin-dependent protein kinase; may play a role in stress response, many CA++/calmodulan dependent phosphorylation substrates demonstrated in vitro, amino acid sequence similar to Cmk2p and mammalian Cam Kinase II [Source:SGD;Acc:S000001910]
YLL020C	YLL020C	15.6956	24.6916	6.77526	7.26488	-1.50745	3.77659	22.0997	2.59e-06	2.33e-05	protein_coding	Dubious open reading frame unlikely to encode a protein, based on available experimental and comparative sequence data; partially overlaps the verified gene KNS1 [Source:SGD;Acc:S000003943]
YOR009W	TIR4	28.5811	31.8048	9.72686	11.4051	-1.50152	4.35438	33.7612	6.23e-09	9.43e-08	protein_coding	Cell wall mannoprotein of the Srp1p/Tip1p family of serine-alanine-rich proteins; expressed under anaerobic conditions and required for anaerobic growth; transcription is also induced by cold shock [Source:SGD;Acc:S000005535]
YNL173C	MDG1	438.997	490.399	140.536	186.309	-1.49904	8.29059	49.8983	1.62e-12	3.7e-11	protein_coding	Plasma membrane protein involved in G-protein mediated pheromone signaling pathway; overproduction suppresses bem1 mutations [Source:SGD;Acc:S000005117]
YOR065W	CYT1	423.301	440.607	124.839	181.466	-1.4896	8.18737	47.3651	5.89e-12	1.27e-10	protein_coding	Cytochrome c1, component of the mitochondrial respiratory chain; expression is regulated by the heme-activated, glucose-repressed Hap2p/3p/4p/5p CCAAT-binding complex [Source:SGD;Acc:S000005591]
YLR328W	NMA1	157.299	176.439	55.1412	64.3684	-1.4691	6.82193	51.3556	7.71e-13	1.85e-11	protein_coding	Nicotinic acid mononucleotide adenylyltransferase, involved in pathways of NAD biosynthesis, including the de novo, NAD(+) salvage, and nicotinamide riboside salvage pathways [Source:SGD;Acc:S000004320]
YJL108C	PRM10	15.2158	16.2703	4.96405	6.32747	-1.46846	3.43215	22.5674	2.03e-06	1.86e-05	protein_coding	Pheromone-regulated protein, proposed to be involved in mating; predicted to have 5 transmembrane segments; induced by treatment with 8-methoxypsoralen and UVA irradiation [Source:SGD;Acc:S000003644]
YNL208W	YNL208W	756.884	795.446	269.132	286.611	-1.46665	9.03864	44.9749	2e-11	4.04e-10	protein_coding	Protein of unknown function; may interact with ribosomes, based on co-purification experiments; authentic, non-tagged protein is detected in purified mitochondria in high-throughput studies; potential orthologs found in other fungi [Source:SGD;Acc:S000005152]
YHR215W	PHO12	7.67645	6.05027	2.41494	2.49974	-1.46335	2.26181	15.6114	7.78e-05	0.000466867	protein_coding	One of three repressible acid phosphatases, a glycoprotein that is transported to the cell surface by the secretory pathway; nearly identical to Pho11p; upregulated by phosphate starvation [Source:SGD;Acc:S000001258]
YMR084W	YMR084W	21.2473	26.9809	8.31814	8.98345	-1.46255	4.0424	27.264	1.77e-07	2.03e-06	protein_coding	Putative protein of unknown function; YMR084W and adjacent ORF YMR085W are merged in related strains [Source:SGD;Acc:S000004689]
YML120C	NDI1	759.009	875.899	219.827	372.93	-1.46213	9.11508	30.7246	2.97e-08	3.93e-07	protein_coding	NADH:ubiquinone oxidoreductase, transfers electrons from NADH to ubiquinone in the respiratory chain but does not pump protons, in contrast to the higher eukaryotic multisubunit respiratory complex I; phosphorylated; homolog of human AMID [Source:SGD;Acc:S000004589]
YMR122W-A	YMR122W-A	645.576	707.718	235.524	252.474	-1.45662	8.84361	46.3189	1e-11	2.1e-10	protein_coding	Protein of unknown function; green fluorescent protein (GFP)-fusion protein localizes to the cytoplasm and endoplasmic reticulum [Source:SGD;Acc:S000007524]
YDL183C	YDL183C	38.3823	49.7103	13.2151	18.8262	-1.45263	4.90958	32.1964	1.39e-08	1.97e-07	protein_coding	Mitochondrial inner-membrane protein thought to be involved in the formation of an active mitochondrial K+/H+ exchanger (KHE) system; non-essential gene [Source:SGD;Acc:S000002342]
YNR014W	YNR014W	119.807	141.282	35.285	60.4625	-1.44622	6.47461	34.1067	5.22e-09	7.98e-08	protein_coding	Putative protein of unknown function; expression is cell-cycle regulated, Azf1p-dependent, and heat-inducible [Source:SGD;Acc:S000005297]
YDR074W	TPS2	1690.19	2069.68	492.112	901.157	-1.43299	10.3245	19.7345	8.9e-06	7.06e-05	protein_coding	Phosphatase subunit of the trehalose-6-phosphate synthase/phosphatase complex, which synthesizes the storage carbohydrate trehalose; expression is induced by stress conditions and repressed by the Ras-cAMP pathway [Source:SGD;Acc:S000002481]
YJL083W	TAX4	35.9834	50.2009	14.4226	17.342	-1.42815	4.88468	31.3228	2.19e-08	2.98e-07	protein_coding	EH domain-containing protein involved in regulating phosphatidylinositol 4,5-bisphosphate levels and autophagy; Irs4p and Tax4p bind and activate the PtdIns phosphatase Inp51p; Irs4p and Tax4p are involved in localizing Atg17p to the PAS [Source:SGD;Acc:S000003619]
YDR001C	NTH1	596.433	646.806	186.286	274.347	-1.42663	8.72931	38.5762	5.27e-10	9.42e-09	protein_coding	Neutral trehalase, degrades trehalose; required for thermotolerance and may mediate resistance to other cellular stresses; may be phosphorylated by Cdc28p [Source:SGD;Acc:S000002408]
YLR070C	XYL2	21.7271	23.0564	8.04981	8.43663	-1.42431	3.94668	27.4784	1.59e-07	1.85e-06	protein_coding	Xylitol dehydrogenase, converts xylitol to D-xylulose; expression induced by xylose, even though this pentose sugar is not well utilized by S. cerevisiae; null mutant has cell wall defect [Source:SGD;Acc:S000004060]
YBR183W	YPC1	129.951	151.175	45.6827	58.744	-1.41927	6.58829	44.0568	3.19e-11	6.41e-10	protein_coding	Alkaline ceramidase that also has reverse (CoA-independent) ceramide synthase activity, catalyzes both breakdown and synthesis of phytoceramide; overexpression confers fumonisin B1 resistance [Source:SGD;Acc:S000000387]
YDR247W	VHS1	143.591	181.671	53.7325	67.5712	-1.41318	6.80041	41.7288	1.05e-10	1.97e-09	protein_coding	Cytoplasmic serine/threonine protein kinase; identified as a high-copy suppressor of the synthetic lethality of a sis2 sit4 double mutant, suggesting a role in G1/S phase progression; homolog of Sks1p [Source:SGD;Acc:S000002655]
YPR154W	PIN3	180.876	202.684	63.9289	79.6793	-1.40683	7.03925	46.3376	9.95e-12	2.09e-10	protein_coding	Protein that induces appearance of [PIN+] prion when overproduced [Source:SGD;Acc:S000006358]
YDL130W-A	STF1	236.051	249.124	76.8757	106.005	-1.39988	7.37967	46.4153	9.57e-12	2.02e-10	protein_coding	Protein involved in regulation of the mitochondrial F1F0-ATP synthase; Stf1p and Stf2p may act as stabilizing factors that enhance inhibitory action of the Inh1p protein [Source:SGD;Acc:S000007232]
YLR094C	GIS3	45.4419	57.4775	17.1729	21.5603	-1.39941	5.14742	35.8988	2.08e-09	3.39e-08	protein_coding	Protein of unknown function [Source:SGD;Acc:S000004084]
YPL147W	PXA1	52.2273	46.9304	16.5021	21.0135	-1.39196	5.09533	37.5741	8.8e-10	1.51e-08	protein_coding	Subunit of a heterodimeric peroxisomal ATP-binding cassette transporter complex (Pxa1p-Pxa2p), required for import of long-chain fatty acids into peroxisomes; similarity to human adrenoleukodystrophy transporter and ALD-related proteins [Source:SGD;Acc:S000006068]
YMR056C	AAC1	52.9127	55.1882	18.045	22.8883	-1.39076	5.22004	40.7767	1.71e-10	3.16e-09	protein_coding	Mitochondrial inner membrane ADP/ATP translocator, exchanges cytosolic ADP for mitochondrially synthesized ATP; phosphorylated; Aac1p is a minor isoform while Pet9p is the major ADP/ATP translocator [Source:SGD;Acc:S000004660]
YLR090W	XDJ1	114.53	119.615	42.3286	46.8702	-1.3779	6.33576	45.5094	1.52e-11	3.11e-10	protein_coding	Putative chaperone, homolog of E. coli DnaJ, closely related to Ydj1p; the authentic, non-tagged protein is detected in highly purified mitochondria in high-throughput studies [Source:SGD;Acc:S000004080]
YLR205C	HMX1	10.5551	11.61	3.95783	4.53078	-1.3692	2.95964	17.3404	3.12e-05	0.0002082	protein_coding	ER localized heme oxygenase, involved in heme degradation during iron starvation and in the oxidative stress response; expression is regulated by AFT1 and oxidative stress; relocates to the perinuclear region in the presence of oxidants [Source:SGD;Acc:S000004195]
YNL125C	ESBP6	178.135	183.143	60.1724	78.82	-1.36878	6.96316	44.0731	3.16e-11	6.38e-10	protein_coding	Protein with similarity to monocarboxylate permeases, appears not to be involved in transport of monocarboxylates such as lactate, pyruvate or acetate across the plasma membrane [Source:SGD;Acc:S000005069]
YGR032W	GSC2	184.303	196.552	71.4421	75.0704	-1.3624	7.04108	46.346	9.91e-12	2.09e-10	protein_coding	Catalytic subunit of 1,3-beta-glucan synthase, involved in formation of the inner layer of the spore wall; activity positively regulated by Rho1p and negatively by Smk1p; has similarity to an alternate catalytic subunit, Fks1p (Gsc1p) [Source:SGD;Acc:S000003264]
YLR284C	ECI1	52.7071	52.4901	18.4475	22.4196	-1.35239	5.19144	38.1918	6.41e-10	1.13e-08	protein_coding	Peroxisomal delta3,delta2-enoyl-CoA isomerase, hexameric protein that converts 3-hexenoyl-CoA to trans-2-hexenoyl-CoA, essential for the beta-oxidation of unsaturated fatty acids, oleate-induced [Source:SGD;Acc:S000004274]
YPL054W	LEE1	24.8799	15.3709	6.23861	9.53027	-1.34721	3.81616	16.6002	4.61e-05	0.000293793	protein_coding	Zinc-finger protein of unknown function [Source:SGD;Acc:S000005975]
YDL181W	INH1	166.757	163.275	54.135	74.9142	-1.34682	6.83878	40.6844	1.79e-10	3.29e-09	protein_coding	Protein that inhibits ATP hydrolysis by the F1F0-ATP synthase; inhibitory function is enhanced by stabilizing proteins Stf1p and Stf2p; has similarity to Stf1p; has a calmodulin-binding motif and binds calmodulin in vitro [Source:SGD;Acc:S000002340]
YNL014W	HEF3	39.1362	54.0436	18.2462	18.045	-1.3423	5.02039	29.5836	5.36e-08	6.83e-07	protein_coding	Translational elongation factor EF-3; paralog of YEF3 and member of the ABC superfamily; stimulates EF-1 alpha-dependent binding of aminoacyl-tRNA by the ribosome; normally expressed in zinc deficient cells [Source:SGD;Acc:S000004959]
YOR228C	MCP1	84.3724	107.515	30.7905	44.6829	-1.34061	6.06036	33.6213	6.7e-09	1.01e-07	protein_coding	Protein of unknown function, localized to the mitochondrial outer membrane [Source:SGD;Acc:S000005754]
YKL171W	NNK1	137.833	164.584	50.5126	68.2742	-1.3403	6.7155	37.6938	8.28e-10	1.43e-08	protein_coding	Protein kinase; implicated in proteasome function; interacts with TORC1, Ure2 and Gdh2; overexpression leads to hypersensitivity to rapamycin and nuclear accumulation of Gln3; epitope-tagged protein localizes to the cytoplasm [Source:SGD;Acc:S000001654]
YBR114W	RAD16	80.8084	80.861	29.2477	34.3715	-1.33281	5.81502	43.5327	4.17e-11	8.27e-10	protein_coding	Protein that recognizes and binds damaged DNA in an ATP-dependent manner (with Rad7p) during nucleotide excision repair; subunit of Nucleotide Excision Repair Factor 4 (NEF4) and the Elongin-Cullin-Socs (ECS) ligase complex [Source:SGD;Acc:S000000318]
YBR297W	MAL33	70.8016	52.9807	25.5582	22.8883	-1.33143	5.43034	32.7921	1.03e-08	1.49e-07	protein_coding	MAL-activator protein, part of complex locus MAL3; nonfunctional in genomic reference strain S288C [Source:SGD;Acc:S000000501]
YIL105C	SLM1	241.534	275.042	86.8038	118.738	-1.32189	7.49225	40.7569	1.72e-10	3.18e-09	protein_coding	Phosphoinositide PI4,5P(2) binding protein, forms a complex with Slm2p; acts downstream of Mss4p in a pathway regulating actin cytoskeleton organization in response to stress; phosphorylated by the TORC2 complex [Source:SGD;Acc:S000001367]
YNL241C	ZWF1	642.834	601.102	228.816	264.27	-1.32152	8.75864	39.457	3.35e-10	6.02e-09	protein_coding	Glucose-6-phosphate dehydrogenase (G6PD), catalyzes the first step of the pentose phosphate pathway; involved in adapting to oxidatve stress; homolog of the human G6PD which is deficient in patients with hemolytic anemia [Source:SGD;Acc:S000005185]
YMR008C	PLB1	304.179	377.079	122.491	148.344	-1.31994	7.89215	41.454	1.21e-10	2.26e-09	protein_coding	Phospholipase B (lysophospholipase) involved in lipid metabolism, required for deacylation of phosphatidylcholine and phosphatidylethanolamine but not phosphatidylinositol [Source:SGD;Acc:S000004610]
YJL141C	YAK1	403.768	538.882	164.149	212.713	-1.3142	8.36247	33.6864	6.48e-09	9.75e-08	protein_coding	Serine-threonine protein kinase; component of a glucose-sensing system that inhibits growth in response to glucose availability; upon nutrient deprivation Yak1p phosphorylates Pop2p to regulate mRNA deadenylation, the co-repressor Crf1p to inhibit t /.../iption of ribosomal genes, and the stress-responsive transcription factors Hsf1p and Msn2p; nuclear localization negatively regulated by the Ras…
YBR280C	SAF1	102.741	117.653	39.1758	48.9793	-1.31156	6.26769	37.9028	7.44e-10	1.3e-08	protein_coding	F-Box protein involved in proteasome-dependent degradation of Aah1p during entry of cells into quiescence; interacts with Skp1 [Source:SGD;Acc:S000000484]
YNL055C	POR1	1758.73	1978.27	600.717	899.517	-1.31153	10.3491	19.9838	7.81e-06	6.26e-05	protein_coding	Mitochondrial porin (voltage-dependent anion channel), outer membrane protein required for the maintenance of mitochondrial osmotic stability and mitochondrial membrane permeability; phosphorylated [Source:SGD;Acc:S000005000]
YJR008W	MHO1	144.962	163.439	55.0742	68.4305	-1.30965	6.75221	40.8292	1.66e-10	3.09e-09	protein_coding	Putative protein of unknown function; expression repressed by inosine and choline in an Opi1p-dependent manner; expression induced by mild heat-stress on a non-fermentable carbon source. [Source:SGD;Acc:S000003768]
YMR191W	SPG5	158.875	159.76	62.2519	64.9933	-1.30804	6.7992	42.7388	6.26e-11	1.2e-09	protein_coding	Protein required for survival at high temperature during stationary phase; not required for growth on nonfermentable carbon sources [Source:SGD;Acc:S000004803]
YER079W	YER079W	155.243	191.237	55.5437	84.132	-1.30629	6.92137	31.9672	1.57e-08	2.19e-07	protein_coding	Putative protein of unknown function [Source:SGD;Acc:S000000881]
YHR171W	ATG7	83.8927	95.4961	31.3272	40.7771	-1.3057	5.97292	37.5233	9.03e-10	1.55e-08	protein_coding	Autophagy-related protein and dual specificity member of the E1 family of ubiquitin-activating enzymes; mediates the conjugation of Atg12p with Atg5p and Atg8p with phosphatidylethanolamine, required steps in autophagosome formation [Source:SGD;Acc:S000001214]
YBR105C	VID24	142.563	182.162	54.135	77.1796	-1.30016	6.82981	32.368	1.28e-08	1.81e-07	protein_coding	Peripheral membrane protein located at Vid (vacuole import and degradation) vesicles; regulates fructose-1,6-bisphosphatase (FBPase) targeting to the vacuole; promotes proteasome-dependent catabolite degradation of FBPase [Source:SGD;Acc:S000000309]
YNL202W	SPS19	19.0541	20.8489	6.90942	9.2178	-1.2979	3.81708	20.6346	5.56e-06	4.61e-05	protein_coding	Peroxisomal 2,4-dienoyl-CoA reductase, auxiliary enzyme of fatty acid beta-oxidation; homodimeric enzyme required for growth and sporulation on petroselineate medium; expression induced during late sporulation and in the presence of oleate [Source:SGD;Acc:S000005146]
YDR009W	GAL3	18.5057	16.2703	6.17152	7.96793	-1.28858	3.62385	18.9361	1.35e-05	0.000100692	protein_coding	Transcriptional regulator involved in activation of the GAL genes in response to galactose; forms a complex with Gal80p to relieve Gal80p inhibition of Gal4p; binds galactose and ATP but does not have galactokinase activity [Source:SGD;Acc:S000002416]
YBR093C	PHO5	71.9667	95.4143	28.8452	39.371	-1.28754	5.87892	31.498	2e-08	2.75e-07	protein_coding	Repressible acid phosphatase (1 of 3) that also mediates extracellular nucleotide-derived phosphate hydrolysis; secretory pathway derived cell surface glycoprotein; induced by phosphate starvation and coordinately regulated by PHO4 and PHO2 [Source:SGD;Acc:S000000297]
YBL101C	ECM21	152.569	158.452	59.837	66.3994	-1.28659	6.7707	42.2125	8.19e-11	1.56e-09	protein_coding	Protein involved in regulating the endocytosis of plasma membrane proteins; identified as a substrate for ubiquitination by Rsp5p and deubiquitination by Ubp2p; promoter contains several Gcn4p binding elements [Source:SGD;Acc:S000000197]
YLR109W	AHP1	1906.91	1676.74	628.288	831.243	-1.28602	10.2948	21.1665	4.21e-06	3.57e-05	protein_coding	Thiol-specific peroxiredoxin, reduces hydroperoxides to protect against oxidative damage; function in vivo requires covalent conjugation to Urm1p [Source:SGD;Acc:S000004099]
YOR031W	CRS5	19.3282	26.0816	9.39145	8.98345	-1.28482	4.00527	19.9238	8.06e-06	6.44e-05	protein_coding	Copper-binding metallothionein, required for wild-type copper resistance [Source:SGD;Acc:S000005557]
YLR176C	RFX1	52.0217	61.7291	21.1978	25.1537	-1.28289	5.32401	34.7137	3.82e-09	5.95e-08	protein_coding	Major transcriptional repressor of DNA-damage-regulated genes, recruits repressors Tup1p and Cyc8p to their promoters; involved in DNA damage and replication checkpoint pathway; similar to a family of mammalian DNA binding RFX1-4 proteins [Source:SGD;Acc:S000004166]
YPR115W	RGC1	189.444	212.577	70.7042	93.5841	-1.28235	7.14217	36.9892	1.19e-09	1.99e-08	protein_coding	Pleckstrin homology domain containing protein proposed to function as a glycerol channel activator; paralogous to Ask10p; green fluorescent protein (GFP)-fusion protein localizes to the cytoplasm [Source:SGD;Acc:S000006319]
YER162C	RAD4	106.991	130.898	40.9199	56.4786	-1.28112	6.38679	32.9915	9.26e-09	1.36e-07	protein_coding	Protein that recognizes and binds damaged DNA (with Rad23p) during nucleotide excision repair; subunit of Nuclear Excision Repair Factor 2 (NEF2); also involved, with Rad23p, in turnover of ubiquitylated proteins [Source:SGD;Acc:S000000964]
YDR171W	HSP42	1680.8	1847.87	485.337	973.337	-1.2771	10.2762	15.2041	9.65e-05	0.000558033	protein_coding	Small heat shock protein (sHSP) with chaperone activity; forms barrel-shaped oligomers that suppress unfolded protein aggregation; involved in cytoskeleton reorganization after heat shock [Source:SGD;Acc:S000002578]
YGL006W	PMC1	498.421	536.593	176.358	248.959	-1.27603	8.50731	33.7132	6.39e-09	9.64e-08	protein_coding	Vacuolar Ca2+ ATPase involved in depleting cytosol of Ca2+ ions; prevents growth inhibition by activation of calcineurin in the presence of elevated concentrations of calcium; similar to mammalian PMCA1a [Source:SGD;Acc:S000002974]
YPR005C	HAL1	27.9642	30.6601	10.1294	13.9829	-1.27401	4.37469	23.6147	1.18e-06	1.14e-05	protein_coding	Cytoplasmic protein involved in halotolerance; decreases intracellular Na+ (via Ena1p) and increases intracellular K+ by decreasing efflux; expression repressed by Ssn6p-Tup1p and Sko1p and induced by NaCl, KCl, and sorbitol through Gcn4p [Source:SGD;Acc:S000006209]
YBR090C	YBR090C	11.3776	14.4716	5.1653	5.39007	-1.27336	3.20433	15.5813	7.9e-05	0.000471999	protein_coding	Putative protein of unknown function; green fluorescent protein (GFP)-fusion protein localizes to the cytoplasm and nucleus [Source:SGD;Acc:S000000294]
YMR251W-A	HOR7	1933.78	2332.3	956.922	785.857	-1.26948	10.5526	17.6987	2.59e-05	0.0001781	protein_coding	Protein of unknown function; overexpression suppresses Ca2+ sensitivity of mutants lacking inositol phosphorylceramide mannosyltransferases Csg1p and Csh1p; transcription is induced under hyperosmotic stress and repressed by alpha factor [Source:SGD;Acc:S000004864]
YDR178W	SDH4	418.641	440.361	140.872	214.509	-1.26833	8.24065	32.4606	1.22e-08	1.74e-07	protein_coding	Membrane anchor subunit of succinate dehydrogenase (Sdh1p, Sdh2p, Sdh3p, Sdh4p), which couples the oxidation of succinate to the transfer of electrons to ubiquinone as part of the TCA cycle and the mitochondrial respiratory chain [Source:SGD;Acc:S000002585]
YBL064C	PRX1	405.207	422.292	129.736	213.572	-1.26643	8.18729	29.5959	5.32e-08	6.81e-07	protein_coding	Mitochondrial peroxiredoxin (1-Cys Prx) with thioredoxin peroxidase activity, has a role in reduction of hydroperoxides; reactivation requires Trr2p and glutathione; induced during respiratory growth and oxidative stress; phosphorylated [Source:SGD;Acc:S000000160]
YOL126C	MDH2	655.925	883.012	269.468	367.384	-1.26596	9.08345	25.9884	3.43e-07	3.72e-06	protein_coding	Cytoplasmic malate dehydrogenase, one of three isozymes that catalyze interconversion of malate and oxaloacetate; involved in the glyoxylate cycle and gluconeogenesis during growth on two-carbon compounds; interacts with Pck1p and Fbp1 [Source:SGD;Acc:S000005486]
YDR006C	SOK1	168.676	198.596	71.3079	80.2261	-1.26383	7.01744	37.3049	1.01e-09	1.71e-08	protein_coding	Protein whose overexpression suppresses the growth defect of mutants lacking protein kinase A activity; involved in cAMP-mediated signaling; localized to the nucleus; similar to the mouse testis-specific protein PBS13 [Source:SGD;Acc:S000002413]
YDR231C	COX20	117.066	118.471	40.0478	57.6503	-1.26301	6.37709	33.3877	7.55e-09	1.13e-07	protein_coding	Mitochondrial inner membrane protein, required for proteolytic processing of Cox2p and its assembly into cytochrome c oxidase [Source:SGD;Acc:S000002639]
YKR046C	PET10	157.436	165.238	55.745	78.4294	-1.25883	6.83193	34.7386	3.77e-09	5.89e-08	protein_coding	Protein of unknown function that co-purifies with lipid particles; expression pattern suggests a role in respiratory growth; computational analysis of large-scale protein-protein interaction data suggests a role in ATP/ADP exchange [Source:SGD;Acc:S000001754]
YBR214W	SDS24	477.859	589.737	173.675	271.378	-1.25881	8.55772	27.2304	1.81e-07	2.07e-06	protein_coding	One of two S. cerevisiae homologs (Sds23p and Sds24p) of the S. pombe Sds23 protein, which is implicated in APC/cyclosome regulation; involved in cell separation during budding; may play an indirect role in fluid-phase endocytosis [Source:SGD;Acc:S000000418]
YJL137C	GLG2	63.3307	67.207	22.3382	32.2623	-1.25128	5.53113	31.041	2.53e-08	3.41e-07	protein_coding	Self-glucosylating initiator of glycogen synthesis, also glucosylates n-dodecyl-beta-D-maltoside; similar to mammalian glycogenin [Source:SGD;Acc:S000003673]
YGR070W	ROM1	207.059	222.225	77.4795	102.099	-1.24832	7.24654	36.435	1.58e-09	2.61e-08	protein_coding	GDP/GTP exchange protein (GEP) for Rho1p; mutations are synthetically lethal with mutations in rom2, which also encodes a GEP [Source:SGD;Acc:S000003302]
YLR108C	YLR108C	59.3554	62.9555	23.6128	27.4191	-1.24802	5.43832	34.8748	3.52e-09	5.53e-08	protein_coding	Protein of unknown function; green fluorescent protein (GFP)-fusion protein localizes to the nucleus; YLR108C is not an esssential gene [Source:SGD;Acc:S000004098]
YLR270W	DCS1	352.637	389.097	129.401	181.778	-1.24613	8.03576	34.9728	3.34e-09	5.28e-08	protein_coding	Non-essential hydrolase involved in mRNA decapping, may function in a feedback mechanism to regulate deadenylation, contains pyrophosphatase activity and a HIT (histidine triad) motif; interacts with neutral trehalase Nth1p [Source:SGD;Acc:S000004260]
YBR212W	NGR1	210.965	241.111	80.5652	109.52	-1.24209	7.32324	34.9747	3.34e-09	5.28e-08	protein_coding	RNA binding protein that negatively regulates growth rate; interacts with the 3' UTR of the mitochondrial porin (POR1) mRNA and enhances its degradation; overexpression impairs mitochondrial function; interacts with Dhh1p to mediate POR1 mRNA decay; /.../ssed in stationary phase [Source:SGD;Acc:S000000416]
YPL134C	ODC1	135.297	133.351	50.5126	62.1811	-1.242	6.57262	37.2493	1.04e-09	1.76e-08	protein_coding	Mitochondrial inner membrane transporter, exports 2-oxoadipate and 2-oxoglutarate from the mitochondrial matrix to the cytosol for lysine and glutamate biosynthesis and lysine catabolism; suppresses, in multicopy, an fmc1 null mutation [Source:SGD;Acc:S000006055]
YIL077C	YIL077C	92.3916	121.332	35.8888	54.2132	-1.2418	6.24433	26.7188	2.35e-07	2.62e-06	protein_coding	Putative protein of unknown function; the authentic, non-tagged protein is detected in highly purified mitochondria in high-throughput studies; deletion confers sensitivity to 4-(N-(S-glutathionylacetyl)amino) phenylarsenoxide (GSAO) [Source:SGD;Acc:S000001339]
YGR174W-A	YGR174W-A	41.1924	43.5783	22.7407	12.2644	-1.23956	4.9136	16.832	4.08e-05	0.000263144	protein_coding	Putative protein of unknown function; predicted to have a role in cell budding based on computational guilt by association analysis [Source:SGD;Acc:S000028639]
YLR332W	MID2	199.039	218.464	87.9442	87.1004	-1.23663	7.20993	38.0629	6.85e-10	1.2e-08	protein_coding	O-glycosylated plasma membrane protein that acts as a sensor for cell wall integrity signaling and activates the pathway; interacts with Rom2p, a guanine nucleotide exchange factor for Rho1p, and with cell integrity pathway protein Zeo1p [Source:SGD;Acc:S000004324]
YKL096W	CWP1	362.164	341.513	115.783	182.95	-1.23167	7.9634	31.2223	2.3e-08	3.13e-07	protein_coding	Cell wall mannoprotein that localizes specifically to birth scars of daughter cells, linked to a beta-1,3- and beta-1,6-glucan heteropolymer through a phosphodiester bond; required for propionic acid resistance [Source:SGD;Acc:S000001579]
YLR392C	ART10	115.352	120.106	42.3286	58.0409	-1.22226	6.38879	32.9939	9.24e-09	1.36e-07	protein_coding	Protein of unknown function that contains 2 PY motifs and is ubiquinated by Rsp5p; overexpression confers resistance to arsenite; green fluorescent protein (GFP)-fusion protein localizes it to the cytoplasm; non-essential gene [Source:SGD;Acc:S000004384]
YLR350W	ORM2	428.853	536.511	212.247	196.62	-1.22086	8.42386	31.4244	2.07e-08	2.84e-07	protein_coding	Evolutionarily conserved protein, similar to Orm1p, required for resistance to agents that induce unfolded protein response; Orm1p and Orm2p together control membrane biogenesis by coordinating lipid homeostasis with protein quality control [Source:SGD;Acc:S000004342]
YOR023C	AHC1	100.891	133.433	47.2256	53.1195	-1.21038	6.3862	30.1593	3.98e-08	5.17e-07	protein_coding	Subunit of the Ada histone acetyltransferase complex, required for structural integrity of the complex [Source:SGD;Acc:S000005549]
YBR169C	SSE2	514.871	584.668	156.703	319.811	-1.20961	8.61452	18.5943	1.62e-05	0.000117039	protein_coding	Member of the heat shock protein 70 (HSP70) family; may be involved in protein folding; localized to the cytoplasm; highly homologous to the heat shock protein Sse1p [Source:SGD;Acc:S000000373]
YKL151C	NNR2	300.478	359.827	120.278	163.811	-1.20922	7.87949	33.1969	8.33e-09	1.23e-07	protein_coding	NADHX dehydratase; converts (S)-NADHX to NADH in an ATP-dependent manner; homologous to Carkd in mammals, and the C-terminal domain of YjeF in E.coli; enzyme is widespread in eukaryotes, prokaryotes and archaea; YKL151C promoter contains STREs (stre /.../ponse elements) and expression is induced by heat shock or methyl methanesulfonate; green fluorescent protein (GFP)-fusion protein localizes to …
YBR005W	RCR1	101.919	139.892	53.1288	50.1511	-1.20903	6.43201	28.1244	1.14e-07	1.36e-06	protein_coding	Protein of the ER membrane involved in cell wall chitin deposition; may function in the endosomal-vacuolar trafficking pathway, helping determine whether plasma membrane proteins are degraded or routed to the plasma membrane [Source:SGD;Acc:S000000209]
YGL010W	MPO1	47.4295	53.4713	19.4537	23.9038	-1.20732	5.17394	29.0788	6.95e-08	8.62e-07	protein_coding	Putative protein of unknown function; YGL010W is not an essential gene [Source:SGD;Acc:S000002978]
YPL203W	TPK2	281.15	327.777	99.3481	164.046	-1.20684	7.76331	26.8839	2.16e-07	2.42e-06	protein_coding	cAMP-dependent protein kinase catalytic subunit; promotes vegetative growth in response to nutrients via the Ras-cAMP signaling pathway; partially redundant with Tpk1p and Tpk3p; localizes to P-bodies during stationary phase [Source:SGD;Acc:S000006124]
YCR061W	YCR061W	46.5385	60.8297	18.7829	27.5753	-1.20625	5.26402	24.4992	7.43e-07	7.51e-06	protein_coding	Protein of unknown function; green fluorescent protein (GFP)-fusion protein localizes to the cytoplasm in a punctate pattern; induced by treatment with 8-methoxypsoralen and UVA irradiation [Source:SGD;Acc:S000000657]
YOL151W	GRE2	44.9621	43.4965	14.8251	23.5132	-1.20278	4.98608	23.0021	1.62e-06	1.53e-05	protein_coding	3-methylbutanal reductase and NADPH-dependent methylglyoxal reductase (D-lactaldehyde dehydrogenase); stress induced (osmotic, ionic, oxidative, heat shock and heavy metals); regulated by the HOG pathway [Source:SGD;Acc:S000005511]
YGR268C	HUA1	63.879	73.9114	29.1135	30.075	-1.20248	5.62351	32.5396	1.17e-08	1.68e-07	protein_coding	Cytoplasmic protein containing a zinc finger domain with sequence similarity to that of Type I J-proteins; computational analysis of large-scale protein-protein interaction data suggests a possible role in actin patch assembly [Source:SGD;Acc:S000003500]
YGR249W	MGA1	114.05	151.093	51.1163	63.3529	-1.20168	6.56691	28.925	7.52e-08	9.22e-07	protein_coding	Protein similar to heat shock transcription factor; multicopy suppressor of pseudohyphal growth defects of ammonium permease mutants [Source:SGD;Acc:S000003481]
YPR002W	PDH1	16.9979	17.1697	8.18398	6.48371	-1.19315	3.62604	15.6007	7.82e-05	0.000468081	protein_coding	Mitochondrial protein that participates in respiration, induced by diauxic shift; homologous to E. coli PrpD, may take part in the conversion of 2-methylcitrate to 2-methylisocitrate [Source:SGD;Acc:S000006206]
YML091C	RPM2	508.839	522.776	201.111	247.396	-1.1905	8.52785	32.7666	1.04e-08	1.51e-07	protein_coding	Protein subunit of mitochondrial RNase P, has roles in nuclear transcription, cytoplasmic and mitochondrial RNA processing, and mitochondrial translation; distributed to mitochondria, cytoplasmic processing bodies, and the nucleus [Source:SGD;Acc:S000004556]
YJL142C	IRC9	24.4002	33.6853	10.9343	14.3735	-1.18924	4.38667	18.6378	1.58e-05	0.000114965	protein_coding	Dubious open reading frame unlikely to encode a protein, based on available experimental and comparative sequence data; partially overlaps verified gene YJL141C; null mutant displays increased levels of spontaneous Rad52p foci [Source:SGD;Acc:S000003678]
YLR120C	YPS1	297.394	370.62	134.767	156.468	-1.18562	7.90354	33.7674	6.21e-09	9.42e-08	protein_coding	Aspartic protease, member of the yapsin family of proteases involved in cell wall growth and maintenance; attached to the plasma membrane via a glycosylphosphatidylinositol (GPI) anchor [Source:SGD;Acc:S000004110]
YKL133C	YKL133C	86.8399	90.754	37.0962	40.3865	-1.18165	5.99484	34.7483	3.75e-09	5.89e-08	protein_coding	Putative protein of unknown function; has similarity to Mgr3p, but unlike MGR3, is not required for growth of cells lacking the mitochondrial genome (null mutation does not confer a petite-negative phenotype) [Source:SGD;Acc:S000001616]
YHR030C	SLT2	166.209	165.565	69.3626	75.5391	-1.18015	6.89534	36.6687	1.4e-09	2.32e-08	protein_coding	Serine/threonine MAP kinase; involved in regulating maintenance of cell wall integrity, progression through the cell cycle, and nuclear mRNA retention in heat shock; required for mitophagy and pexophagy; affects recruitment of mitochondria to the ph /.../re assembly site (PAS); regulated by the PKC1-mediated signaling pathway [Source:SGD;Acc:S000001072]
YLR273C	PIG1	28.3069	27.4715	9.86102	14.686	-1.17895	4.33172	19.3338	1.1e-05	8.33e-05	protein_coding	Putative targeting subunit for the type-1 protein phosphatase Glc7p that tethers it to the Gsy2p glycogen synthase [Source:SGD;Acc:S000004263]
YOR273C	TPO4	222.617	270.709	88.6821	128.502	-1.17789	7.46876	29.3871	5.93e-08	7.4e-07	protein_coding	Polyamine transport protein, recognizes spermine, putrescine, and spermidine; localizes to the plasma membrane; member of the major facilitator superfamily [Source:SGD;Acc:S000005799]
YLR337C	VRP1	125.222	140.464	54.6046	61.7905	-1.17723	6.57663	33.1229	8.65e-09	1.28e-07	protein_coding	Proline-rich actin-associated protein involved in cytoskeletal organization and cytokinesis; related to mammalian Wiskott-Aldrich syndrome protein (WASP)-interacting protein (WIP) [Source:SGD;Acc:S000004329]
YNL078W	NIS1	55.3801	66.6347	26.8327	26.716	-1.17037	5.45842	28.1189	1.14e-07	1.36e-06	protein_coding	Protein localized in the bud neck at G2/M phase; physically interacts with septins; possibly involved in a mitotic signaling network [Source:SGD;Acc:S000005022]
YER098W	UBP9	99.3826	115.609	40.7186	54.2913	-1.16971	6.27414	28.5889	8.95e-08	1.09e-06	protein_coding	Ubiquitin carboxyl-terminal hydrolase, ubiquitin-specific protease that cleaves ubiquitin-protein fusions [Source:SGD;Acc:S000000900]
YMR266W	RSN1	207.95	218.627	88.0784	99.8335	-1.1692	7.26118	35.1628	3.03e-09	4.85e-08	protein_coding	Membrane protein of unknown function; overexpression suppresses NaCl sensitivity of sro7 mutant cells by restoring sodium pump (Ena1p) localization to the plasma membrane [Source:SGD;Acc:S000004879]
YIR014W	YIR014W	19.8765	25.591	10.4648	9.45215	-1.16863	4.04165	17.0354	3.67e-05	0.000240875	protein_coding	Putative protein of unknown function; green fluorescent protein (GFP)-fusion protein localizes to the vacuole; expression directly regulated by the metabolic and meiotic transcriptional regulator Ume6p; YIR014W is a non-essential gene [Source:SGD;Acc:S000001453]
YBR126C	TPS1	1602.19	1834.78	608.298	918.577	-1.16572	10.2719	16.2523	5.54e-05	0.00034621	protein_coding	Synthase subunit of trehalose-6-phosphate synthase/phosphatase complex, which synthesizes the storage carbohydrate trehalose; also found in a monomeric form; expression is induced by the stress response and repressed by the Ras-cAMP pathway [Source:SGD;Acc:S000000330]
YFR033C	QCR6	407.949	449.355	155.831	225.914	-1.16105	8.27031	28.2114	1.09e-07	1.31e-06	protein_coding	Subunit 6 of the ubiquinol cytochrome-c reductase complex, which is a component of the mitochondrial inner membrane electron transport chain; highly acidic protein; required for maturation of cytochrome c1 [Source:SGD;Acc:S000001929]
YDR384C	ATO3	74.5712	53.4713	31.0589	25.388	-1.15691	5.53052	22.7863	1.81e-06	1.67e-05	protein_coding	Plasma membrane protein, regulation pattern suggests a possible role in export of ammonia from the cell; phosphorylated in mitochondria; member of the TC 9.B.33 YaaH family of putative transporters [Source:SGD;Acc:S000002792]
YBL095W	MRX3	43.934	53.7165	20.7954	22.5758	-1.15567	5.14268	26.4941	2.64e-07	2.9e-06	protein_coding	Putative protein of unknown function; the authentic, non-tagged protein is detected in highly purified mitochondria in high-throughput studies [Source:SGD;Acc:S000000191]
YBR139W	YBR139W	424.809	477.153	179.041	223.415	-1.15386	8.34584	31.0271	2.54e-08	3.43e-07	protein_coding	Putative serine type carboxypeptidase with a role in phytochelatin synthesis; green fluorescent protein (GFP)-fusion protein localizes to the vacuole; expression induced by nitrogen limitation in a GLN3, GAT1-independent manner [Source:SGD;Acc:S000000343]
YIL169C	CSS1	93.077	81.5151	37.4987	40.1521	-1.15305	5.97855	31.9248	1.6e-08	2.23e-07	protein_coding	Putative protein of unknown function; serine/threonine rich and highly similar to YOL155C, a putative glucan alpha-1,4-glucosidase; transcript is induced in both high and low pH environments; YIL169C is a non-essential gene [Source:SGD;Acc:S000001431]
YGR109W-B	YGR109W-B	21.0417	25.9998	9.79394	11.1707	-1.15162	4.09579	17.8566	2.38e-05	0.000165861	protein_coding	Retrotransposon TYA Gag and TYB Pol genes; transcribed/translated as one unit; polyprotein is processed to make a nucleocapsid-like protein (Gag), reverse transcriptase (RT), protease (PR), and integrase (IN); similar to retroviral genes [Source:SGD;Acc:S000007347]
YDL046W	NPC2	432.075	457.04	174.882	222.711	-1.15101	8.32575	31.4405	2.06e-08	2.83e-07	protein_coding	Functional homolog of human NPC2/He1, which is a cholesterol-binding protein whose deficiency causes Niemann-Pick type C2 disease involving retention of cholesterol in lysosomes [Source:SGD;Acc:S000002204]
YDL024C	DIA3	15.3529	19.1319	6.6411	8.82722	-1.14708	3.65326	14.3886	0.000148701	0.000809715	protein_coding	Protein of unknown function, involved in invasive and pseudohyphal growth [Source:SGD;Acc:S000002182]
YBL075C	SSA3	69.2937	74.9742	28.9123	35.7776	-1.14619	5.7068	30.9842	2.6e-08	3.49e-07	protein_coding	ATPase involved in protein folding and the response to stress; plays a role in SRP-dependent cotranslational protein-membrane targeting and translocation; member of the heat shock protein 70 (HSP70) family; localized to the cytoplasm [Source:SGD;Acc:S000000171]
YIL099W	SGA1	20.3563	21.503	7.24483	11.6394	-1.14545	3.93109	15.2775	9.28e-05	0.000538887	protein_coding	Intracellular sporulation-specific glucoamylase involved in glycogen degradation; induced during starvation of a/a diploids late in sporulation, but dispensable for sporulation [Source:SGD;Acc:S000001361]
YBR241C	YBR241C	151.747	170.716	60.4407	85.0694	-1.14112	6.86693	28.0452	1.19e-07	1.41e-06	protein_coding	Putative transporter, member of the sugar porter family; green fluorescent protein (GFP)-fusion protein localizes to the vacuolar membrane; YBR241C is not an essential gene [Source:SGD;Acc:S000000445]
YDL233W	MFG1	50.5138	62.5467	24.3507	26.4817	-1.13825	5.35882	27.5177	1.56e-07	1.82e-06	protein_coding	Putative protein of unknown function; green fluorescent protein (GFP)-fusion protein localizes to the cytoplasm and nucleus; YDL233W is not an essential gene [Source:SGD;Acc:S000002392]
YKR009C	FOX2	55.9284	60.6662	24.9544	27.5753	-1.13566	5.40362	29.4327	5.79e-08	7.26e-07	protein_coding	Multifunctional enzyme of the peroxisomal fatty acid beta-oxidation pathway; has 3-hydroxyacyl-CoA dehydrogenase and enoyl-CoA hydratase activities [Source:SGD;Acc:S000001717]
YCR004C	YCP4	594.651	628.819	242.702	310.359	-1.13552	8.79095	27.9005	1.28e-07	1.51e-06	protein_coding	Protein of unknown function, has sequence and structural similarity to flavodoxins; predicted to be palmitoylated; the authentic, non-tagged protein is detected in highly purified mitochondria in high-throughput studies [Source:SGD;Acc:S000000597]
YDL020C	RPN4	280.533	349.28	118.198	167.561	-1.13388	7.83465	27.0051	2.03e-07	2.29e-06	protein_coding	Transcription factor that stimulates expression of proteasome genes; Rpn4p levels are in turn regulated by the 26S proteasome in a negative feedback control mechanism; RPN4 is transcriptionally regulated by various stress responses [Source:SGD;Acc:S000002178]
YKL162C	YKL162C	43.6598	53.4713	18.7158	25.3099	-1.13345	5.14209	23.6114	1.18e-06	1.14e-05	protein_coding	Putative protein of unknown function; green fluorescent protein (GFP)-fusion protein localizes to the mitochondrion [Source:SGD;Acc:S000001645]
YIL125W	KGD1	730.771	777.377	288.586	395.35	-1.1329	9.09352	24.0166	9.55e-07	9.41e-06	protein_coding	Component of the mitochondrial alpha-ketoglutarate dehydrogenase complex, which catalyzes a key step in the tricarboxylic acid (TCA) cycle, the oxidative decarboxylation of alpha-ketoglutarate to form succinyl-CoA [Source:SGD;Acc:S000001387]
YOR220W	RCN2	252.569	314.614	119.607	137.564	-1.12871	7.68521	30.7196	2.98e-08	3.93e-07	protein_coding	Protein of unknown function; green fluorescent protein (GFP)-fusion protein localizes to the cytoplasm and is induced in response to the DNA-damaging agent MMS; phosphorylated in response to alpha factor [Source:SGD;Acc:S000005746]
YLL041C	SDH2	413.912	458.839	148.989	250.131	-1.12673	8.30679	22.0466	2.66e-06	2.38e-05	protein_coding	Iron-sulfur protein subunit of succinate dehydrogenase (Sdh1p, Sdh2p, Sdh3p, Sdh4p), which couples the oxidation of succinate to the transfer of electrons to ubiquinone as part of the TCA cycle and the mitochondrial respiratory chain [Source:SGD;Acc:S000003964]
YOL130W	ALR1	160.726	178.973	78.9553	74.6017	-1.12664	6.94635	30.6005	3.17e-08	4.15e-07	protein_coding	Plasma membrane Mg(2+) transporter, expression and turnover are regulated by Mg(2+) concentration; overexpression confers increased tolerance to Al(3+) and Ga(3+) ions [Source:SGD;Acc:S000005490]
YGL035C	MIG1	146.332	206.118	69.1613	91.3969	-1.12645	7.00059	23.3665	1.34e-06	1.29e-05	protein_coding	Transcription factor involved in glucose repression; sequence specific DNA binding protein containing two Cys2His2 zinc finger motifs; regulated by the SNF1 kinase and the GLC7 phosphatase [Source:SGD;Acc:S000003003]
YDR174W	HMO1	368.401	366.205	170.589	161.546	-1.12616	8.05791	32.6078	1.13e-08	1.62e-07	protein_coding	Chromatin associated high mobility group (HMG) family member involved in genome maintenance; rDNA-binding component of the Pol I transcription system; associates with a 5'-3' DNA helicase and Fpr1p, a prolyl isomerase [Source:SGD;Acc:S000002581]
YLR152C	YLR152C	52.8441	72.5214	23.2774	33.9809	-1.12517	5.51201	20.9969	4.6e-06	3.87e-05	protein_coding	Putative protein of unknown function; YLR152C is not an essential gene [Source:SGD;Acc:S000004142]
YKL187C	FAT3	36.7373	52.3266	21.3991	18.9043	-1.12248	5.02093	19.4733	1.02e-05	7.91e-05	protein_coding	Putative protein of unknown function; the authentic, non-tagged protein is detected in a phosphorylated state in highly purified mitochondria in high-throughput studies [Source:SGD;Acc:S000001670]
YBR298C	MAL31	204.317	228.03	78.5528	119.91	-1.11873	7.29657	25.2044	5.16e-07	5.36e-06	protein_coding	Maltose permease, high-affinity maltose transporter (alpha-glucoside transporter); encoded in the MAL3 complex locus; member of the 12 transmembrane domain superfamily of sugar transporters; functional in genomic reference strain S288C [Source:SGD;Acc:S000000502]
YHL035C	VMR1	108.361	108.659	46.4877	52.729	-1.11542	6.30399	29.9171	4.51e-08	5.79e-07	protein_coding	Vacuolar membrane protein involved in multiple drug resistance and metal sensitivity; ATP-binding cassette (ABC) family member involved in drug transport; potential Cdc28p substrate; induced under respiratory conditions [Source:SGD;Acc:S000001027]
YNL295W	MRX6	62.3026	75.3013	30.5893	32.2623	-1.11466	5.6488	27.6416	1.46e-07	1.71e-06	protein_coding	Putative protein of unknown function [Source:SGD;Acc:S000005239]
YMR291W	TDA1	167.031	208.08	73.79	98.6617	-1.11312	7.09409	25.9183	3.56e-07	3.85e-06	protein_coding	Putative kinase of unknown function; green fluorescent protein (GFP)-fusion protein localizes to the cytoplasm and nucleus; null mutant is sensitive to expression of the top1-T722A allele; not an essential gene [Source:SGD;Acc:S000004905]
YDR433W	YDR433W	56.0655	59.1127	25.0886	28.2002	-1.09786	5.39789	27.704	1.41e-07	1.66e-06	protein_coding	Dubious open reading frame unlikely to encode a functional protein, based on available experimental and comparative sequence data [Source:SGD;Acc:S000002841]
YNR047W	FPK1	111.857	129.181	52.1896	59.6814	-1.09435	6.46237	28.2688	1.06e-07	1.28e-06	protein_coding	Ser/Thr protein kinase that regulates the putative phospholipid translocases Lem3p-Dnf1p/Dnf2p; phosphorylates and inhibits upstream inhibitory kinase, Ypk1p; localizes to the cytoplasm, early endosome/TGN compartments, and plasma membrane [Source:SGD;Acc:S000005330]
YMR086W	SEG1	157.847	175.785	72.7837	82.1009	-1.09354	6.9309	29.9689	4.39e-08	5.65e-07	protein_coding	Component of the eisosome with unknown function; may interact with ribosomes, based on co-purification experiments; GFP-fusion protein localizes to the cell periphery; expression is repressed by cAMP; similar to A. gossypii SEG gene which is importa /.../ stabilizing eisosomes [Source:SGD;Acc:S000004692]
YER142C	MAG1	77.7241	74.2384	33.8763	36.715	-1.09086	5.79857	30.0932	4.12e-08	5.32e-07	protein_coding	3-methyl-adenine DNA glycosylase involved in protecting DNA against alkylating agents; initiates base excision repair by removing damaged bases to create abasic sites that are subsequently repaired [Source:SGD;Acc:S000000944]
YOL105C	WSC3	87.4567	100.729	37.3646	50.5417	-1.09008	6.10727	25.4552	4.53e-07	4.78e-06	protein_coding	Partially redundant sensor-transducer of the stress-activated PKC1-MPK1 signaling pathway involved in maintenance of cell wall integrity; involved in the response to heat shock and other stressors; regulates 1,3-beta-glucan synthesis [Source:SGD;Acc:S000005465]
YPL154C	PEP4	1659.07	1767.25	679.203	923.108	-1.08834	10.2913	15.255	9.39e-05	0.00054464	protein_coding	Vacuolar aspartyl protease (proteinase A), required for the posttranslational precursor maturation of vacuolar proteinases; important for protein turnover after oxidative damage; synthesized as a zymogen, self-activates [Source:SGD;Acc:S000006075]
YLR089C	ALT1	425.152	429.978	182.261	217.087	-1.08628	8.28974	29.5208	5.53e-08	7e-07	protein_coding	Alanine transaminase (glutamic pyruvic transaminase); involved in alanine biosynthetic and catabolic processes; the authentic, non-tagged protein is detected in highly purified mitochondria in high-throughput studies [Source:SGD;Acc:S000004079]
YPL247C	YPL247C	125.565	161.231	56.3487	78.117	-1.08591	6.71598	23.0649	1.57e-06	1.49e-05	protein_coding	Putative protein of unknown function; green fluorescent protein (GFP)-fusion protein localizes to the cytoplasm and nucleus; similar to the petunia WD repeat protein an11; overexpression causes a cell cycle delay or arrest [Source:SGD;Acc:S000006168]
YNR033W	ABZ1	123.92	129.018	52.1896	66.3994	-1.08266	6.53518	27.4331	1.63e-07	1.88e-06	protein_coding	Para-aminobenzoate (PABA) synthase, has similarity to Escherichia coli PABA synthase components PabA and PabB; required for the synthesis of para-aminobenzoic acid, an important intermediate for folate and ubiquinone Q biosynthesis [Source:SGD;Acc:S000005316]
YDR516C	EMI2	1887.72	1966.99	757.421	1053.95	-1.08192	10.4632	14.113	0.000172151	0.000911495	protein_coding	Non-essential protein of unknown function required for transcriptional induction of the early meiotic-specific transcription factor IME1; required for sporulation; expression is regulated by glucose-repression transcription factors Mig1/2p [Source:SGD;Acc:S000002924]
YLL055W	YCT1	91.2264	90.0181	39.1758	45.9328	-1.0778	6.05653	29.5231	5.53e-08	7e-07	protein_coding	High-affinity cysteine-specific transporter with similarity to the Dal5p family of transporters; green fluorescent protein (GFP)-fusion protein localizes to the endoplasmic reticulum; YCT1 is not an essential gene [Source:SGD;Acc:S000003978]
YNL305C	BXI1	185.88	233.181	89.42	107.723	-1.07687	7.26535	26.1473	3.16e-07	3.45e-06	protein_coding	Protein involved in apoptosis; variously described as containing a BCL-2 homology (BH3) domain or as a member of the BAX inhibitor family; reported to promote apoptosis under some conditions and to inhibit it in others; localizes to ER and vacuole; /.../nk the unfolded protein response to apoptosis via regulation of calcium-mediated signaling; translocates to mitochondria under apoptosis-inducing…
snR70	SNR70	24.4002	21.3395	11.8735	9.45215	-1.07506	4.07964	14.7608	0.000122048	0.000681012	snoRNA	C/D box small nucleolar RNA (snoRNA), predicted to guide 2'-O-methylation of small subunit (SSU) rRNA at position C1639 [Source:SGD;Acc:S000006461]
YNL045W	LAP2	232.144	250.595	103.776	123.737	-1.07337	7.46976	31.1273	2.42e-08	3.27e-07	protein_coding	Leucyl aminopeptidase yscIV (leukotriene A4 hydrolase) with epoxide hydrolase activity, metalloenzyme containing one zinc atom; green fluorescent protein (GFP)-fusion protein localizes to the cytoplasm and nucleus [Source:SGD;Acc:S000004990]
YPL089C	RLM1	137.559	136.376	63.191	65.6183	-1.07215	6.65319	29.0701	6.98e-08	8.64e-07	protein_coding	MADS-box transcription factor, component of the protein kinase C-mediated MAP kinase pathway involved in the maintenance of cell integrity; phosphorylated and activated by the MAP-kinase Slt2p [Source:SGD;Acc:S000006010]
YER024W	YAT2	102.056	121.332	49.3722	55.9317	-1.07169	6.36017	26.2882	2.94e-07	3.21e-06	protein_coding	Carnitine acetyltransferase; has similarity to Yat1p, which is a carnitine acetyltransferase associated with the mitochondrial outer membrane [Source:SGD;Acc:S000000826]
YER033C	ZRG8	72.378	87.5653	31.3943	44.3704	-1.07134	5.87932	23.2054	1.46e-06	1.39e-05	protein_coding	Protein of unknown function; authentic, non-tagged protein is detected in highly purified mitochondria in high-throughput studies; GFP-fusion protein is localized to the cytoplasm; transcription induced under conditions of zinc deficiency [Source:SGD;Acc:S000000835]
YDR330W	UBX5	130.226	153.055	57.4891	76.789	-1.06871	6.70337	24.8351	6.24e-07	6.41e-06	protein_coding	UBX (ubiquitin regulatory X) domain-containing protein that interacts with Cdc48p [Source:SGD;Acc:S000002738]
YKL085W	MDH1	1098.56	1133.77	440.057	621.342	-1.06534	9.68052	17.3722	3.07e-05	0.000205444	protein_coding	Mitochondrial malate dehydrogenase, catalyzes interconversion of malate and oxaloacetate; involved in the tricarboxylic acid (TCA) cycle; phosphorylated [Source:SGD;Acc:S000001568]
YGR019W	UGA1	321.314	356.966	131.95	190.84	-1.06512	7.96291	25.6179	4.16e-07	4.42e-06	protein_coding	Gamma-aminobutyrate (GABA) transaminase (4-aminobutyrate aminotransferase) involved in the 4-aminobutyrate and glutamate degradation pathways; required for normal oxidative stress tolerance and nitrogen utilization [Source:SGD;Acc:S000003251]
YBR046C	ZTA1	174.708	186.986	76.3391	95.4589	-1.06349	7.05681	27.4355	1.62e-07	1.88e-06	protein_coding	NADPH-dependent quinone reductase, GFP-tagged protein localizes to the cytoplasm and nucleus; has similarity to E. coli quinone oxidoreductase and to human zeta-crystallin [Source:SGD;Acc:S000000250]
YKR075C	YKR075C	220.767	222.633	93.9145	116.707	-1.06299	7.35028	29.5158	5.55e-08	7e-07	protein_coding	Protein of unknown function; similar to YOR062Cp and Reg1p; expression regulated by glucose and Rgt1p; GFP-fusion protein is induced in response to the DNA-damaging agent MMS [Source:SGD;Acc:S000001783]
YMR136W	GAT2	236.119	257.872	102.836	132.096	-1.06256	7.50653	28.8036	8.01e-08	9.8e-07	protein_coding	Protein containing GATA family zinc finger motifs; similar to Gln3p and Dal80p; expression repressed by leucine [Source:SGD;Acc:S000004744]
YGR211W	ZPR1	378.751	328.431	160.124	175.138	-1.06141	8.0231	29.4064	5.87e-08	7.34e-07	protein_coding	Essential protein with two zinc fingers, present in the nucleus of growing cells but relocates to the cytoplasm in starved cells via a process mediated by Cpr1p; binds to translation elongation factor eEF-1 (Tef1p) [Source:SGD;Acc:S000003443]
YPL193W	RSA1	58.2588	64.9177	28.3756	29.9969	-1.06141	5.50622	25.3234	4.85e-07	5.09e-06	protein_coding	Protein involved in the assembly of 60S ribosomal subunits; functionally interacts with Dbp6p; functions in a late nucleoplasmic step of the assembly [Source:SGD;Acc:S000006114]
YJR059W	PTK2	285.468	343.72	133.023	166.545	-1.0606	7.85638	27.1579	1.87e-07	2.12e-06	protein_coding	Putative serine/threonine protein kinase involved in regulation of ion transport across plasma membrane; enhances spermine uptake [Source:SGD;Acc:S000003820]
YMR030W	RSF1	49.9655	65.8988	24.9544	30.3094	-1.05673	5.4202	21.3222	3.88e-06	3.34e-05	protein_coding	Protein required for respiratory growth; localized to both the nucleus and mitochondrion; may interact with transcription factors to mediate the transition to respiratory growth and activate transcription of nuclear and mitochondrial genes [Source:SGD;Acc:S000004632]
YDR123C	INO2	33.7901	33.6853	15.8984	16.3264	-1.04892	4.64528	19.6596	9.25e-06	7.29e-05	protein_coding	Component of the heteromeric Ino2p/Ino4p basic helix-loop-helix transcription activator that binds inositol/choline-responsive elements (ICREs), required for derepression of phospholipid biosynthetic genes in response to inositol depletion [Source:SGD;Acc:S000002530]
YMR281W	GPI12	62.9195	65.9806	27.7048	34.1371	-1.04845	5.57572	24.9304	5.94e-07	6.11e-06	protein_coding	ER membrane protein involved in the second step of glycosylphosphatidylinositol (GPI) anchor assembly, the de-N-acetylation of the N-acetylglucosaminylphosphatidylinositol intermediate; functional homolog of human PIG-Lp [Source:SGD;Acc:S000004894]
YDL110C	TMA17	320.081	364.079	128.395	201.932	-1.04674	7.98143	21.8934	2.88e-06	2.56e-05	protein_coding	Protein of unknown function that associates with ribosomes; heterozygous deletion demonstrated increases in chromosome instability in a rad9 deletion background; protein abundance is decreased upon intracellular iron depletion [Source:SGD;Acc:S000002268]
YAL039C	CYC3	116.038	112.339	54.4033	54.8381	-1.04644	6.39938	27.0628	1.97e-07	2.23e-06	protein_coding	Cytochrome c heme lyase (holocytochrome c synthase), attaches heme to apo-cytochrome c (Cyc1p or Cyc7p) in the mitochondrial intermembrane space; human ortholog may have a role in microphthalmia with linear skin defects (MLS) [Source:SGD;Acc:S000000037]
YKL146W	AVT3	182.59	211.923	91.835	97.1775	-1.04636	7.18785	26.7125	2.36e-07	2.62e-06	protein_coding	Vacuolar transporter, exports large neutral amino acids from the vacuole; member of a family of seven S. cerevisiae genes (AVT1-7) related to vesicular GABA-glycine transporters [Source:SGD;Acc:S000001629]
YIL045W	PIG2	124.331	169.407	62.5873	78.7419	-1.04594	6.76356	21.9113	2.86e-06	2.54e-05	protein_coding	Putative type-1 protein phosphatase targeting subunit that tethers Glc7p type-1 protein phosphatase to Gsy2p glycogen synthase [Source:SGD;Acc:S000001307]
YGR030C	POP6	29.1294	26.1633	14.758	11.5613	-1.04485	4.36089	15.1994	9.67e-05	0.000558877	protein_coding	Subunit of both RNase MRP and nuclear RNase P; RNase MRP cleaves pre-rRNA, while nuclear RNase P cleaves tRNA precursors to generate mature 5' ends and facilitates turnover of nuclear RNAs [Source:SGD;Acc:S000003262]
YML032C	RAD52	95.5444	107.188	42.7982	54.8381	-1.04435	6.22913	24.7106	6.66e-07	6.81e-06	protein_coding	Protein that stimulates strand exchange by facilitating Rad51p binding to single-stranded DNA; anneals complementary single-stranded DNA; involved in the repair of double-strand breaks in DNA during vegetative growth and meiosis [Source:SGD;Acc:S000004494]
YGR244C	LSC2	597.255	617.536	237.47	349.964	-1.04221	8.81042	20.9186	4.79e-06	4e-05	protein_coding	Beta subunit of succinyl-CoA ligase, which is a mitochondrial enzyme of the TCA cycle that catalyzes the nucleotide-dependent conversion of succinyl-CoA to succinate [Source:SGD;Acc:S000003476]
YDL124W	YDL124W	720.216	780.403	301.667	424.253	-1.04057	9.11594	19.6827	9.14e-06	7.23e-05	protein_coding	NADPH-dependent alpha-keto amide reductase; reduces aromatic alpha-keto amides, aliphatic alpha-keto esters, and aromatic alpha-keto esters; member of the aldo-keto reductase (AKR) family [Source:SGD;Acc:S000002282]
YFL050C	ALR2	58.2588	58.9492	23.3445	33.4341	-1.03913	5.44199	21.6426	3.28e-06	2.89e-05	protein_coding	Probable Mg(2+) transporter; overexpression confers increased tolerance to Al(3+) and Ga(3+) ions; plays a role in regulating Ty1 transposition [Source:SGD;Acc:S000001844]
YIL033C	BCY1	508.359	574.121	214.662	310.593	-1.03715	8.64618	20.9968	4.6e-06	3.87e-05	protein_coding	Regulatory subunit of the cyclic AMP-dependent protein kinase (PKA), a component of a signaling pathway that controls a variety of cellular processes, including metabolism, cell cycle, stress response, stationary phase, and sporulation [Source:SGD;Acc:S000001295]
YKR072C	SIS2	140.918	148.886	69.4297	70.149	-1.03694	6.74599	27.4745	1.59e-07	1.85e-06	protein_coding	Negative regulatory subunit of protein phosphatase 1 Ppz1p and also a subunit of the phosphopantothenoylcysteine decarboxylase (PPCDC; Cab3p, Sis2p, Vhs3p) complex, which catalyzes the third step of coenzyme A biosynthesis [Source:SGD;Acc:S000001780]
YLL029W	FRA1	284.234	346.746	135.505	170.295	-1.03516	7.86883	25.7034	3.98e-07	4.25e-06	protein_coding	Protein involved in negative regulation of transcription of iron regulon; forms an iron independent complex with Fra2p, Grx3p, and Grx4p; cytosolic; mutant fails to repress transcription of iron regulon and is defective in spore formation [Source:SGD;Acc:S000003952]
YLR177W	YLR177W	314.186	391.223	124.504	219.743	-1.03491	8.02983	17.2012	3.36e-05	0.000222501	protein_coding	Putative protein of unknown function; phosphorylated by Dbf2p-Mob1p in vitro; some strains contain microsatellite polymophisms at this locus; YLR177W is not an essential gene [Source:SGD;Acc:S000004167]
YLL016W	SDC25	74.2285	81.188	33.2726	42.2613	-1.03084	5.8508	24.5191	7.36e-07	7.45e-06	pseudogene	Non-essential Ras guanine nucleotide exchange factor (GEF) localized to the membrane; expressed in poor nutrients and on non-fermentable carbon sources; homologous to CDC25; contains a stop codon in S288C; full-length gene includes YLL017W [Source:SGD;Acc:S000003939]
YJL082W	IML2	212.542	215.439	89.3529	118.972	-1.02979	7.31012	25.5972	4.21e-07	4.46e-06	protein_coding	Protein of unknown function; the authentic, non-tagged protein is detected in highly purified mitochondria in high-throughput studies [Source:SGD;Acc:S000003618]
YGL045W	RIM8	92.4601	107.27	42.9994	54.2132	-1.02869	6.21287	24.0707	9.29e-07	9.19e-06	protein_coding	Protein involved in proteolytic activation of Rim101p in response to alkaline pH; interacts with ESCRT-1 subunits Stp22p and Vps28p; essential for anaerobic growth; member of the arrestin-related trafficking adaptor family [Source:SGD;Acc:S000003013]
YNL027W	CRZ1	145.578	170.634	74.7962	79.1325	-1.02335	6.87655	25.7582	3.87e-07	4.15e-06	protein_coding	Transcription factor that activates transcription of genes involved in stress response; nuclear localization is positively regulated by calcineurin-mediated dephosphorylation [Source:SGD;Acc:S000004972]
YHR008C	SOD2	665.384	710.661	290.8	381.992	-1.02317	8.99659	21.1649	4.21e-06	3.57e-05	protein_coding	Mitochondrial manganese superoxide dismutase, protects cells against oxygen toxicity; phosphorylated [Source:SGD;Acc:S000001050]
YAL032C	PRP45	47.7037	51.3455	20.7283	27.7315	-1.0228	5.20541	21.5058	3.53e-06	3.08e-05	protein_coding	Protein required for pre-mRNA splicing; associates with the spliceosome and interacts with splicing factors Prp22p and Prp46p; orthologous to human transcriptional coactivator SKIP and can activate transcription of a reporter gene [Source:SGD;Acc:S000000030]
YKL091C	YKL091C	184.098	199.659	78.3515	109.911	-1.02031	7.15633	22.9579	1.66e-06	1.56e-05	protein_coding	Putative homolog of Sec14p, which is a phosphatidylinositol/phosphatidylcholine transfer protein involved in lipid metabolism; localizes to the nucleus; contains a CRAL/TRIO domain and binds several lipids in a large-scale study [Source:SGD;Acc:S000001574]
YMR139W	RIM11	200.616	236.533	90.225	124.206	-1.02025	7.34447	23.3174	1.37e-06	1.32e-05	protein_coding	Protein kinase required for signal transduction during entry into meiosis; promotes the formation of the Ime1p-Ume6p complex by phosphorylating Ime1p and Ume6p; shares similarity with mammalian glycogen synthase kinase 3-beta [Source:SGD;Acc:S000004747]
YGR174C	CBP4	115.284	125.339	53.6654	64.2121	-1.01761	6.48457	25.3185	4.86e-07	5.09e-06	protein_coding	Mitochondrial protein required for assembly of cytochrome bc1 complex; interacts with the Cbp3p-Cbp6p complex and newly synthesized cytochrome b (Cobp) to promote assembly of Cobp into the cytochrome bc1 complex [Source:SGD;Acc:S000003406]
YER066W	RRT13	24.4002	27.962	10.5318	15.2328	-1.01685	4.29247	14.0037	0.000182448	0.000960509	protein_coding	Putative protein of unknown function; non-essential gene identified in a screen for mutants with decreased levels of rDNA transcription [Source:SGD;Acc:S000000868]
YER020W	GPA2	234.337	311.916	126.65	142.954	-1.00607	7.67089	22.898	1.71e-06	1.59e-05	protein_coding	Nucleotide binding alpha subunit of the heterotrimeric G protein that interacts with the receptor Gpr1p, has signaling role in response to nutrients; green fluorescent protein (GFP)-fusion protein localizes to the cell periphery [Source:SGD;Acc:S000000822]
YGL248W	PDE1	95.1332	112.012	43.2007	59.6032	-1.00337	6.27383	20.5729	5.74e-06	4.74e-05	protein_coding	Low-affinity cyclic AMP phosphodiesterase, controls glucose and intracellular acidification-induced cAMP signaling, target of the cAMP-protein kinase A (PKA) pathway; glucose induces transcription and inhibits translation [Source:SGD;Acc:S000003217]
YJL144W	YJL144W	75.2566	83.3956	31.5955	47.417	-1.00069	5.89053	20.0353	7.6e-06	6.11e-05	protein_coding	Cytoplasmic hydrophilin with a role in dessication resistance; expression induced by osmotic stress, starvation and during stationary phase; GFP-fusion protein is induced by the DNA-damaging agent MMS [Source:SGD;Acc:S000003680]
YLR318W	EST2	12.2001	10.3836	20.9966	23.8257	1.00081	4.0891	14.2626	0.000158992	0.000856225	protein_coding	Reverse transcriptase subunit of the telomerase holoenzyme, essential for telomerase core catalytic activity, involved in other aspects of telomerase assembly and function; mutations in human homolog are associated with aplastic anemia [Source:SGD;Acc:S000004310]
YNL064C	YDJ1	316.105	251.495	536.654	587.127	1.00109	8.7262	21.5343	3.48e-06	3.04e-05	protein_coding	Type I HSP40 co-chaperone involved in regulation of the HSP90 and HSP70 functions; involved in protein translocation across membranes; member of the DnaJ family [Source:SGD;Acc:S000005008]
YNL221C	POP1	43.1115	33.0312	78.2845	72.1801	1.00219	5.83304	20.9244	4.78e-06	4e-05	protein_coding	Subunit of both RNase MRP and nuclear RNase P; RNase MRP cleaves pre-rRNA, while nuclear RNase P cleaves tRNA precursors to generate mature 5' ends and facilitates turnover of nuclear RNAs; binds to the RPR1 RNA subunit in RNase P [Source:SGD;Acc:S000005165]
YGL016W	KAP122	43.3857	34.5846	85.261	68.5086	1.00352	5.86798	19.5874	9.61e-06	7.51e-05	protein_coding	Karyopherin beta, responsible for import of the Toa1p-Toa2p complex into the nucleus; binds to nucleoporins Nup1p and Nup2p; may play a role in regulation of pleiotropic drug resistance [Source:SGD;Acc:S000002984]
YDR507C	GIN4	39.6845	30.6601	69.0942	70.6177	1.00619	5.72196	22.5503	2.05e-06	1.87e-05	protein_coding	Protein kinase involved in bud growth and assembly of the septin ring, proposed to have kinase-dependent and kinase-independent activities; undergoes autophosphorylation; similar to Kcc4p and Hsl1p [Source:SGD;Acc:S000002915]
YGR041W	BUD9	21.7271	22.6476	41.5236	47.1826	1.01285	5.06412	21.2497	4.03e-06	3.46e-05	protein_coding	Protein involved in bud-site selection; mutant has increased aneuploidy tolerance; diploid mutants display a unipolar budding pattern instead of the wild-type bipolar pattern, and bud at the distal pole [Source:SGD;Acc:S000003273]
YLL031C	GPI13	74.7769	72.4397	135.371	159.437	1.01437	6.7906	25.876	3.64e-07	3.92e-06	protein_coding	ER membrane localized phosphoryltransferase that adds phosphoethanolamine onto the third mannose residue of the glycosylphosphatidylinositol (GPI) anchor precursor; similar to human PIG-O protein [Source:SGD;Acc:S000003954]
YLR057W	MNL2	33.3789	24.4463	59.7699	55.5412	1.01471	5.44586	19.3218	1.1e-05	8.38e-05	protein_coding	Putative mannosidase involved in ER-associated protein degradation; localizes to the endoplasmic reticulum; sequence similarity with seven-hairpin glycosidase (GH47) family members, such as Mns1p and Mnl1p, that hydrolyze 1,2-linked alpha-D-mannose /.../es; non-essential gene [Source:SGD;Acc:S000004047]
YLR183C	TOS4	29.4036	26.1633	52.3909	58.9002	1.01538	5.3892	23.5035	1.25e-06	1.2e-05	protein_coding	Forkhead Associated domain containing protein and putative transcription factor found associated with chromatin; target of SBF transcription factor; expression is periodic and peaks in G1; similar to PLM2 [Source:SGD;Acc:S000004173]
YNL256W	FOL1	34.3384	30.6601	69.2955	60.2282	1.01605	5.61481	22.1293	2.55e-06	2.3e-05	protein_coding	Multifunctional enzyme of the folic acid biosynthesis pathway, has dihydropteroate synthetase, dihydro-6-hydroxymethylpterin pyrophosphokinase, and dihydroneopterin aldolase activities [Source:SGD;Acc:S000005200]
YBR154C	RPB5	115.078	96.886	245.251	177.326	1.0226	7.32077	19.3124	1.11e-05	8.41e-05	protein_coding	RNA polymerase subunit ABC27, common to RNA polymerases I, II, and III; contacts DNA and affects transactivation [Source:SGD;Acc:S000000358]
YML104C	MDM1	36.5317	34.8299	63.996	80.0699	1.02398	5.75458	25.2392	5.06e-07	5.29e-06	protein_coding	Intermediate filament protein, required for nuclear and mitochondrial transmission to daughter buds; contains a Phox homology (PX) domain and specifically binds phosphatidylinositol 3-phosphate (PtdIns-3-P) [Source:SGD;Acc:S000004572]
YNL248C	RPA49	55.3801	50.8549	108.471	105.302	1.02705	6.32907	24.9835	5.78e-07	5.99e-06	protein_coding	RNA polymerase I subunit A49 [Source:SGD;Acc:S000005192]
YBL035C	POL12	12.8855	12.9181	28.1744	23.6694	1.02913	4.29762	14.9919	0.000107972	0.000617734	protein_coding	B subunit of DNA polymerase alpha-primase complex, required for initiation of DNA replication during mitotic and premeiotic DNA synthesis; also functions in telomere capping and length regulation [Source:SGD;Acc:S000000131]
YML077W	BET5	23.3035	20.0313	42.9994	44.6048	1.03093	5.04255	21.4695	3.6e-06	3.13e-05	protein_coding	Component of the TRAPP (transport protein particle) complex, which plays an essential role in the vesicular transport from endoplasmic reticulum to Golgi [Source:SGD;Acc:S000004542]
YIL110W	HPM1	34.4755	30.4966	75.1316	55.3068	1.03174	5.62463	19.0404	1.28e-05	9.61e-05	protein_coding	AdoMet-dependent methyltransferase involved in a novel 3-methylhistidine modification of ribosomal protein Rpl3p; seven beta-strand MTase family member; null mutant exhibits a weak vacuolar protein sorting defect and caspofungin resistance [Source:SGD;Acc:S000001372]
YLR272C	YCS4	24.1945	21.4212	39.8466	52.9633	1.0329	5.1175	20.4806	6.02e-06	4.96e-05	protein_coding	Subunit of the condensin complex; required for establishment and maintenance of chromosome condensation, chromosome segregation, chromatin binding of condensin, tRNA gene clustering at the nucleolus, and silencing at the mating type locus [Source:SGD;Acc:S000004262]
YER060W	FCY21	23.5777	20.2766	41.9932	46.9483	1.03331	5.06128	21.7165	3.16e-06	2.79e-05	protein_coding	Putative purine-cytosine permease, very similar to Fcy2p but cannot substitute for its function [Source:SGD;Acc:S000000862]
YER086W	ILV1	187.867	158.86	355.399	345.121	1.03339	8.03742	26.5219	2.61e-07	2.86e-06	protein_coding	Threonine deaminase, catalyzes the first step in isoleucine biosynthesis; expression is under general amino acid control; ILV1 locus exhibits highly positioned nucleosomes whose organization is independent of known ILV1 regulation [Source:SGD;Acc:S000000888]
YPL244C	HUT1	42.7688	38.2638	96.3965	66.7119	1.03736	5.9461	18.327	1.86e-05	0.000132699	protein_coding	Protein with a role in UDP-galactose transport to the Golgi lumen, has similarity to human UDP-galactose transporter UGTrel1, exhibits a genetic interaction with S. cerevisiae ERO1 [Source:SGD;Acc:S000006165]
YMR198W	CIK1	27.8271	20.9306	43.1336	56.4005	1.03786	5.21661	20.1594	7.12e-06	5.77e-05	protein_coding	Kinesin-associated protein required for both karyogamy and mitotic spindle organization, interacts stably and specifically with Kar3p and may function to target this kinesin to a specific cellular role; has similarity to Vik1p [Source:SGD;Acc:S000004811]
YOR271C	FSF1	53.5295	46.8487	112.966	89.8345	1.03877	6.25514	21.2137	4.11e-06	3.51e-05	protein_coding	Putative protein, predicted to be an alpha-isopropylmalate carrier; belongs to the sideroblastic-associated protein family; non-tagged protein is detected in purified mitochondria; likely to play a role in iron homeostasis [Source:SGD;Acc:S000005797]
YGR060W	ERG25	170.39	146.76	284.896	362.463	1.04021	7.91357	27.1833	1.85e-07	2.11e-06	protein_coding	C-4 methyl sterol oxidase, catalyzes the first of three steps required to remove two C-4 methyl groups from an intermediate in ergosterol biosynthesis; mutants accumulate the sterol intermediate 4,4-dimethylzymosterol [Source:SGD;Acc:S000003292]
YJR003C	MRX12	33.1732	23.547	59.032	56.2442	1.04126	5.43594	20.2244	6.89e-06	5.59e-05	protein_coding	Putative protein of unknown function; detected in highly purified mitochondria in high-throughput studies; predicted to be involved in ribosome biogenesis [Source:SGD;Acc:S000003763]
YER032W	FIR1	26.0451	24.6099	46.8231	56.6348	1.04152	5.27366	24.2243	8.57e-07	8.56e-06	protein_coding	Protein involved in 3' mRNA processing, interacts with Ref2p; potential Cdc28p substrate [Source:SGD;Acc:S000000834]
YGR168C	YGR168C	29.5406	24.9369	60.8432	49.6824	1.04362	5.37948	21.1828	4.17e-06	3.56e-05	protein_coding	Putative protein of unknown function; YGR168C is not an essential gene [Source:SGD;Acc:S000003400]
YDL171C	GLT1	334.268	326.551	664.646	682.977	1.04471	8.97565	23.9337	9.97e-07	9.76e-06	protein_coding	NAD(+)-dependent glutamate synthase (GOGAT), synthesizes glutamate from glutamine and alpha-ketoglutarate; with Gln1p, forms the secondary pathway for glutamate biosynthesis from ammonia; expression regulated by nitrogen source [Source:SGD;Acc:S000002330]
YDR020C	DAS2	9.52703	9.15716	19.655	18.4356	1.04629	3.84794	14.1978	0.00016456	0.000877354	protein_coding	Putative protein of unknown function; non-essential gene identified in a screen for mutants with increased levels of rDNA transcription; weak similarity with uridine kinases and with phosphoribokinases [Source:SGD;Acc:S000002427]
YOR246C	ENV9	82.796	72.6849	178.102	137.564	1.04679	6.89066	22.1234	2.56e-06	2.31e-05	protein_coding	Protein proposed to be involved in vacuolar functions; mutant shows defect in CPY processing and defects in vacuolar morphology; has similarity to oxidoreductases, found in lipid particles; required for replication of Brome mosaic virus in S. cerevi /.../a model system for studying replication of positive-strand RNA viruses in their natural hosts [Source:SGD;Acc:S000005772]
YIL091C	UTP25	22.2754	20.5218	48.7685	38.1992	1.04731	5.03529	18.7554	1.49e-05	0.000109312	protein_coding	Nucleolar protein required for 35S pre-RNA processing and 40S ribosomal subunit biogenesis; contains a DEAD-box RNA helicase-like motif [Source:SGD;Acc:S000001353]
YBR208C	DUR1,2	601.71	425.89	999.72	1101.61	1.04816	9.61321	16.3282	5.33e-05	0.000334052	protein_coding	Urea amidolyase, contains both urea carboxylase and allophanate hydrolase activities, degrades urea to CO2 and NH3; expression sensitive to nitrogen catabolite repression and induced by allophanate, an intermediate in allantoin degradation [Source:SGD;Acc:S000000412]
YER056C	FCY2	214.941	195.653	475.274	359.416	1.04926	8.29213	21.472	3.59e-06	3.13e-05	protein_coding	Purine-cytosine permease, mediates purine (adenine, guanine, and hypoxanthine) and cytosine accumulation [Source:SGD;Acc:S000000858]
YJL078C	PRY3	82.5904	88.5465	162.003	189.746	1.05192	7.03299	27.7395	1.39e-07	1.64e-06	protein_coding	Cell wall protein with a role in mating efficiency; expression of full-length transcript is daughter cell-specific; in response to alpha factor, a short transcript starting at +452 is expressed and the long form is repressed by Ste12p [Source:SGD;Acc:S000003614]
YOR341W	RPA190	119.67	127.056	273.358	230.914	1.05334	7.56115	26.5224	2.6e-07	2.86e-06	protein_coding	RNA polymerase I largest subunit A190 [Source:SGD;Acc:S000005868]
YMR130W	YMR130W	31.5968	25.5092	57.1537	60.3063	1.05554	5.45538	23.5601	1.21e-06	1.17e-05	protein_coding	Putative protein of unknown function; YMR130W is not an essential gene [Source:SGD;Acc:S000004737]
YMR292W	GOT1	33.5159	27.7985	72.1129	53.3539	1.05904	5.55964	19.1244	1.22e-05	9.22e-05	protein_coding	Homodimeric protein that is packaged into COPII vesicles and cycles between the ER and Golgi; involved in secretory transport but not directly required for aspects of transport assayed in vitro; may influence membrane composition [Source:SGD;Acc:S000004906]
YKR099W	BAS1	15.5585	12.1823	30.321	26.716	1.05953	4.42251	16.2974	5.41e-05	0.000338584	protein_coding	Myb-related transcription factor involved in regulating basal and induced expression of genes of the purine and histidine biosynthesis pathways; also involved in regulation of meiotic recombination at specific genes [Source:SGD;Acc:S000001807]
YBR275C	RIF1	41.5351	35.1569	80.364	77.6483	1.06101	5.88293	26.2094	3.06e-07	3.34e-06	protein_coding	Protein that binds to the Rap1p C-terminus and acts synergistically with Rif2p to help control telomere length and establish telomeric silencing; deletion results in telomere elongation [Source:SGD;Acc:S000000479]
YMR076C	PDS5	31.5968	31.9683	58.5624	73.1175	1.06136	5.61325	25.9129	3.57e-07	3.85e-06	protein_coding	Protein required for establishment and maintenance of sister chromatid condensation and cohesion, colocalizes with cohesin on chromosomes, may function as a protein-protein interaction scaffold; also required during meiosis [Source:SGD;Acc:S000004681]
YIL118W	RHO3	66.7577	62.7919	139.195	128.19	1.06523	6.6405	26.8742	2.17e-07	2.42e-06	protein_coding	Non-essential small GTPase of the Rho/Rac subfamily of Ras-like proteins involved in the establishment of cell polarity; GTPase activity positively regulated by the GTPase activating protein (GAP) Rgd1p [Source:SGD;Acc:S000001380]
YMR300C	ADE4	66.2779	38.2638	126.181	88.2722	1.06554	6.3304	13.9396	0.00018878	0.000991178	protein_coding	Phosphoribosylpyrophosphate amidotransferase (PRPPAT; amidophosphoribosyltransferase), catalyzes first step of the 'de novo' purine nucleotide biosynthetic pathway [Source:SGD;Acc:S000004915]
YJR132W	NMD5	50.9936	46.2764	96.2624	105.302	1.06579	6.22825	27.7932	1.35e-07	1.59e-06	protein_coding	Karyopherin, a carrier protein involved in nuclear import of proteins; importin beta homolog [Source:SGD;Acc:S000003893]
YLR103C	CDC45	14.736	15.5345	31.126	31.5593	1.06732	4.55169	19.4025	1.06e-05	8.09e-05	protein_coding	DNA replication initiation factor; recruited to MCM pre-RC complexes at replication origins; promotes release of MCM from Mcm10p, recruits elongation machinery; mutants in human homolog may cause velocardiofacial and DiGeorge syndromes [Source:SGD;Acc:S000004093]
YGR129W	SYF2	24.3316	23.3017	62.1177	35.5432	1.06914	5.20371	14.1332	0.000170314	0.00090311	protein_coding	Member of the NineTeen Complex (NTC) that contains Prp19p and stabilizes U6 snRNA in catalytic forms of the spliceosome containing U2, U5, and U6 snRNAs; isy1 syf2 cells have defective spindles activiating cell cycle arrest [Source:SGD;Acc:S000003361]
YHR144C	DCD1	16.7922	13.654	32.6018	30.7	1.07383	4.5653	18.3291	1.86e-05	0.000132699	protein_coding	Deoxycytidine monophosphate (dCMP) deaminase required for dCTP and dTTP synthesis; expression is NOT cell cycle regulated [Source:SGD;Acc:S000001187]
YKR063C	LAS1	17.6833	17.3332	39.0416	33.5903	1.07429	4.76542	19.6557	9.27e-06	7.3e-05	protein_coding	Protein required for pre-rRNA processing at both ends of ITS2; may coordinate the action of the Rat1p-Rai1p exoRNAse; required for the G1/S transition of the cell cycle; human ortholog is Las1L; mutants require the SSD1-v allele for viability [Source:SGD;Acc:S000001771]
YBR201C-A	YBR201C-A	17.7518	20.6854	40.5174	39.5272	1.07703	4.90058	21.2062	4.12e-06	3.52e-05	protein_coding	Putative protein of unknown function [Source:SGD;Acc:S000087085]
YBL069W	AST1	20.7675	18.8049	41.1882	41.4801	1.07937	4.94463	22.4155	2.2e-06	2e-05	protein_coding	Peripheral membrane protein that interacts with the plasma membrane ATPase Pma1p and has a role in its targeting to the plasma membrane, possibly by influencing its incorporation into lipid rafts [Source:SGD;Acc:S000000165]
YJR010W	MET3	52.7071	42.9242	95.927	104.13	1.0797	6.21307	27.2959	1.75e-07	2.01e-06	protein_coding	ATP sulfurylase, catalyzes the primary step of intracellular sulfate activation, essential for assimilatory reduction of sulfate to sulfide, involved in methionine metabolism [Source:SGD;Acc:S000003771]
YEL022W	GEA2	79.5061	66.7982	146.775	159.437	1.0807	6.82593	28.3453	1.01e-07	1.23e-06	protein_coding	Guanine nucleotide exchange factor for ADP ribosylation factors (ARFs), involved in vesicular transport between the Golgi and ER, Golgi organization, and actin cytoskeleton organization; similar to but not functionally redundant with Gea1p [Source:SGD;Acc:S000000748]
YNR053C	NOG2	39.2047	32.2136	89.8225	58.3534	1.08285	5.79496	17.8927	2.34e-05	0.000163519	protein_coding	Putative GTPase that associates with pre-60S ribosomal subunits in the nucleolus and is required for their nuclear export and maturation [Source:SGD;Acc:S000005336]
YPL264C	YPL264C	9.18433	9.32068	18.1121	20.7791	1.0843	3.85937	15.7215	7.34e-05	0.000445021	protein_coding	Putative membrane protein of unknown function; physically interacts with Hsp82p; YPL264C is not an essential gene [Source:SGD;Acc:S000006185]
YGR098C	ESP1	45.6475	40.2261	78.8882	102.021	1.08454	6.06162	27.1983	1.84e-07	2.1e-06	protein_coding	Separase, a caspase-like cysteine protease that promotes sister chromatid separation by mediating dissociation of the cohesin Scc1p from chromatin; inhibits protein phosphatase 2A-Cdc55p to promote mitotic exit; inhibited by Pds1p [Source:SGD;Acc:S000003330]
YDL101C	DUN1	22.8923	21.83	40.1149	54.3694	1.0869	5.12533	22.8877	1.72e-06	1.6e-05	protein_coding	Cell-cycle checkpoint serine-threonine kinase required for DNA damage-induced transcription of certain target genes, phosphorylation of Rad55p and Sml1p, and transient G2/M arrest after DNA damage; also regulates postreplicative DNA repair [Source:SGD;Acc:S000002259]
YGL209W	MIG2	19.3967	25.918	45.6156	49.8386	1.09042	5.14594	22.3891	2.23e-06	2.02e-05	protein_coding	Protein containing zinc fingers, involved in repression, along with Mig1p, of SUC2 (invertase) expression by high levels of glucose; binds to Mig1p-binding sites in SUC2 promoter [Source:SGD;Acc:S000003177]
YJL193W	YJL193W	15.2158	13.4905	31.7297	28.747	1.09447	4.49465	18.8929	1.38e-05	0.000102476	protein_coding	Putative protein of unknown function, predicted to encode a triose phosphate transporter subfamily member based on phylogenetic analysis; similar to YOR307C/SLY41; deletion mutant has a respiratory growth defect [Source:SGD;Acc:S000003729]
YOR011W	AUS1	28.3755	26.9809	50.9822	66.7119	1.09722	5.43879	25.7251	3.94e-07	4.21e-06	protein_coding	Plasma membrane sterol transporter of the ATP-binding cassette family; required, along with Pdr11p, for uptake of exogenous sterols and their incorporation into the plasma membrane; activity is stimulated by phosphatidylserine; sterol uptake is requ /.../or anaerobic growth because sterol biosynthesis requires oxygen [Source:SGD;Acc:S000005537]
YDR147W	EKI1	21.3844	20.1948	44.4752	43.5112	1.09907	5.02884	24.1895	8.73e-07	8.69e-06	protein_coding	Ethanolamine kinase, primarily responsible for phosphatidylethanolamine synthesis via the CDP-ethanolamine pathway; exhibits some choline kinase activity, thus contributing to phosphatidylcholine synthesis via the CDP-choline pathway [Source:SGD;Acc:S000002554]
YJR025C	BNA1	72.3094	78.7352	171.662	147.641	1.10152	6.88662	27.7062	1.41e-07	1.66e-06	protein_coding	3-hydroxyanthranilic acid dioxygenase, required for the de novo biosynthesis of NAD from tryptophan via kynurenine; expression regulated by Hst1p [Source:SGD;Acc:S000003786]
YDR126W	SWF1	7.53937	7.35843	14.758	16.9514	1.10195	3.56248	14.1888	0.000165355	0.000878401	protein_coding	Palmitoyltransferase that acts on transmembrane proteins, including the SNAREs Snc1p, Syn8p, Tlg1p and likely all SNAREs; contains an Asp-His-His-Cys-cysteine rich (DHHC-CRD) domain; may have a role in vacuole fusion [Source:SGD;Acc:S000002533]
YJL208C	NUC1	12.8855	9.64772	25.7594	21.9509	1.10235	4.15426	15.4052	8.67e-05	0.000509756	protein_coding	Major mitochondrial nuclease, has RNAse and DNA endo- and exonucleolytic activities; has roles in mitochondrial recombination, apoptosis and maintenance of polyploidy [Source:SGD;Acc:S000003744]
YGR221C	TOS2	8.15623	8.33956	17.5083	17.4982	1.10267	3.70772	15.0802	0.000103036	0.000592382	protein_coding	Protein involved in localization of Cdc24p to the site of bud growth; may act as a membrane anchor; localizes to the bud neck and bud tip; potentially phosphorylated by Cdc28p [Source:SGD;Acc:S000003453]
YJR137C	MET5	107.813	75.1378	192.592	196.386	1.10593	7.16443	24.5733	7.15e-07	7.27e-06	protein_coding	Sulfite reductase beta subunit, involved in amino acid biosynthesis, transcription repressed by methionine [Source:SGD;Acc:S000003898]
YCL063W	VAC17	21.0417	17.3332	44.5423	36.8712	1.1073	4.91953	20.0877	7.4e-06	5.96e-05	protein_coding	Phosphoprotein involved in vacuole inheritance; degraded in late M phase of the cell cycle; acts as a vacuole-specific receptor for myosin Myo2p [Source:SGD;Acc:S000000568]
YKL154W	SRP102	34.0643	31.4777	73.5887	66.0088	1.11118	5.69098	27.9428	1.25e-07	1.48e-06	protein_coding	Signal recognition particle (SRP) receptor beta subunit; involved in SRP-dependent protein targeting; anchors the alpha subunit, Srp101p to the ER membrane [Source:SGD;Acc:S000001637]
YPR074C	TKL1	569.565	466.77	1105.11	1111.06	1.11467	9.67128	19.9218	8.07e-06	6.44e-05	protein_coding	Transketolase, similar to Tkl2p; catalyzes conversion of xylulose-5-phosphate and ribose-5-phosphate to sedoheptulose-7-phosphate and glyceraldehyde-3-phosphate in the pentose phosphate pathway; needed for synthesis of aromatic amino acids [Source:SGD;Acc:S000006278]
YDR013W	PSF1	25.908	21.9935	65.606	35.6995	1.11519	5.24295	14.2023	0.000164173	0.000876087	protein_coding	Subunit of the GINS complex (Sld5p, Psf1p, Psf2p, Psf3p), which is localized to DNA replication origins and implicated in assembly of the DNA replication machinery [Source:SGD;Acc:S000002420]
YHR121W	LSM12	112.542	88.5465	274.432	151.391	1.11731	7.30866	15.3026	9.16e-05	0.000532835	protein_coding	Protein of unknown function that may function in RNA processing; interacts with Pbp1p and Pbp4p and associates with ribosomes; contains an RNA-binding LSM domain and an AD domain; GFP-fusion protein is induced by the DNA-damaging agent MMS [Source:SGD;Acc:S000001163]
YLR355C	ILV5	638.037	438.399	1118.86	1191.99	1.11942	9.72844	17.4727	2.91e-05	0.000195978	protein_coding	Bifunctional acetohydroxyacid reductoisomerase and mtDNA binding protein; involved in branched-chain amino acid biosynthesis and maintenance of wild-type mitochondrial DNA; found in mitochondrial nucleoids [Source:SGD;Acc:S000004347]
YOL064C	MET22	76.9016	62.7919	155.764	143.813	1.12065	6.78642	28.2316	1.08e-07	1.3e-06	protein_coding	Bisphosphate-3'-nucleotidase, involved in salt tolerance and methionine biogenesis; dephosphorylates 3'-phosphoadenosine-5'-phosphate and 3'-phosphoadenosine-5'-phosphosulfate, intermediates of the sulfate assimilation pathway [Source:SGD;Acc:S000005425]
YJR124C	YJR124C	24.4002	16.7609	49.5064	38.5898	1.12158	5.02987	18.172	2.02e-05	0.000143084	protein_coding	Putative protein of unknown function; expression induced under calcium shortage [Source:SGD;Acc:S000003885]
YNR054C	ESF2	14.1192	11.6917	28.8452	26.6379	1.12237	4.3617	18.5875	1.62e-05	0.000117314	protein_coding	Essential nucleolar protein involved in pre-18S rRNA processing; binds to RNA and stimulates ATPase activity of Dbp8; involved in assembly of the small subunit (SSU) processome [Source:SGD;Acc:S000005337]
YIR031C	DAL7	31.3912	26.1633	63.7277	60.2282	1.12532	5.5139	26.9802	2.06e-07	2.31e-06	protein_coding	Malate synthase, role in allantoin degradation unknown; expression sensitive to nitrogen catabolite repression and induced by allophanate, an intermediate in allantoin degradation [Source:SGD;Acc:S000001470]
YBR088C	POL30	41.1238	33.2765	75.3329	85.8505	1.12839	5.88515	29.3613	6.01e-08	7.49e-07	protein_coding	Proliferating cell nuclear antigen (PCNA), functions as the sliding clamp for DNA polymerase delta; may function as a docking site for other proteins required for mitotic and meiotic chromosomal DNA replication and for DNA repair [Source:SGD;Acc:S000000292]
YLR287C	YLR287C	31.7339	26.0816	72.7837	51.2447	1.12856	5.52238	20.3967	6.29e-06	5.15e-05	protein_coding	Putative protein of unknown function; green fluorescent protein (GFP)-fusion protein localizes to the cytoplasm; YLR287C is not an essential gene [Source:SGD;Acc:S000004277]
YDR091C	RLI1	97.1894	85.3578	190.714	204.666	1.13049	7.17884	31.7941	1.71e-08	2.38e-07	protein_coding	Essential iron-sulfur protein required for ribosome biogenesis and translation initiation and termination; facilitates binding of a multifactor complex (MFC) of initiation factors to the small ribosomal subunit; predicted ABC family ATPase [Source:SGD;Acc:S000002498]
YNL313C	EMW1	23.9204	23.7923	55.9462	47.1826	1.13441	5.25037	25.6542	4.08e-07	4.34e-06	protein_coding	Essential conserved protein with a role in maintaining cell wall integrity; contains six TPR (tetratricopeptide repeat) domains clustered in the C-terminal region; conditional mutant is suppressed by overexpression of GFA1 [Source:SGD;Acc:S000005257]
YNL166C	BNI5	40.3699	34.5846	73.4546	89.9126	1.13506	5.90042	29.4527	5.73e-08	7.2e-07	protein_coding	Protein involved in organization of septins at the mother-bud neck, may interact directly with the Cdc11p septin, localizes to bud neck in a septin-dependent manner [Source:SGD;Acc:S000005110]
YDR110W	FOB1	23.8518	16.5156	50.9822	36.1682	1.137	5.01235	17.0051	3.73e-05	0.000243687	protein_coding	Nucleolar protein that binds the rDNA replication fork barrier (RFB) site; required for replication fork blocking, recombinational hotspot activity, condensin recruitment to RFB and rDNA repeat segregation; related to retroviral integrases [Source:SGD;Acc:S000002517]
YGL061C	DUO1	14.8731	12.6729	34.8825	24.685	1.13946	4.46618	16.4508	4.99e-05	0.000315484	protein_coding	Essential subunit of the Dam1 complex (aka DASH complex), couples kinetochores to the force produced by MT depolymerization thereby aiding in chromosome segregation; is transferred to the kinetochore prior to mitosis [Source:SGD;Acc:S000003029]
YOR143C	THI80	25.4968	20.8489	64.1973	35.5432	1.13986	5.21238	14.9267	0.00011177	0.000633292	protein_coding	Thiamine pyrophosphokinase, phosphorylates thiamine to produce the coenzyme thiamine pyrophosphate (thiamine diphosphate) [Source:SGD;Acc:S000005669]
YDR449C	UTP6	14.736	12.0188	34.0775	23.8257	1.14077	4.42548	15.9461	6.52e-05	0.000399566	protein_coding	Nucleolar protein, component of the small subunit (SSU) processome containing the U3 snoRNA that is involved in processing of pre-18S rRNA [Source:SGD;Acc:S000002857]
YBR115C	LYS2	99.2456	94.1879	221.102	199.511	1.14109	7.26979	31.4243	2.07e-08	2.84e-07	protein_coding	Alpha aminoadipate reductase, catalyzes the reduction of alpha-aminoadipate to alpha-aminoadipate 6-semialdehyde, which is the fifth step in biosynthesis of lysine; activation requires posttranslational phosphopantetheinylation by Lys5p [Source:SGD;Acc:S000000319]
YKR079C	TRZ1	24.5372	23.2199	52.2567	51.8697	1.1418	5.25695	28.9405	7.46e-08	9.18e-07	protein_coding	tRNA 3'-end processing endonuclease tRNase Z; also localized to mitochondria and interacts genetically with Rex2 exonuclease; homolog of the human candidate prostate cancer susceptibility gene ELAC2 [Source:SGD;Acc:S000001787]
YBL003C	HTA2	436.393	440.525	1056.61	848.819	1.14315	9.4509	21.057	4.46e-06	3.76e-05	protein_coding	Histone H2A, core histone protein required for chromatin assembly and chromosome function; one of two nearly identical (see also HTA1) subtypes; DNA damage-dependent phosphorylation by Mec1p facilitates DNA repair; acetylated by Nat4p [Source:SGD;Acc:S000000099]
YDR325W	YCG1	29.8148	24.3646	55.4766	63.2747	1.14477	5.44052	28.0031	1.21e-07	1.44e-06	protein_coding	Subunit of the condensin complex; required for establishment and maintenance of chromosome condensation, chromosome segregation and chromatin binding of the condensin complex; required for clustering of tRNA genes at the nucleolus [Source:SGD;Acc:S000002733]
YMR299C	DYN3	45.0992	42.1883	113.502	76.0859	1.14797	6.12832	21.7897	3.04e-06	2.69e-05	protein_coding	Dynein light intermediate chain (LIC); localizes with dynein, null mutant is defective in nuclear migration [Source:SGD;Acc:S000004914]
YOL056W	GPM3	35.5036	34.3393	84.8585	67.4931	1.14927	5.80843	27.1926	1.84e-07	2.1e-06	protein_coding	Homolog of Gpm1p phosphoglycerate mutase, which converts 3-phosphoglycerate to 2-phosphoglycerate in glycolysis; may be non-functional derivative of a gene duplication event [Source:SGD;Acc:S000005417]
YOR051C	ETT1	112.2	92.9615	211.106	239.585	1.14944	7.35998	33.2948	7.92e-09	1.18e-07	protein_coding	Nuclear protein that inhibits replication of Brome mosaic virus in S. cerevisiae, which is a model system for studying replication of positive-strand RNA viruses in their natural hosts; deletion increases stop codon readthrough [Source:SGD;Acc:S000005577]
YGL120C	PRP43	54.5576	47.094	124.303	97.6462	1.1511	6.34965	25.8508	3.69e-07	3.96e-06	protein_coding	RNA helicase in the DEAH-box family, functions in both RNA polymerase I and polymerase II transcript metabolism, involved in release of the lariat-intron from the spliceosome [Source:SGD;Acc:S000003088]
YPL075W	GCR1	75.7364	70.968	146.842	177.247	1.15534	6.88119	33.8156	6.06e-09	9.24e-08	protein_coding	Transcriptional activator of genes involved in glycolysis; DNA-binding protein that interacts and functions with the transcriptional activator Gcr2p [Source:SGD;Acc:S000005996]
YKR054C	DYN1	72.7892	69.251	151.337	162.405	1.15857	6.83688	34.321	4.67e-09	7.2e-08	protein_coding	Cytoplasmic heavy chain dynein, microtubule motor protein, required for anaphase spindle elongation; involved in spindle assembly, chromosome movement, and spindle orientation during cell division, targeted to microtubule tips by Pac1p [Source:SGD;Acc:S000001762]
YKR043C	SHB17	88.9646	75.7101	185.682	177.169	1.15877	7.04972	31.655	1.84e-08	2.54e-07	protein_coding	Sedoheptulose bisphosphatase involved in riboneogenesis; dephosphorylates sedoheptulose 1,7-bisphosphate, which is converted via the nonoxidative pentose phosphate pathway to ribose-5-phosphate; facilitates the conversion of glycolytic intermediates /.../ntose phosphate units; also has fructose 1,6-bisphosphatase activity but this is probably not biologically relevant, since deletion does not aff…
YJL200C	ACO2	40.1643	35.7293	96.4636	69.9147	1.15914	5.93467	24.1066	9.11e-07	9.04e-06	protein_coding	Putative mitochondrial aconitase isozyme; similarity to Aco1p, an aconitase required for the TCA cycle; expression induced during growth on glucose, by amino acid starvation via Gcn4p, and repressed on ethanol [Source:SGD;Acc:S000003736]
YLR372W	ELO3	180.328	144.634	359.089	357.854	1.15976	8.02982	32.6066	1.13e-08	1.62e-07	protein_coding	Elongase, involved in fatty acid and sphingolipid biosynthesis; synthesizes very long chain 20-26-carbon fatty acids from C18-CoA primers; involved in regulation of sphingolipid biosynthesis [Source:SGD;Acc:S000004364]
YHR099W	TRA1	107.196	122.477	248.806	259.739	1.16249	7.53266	35.2349	2.92e-09	4.7e-08	protein_coding	Subunit of SAGA and NuA4 histone acetyltransferase complexes; interacts with acidic activators (e.g., Gal4p) which leads to transcription activation; similar to human TRRAP, which is a cofactor for c-Myc mediated oncogenic transformation [Source:SGD;Acc:S000001141]
YJR016C	ILV3	479.298	477.562	1023.2	1096.22	1.16261	9.5901	23.6616	1.15e-06	1.11e-05	protein_coding	Dihydroxyacid dehydratase, catalyzes third step in the common pathway leading to biosynthesis of branched-chain amino acids [Source:SGD;Acc:S000003777]
YDR488C	PAC11	9.32141	10.3836	20.5941	23.1226	1.16394	4.00259	18.7274	1.51e-05	0.000110652	protein_coding	Dynein intermediate chain, acts in the cytoplasmic dynein pathway, forms cortical cytoplasmic microtubule capture site with Num1p; null mutant is defective in nuclear migration, essential in the absence of CIN8 [Source:SGD;Acc:S000002896]
YPR145W	ASN1	405.481	393.594	950.884	816.088	1.16672	9.3329	23.7729	1.08e-06	1.05e-05	protein_coding	Asparagine synthetase, isozyme of Asn2p; catalyzes the synthesis of L-asparagine from L-aspartate in the asparagine biosynthetic pathway [Source:SGD;Acc:S000006349]
YNL262W	POL2	56.6824	47.748	108.27	124.05	1.16688	6.39946	31.9948	1.55e-08	2.17e-07	protein_coding	Catalytic subunit of DNA polymerase (II) epsilon, a chromosomal DNA replication polymerase that exhibits processivity and proofreading exonuclease activity; also involved in DNA synthesis during DNA repair; interacts extensively with Mrc1p [Source:SGD;Acc:S000005206]
YJR031C	GEA1	39.8901	32.7041	72.8508	88.9752	1.16751	5.87673	31.0126	2.56e-08	3.44e-07	protein_coding	Guanine nucleotide exchange factor for ADP ribosylation factors (ARFs), involved in vesicular transport between the Golgi and ER, Golgi organization, and actin cytoskeleton organization; similar to but not functionally redundant with Gea2p [Source:SGD;Acc:S000003792]
YER091C	MET6	830.496	646.888	1684.09	1589.76	1.16813	10.2193	17.6062	2.72e-05	0.000185025	protein_coding	Cobalamin-independent methionine synthase, involved in methionine biosynthesis and regeneration; requires a minimum of two glutamates on the methyltetrahydrofolate substrate, similar to bacterial metE homologs [Source:SGD;Acc:S000000893]
YHR208W	BAT1	305.345	248.878	613.798	616.499	1.16852	8.80566	28.9367	7.48e-08	9.18e-07	protein_coding	Mitochondrial branched-chain amino acid (BCAA) aminotransferase, preferentially involved in BCAA biosynthesis; homolog of murine ECA39; highly expressed during logarithmic phase and repressed during stationary phase [Source:SGD;Acc:S000001251]
YHR123W	EPT1	29.1979	27.2262	64.7339	60.5407	1.1698	5.51584	30.2238	3.85e-08	5.02e-07	protein_coding	sn-1,2-diacylglycerol ethanolamine- and cholinephosphotranferase; not essential for viability [Source:SGD;Acc:S000001165]
YDL112W	TRM3	42.7003	40.2261	98.8115	84.9913	1.16999	6.06978	30.7008	3.01e-08	3.96e-07	protein_coding	2'-O-ribose methyltransferase, catalyzes the ribose methylation of the guanosine nucleotide at position 18 of tRNAs [Source:SGD;Acc:S000002270]
YMR078C	CTF18	17.8203	17.9055	37.2975	42.6519	1.17522	4.8631	26.6279	2.47e-07	2.73e-06	protein_coding	Subunit of a complex with Ctf8p that shares some subunits with Replication Factor C and is required for sister chromatid cohesion; may have overlapping functions with Rad24p in the DNA damage replication checkpoint [Source:SGD;Acc:S000004683]
YGL012W	ERG4	258.189	191.728	439.721	570.644	1.17814	8.51126	26.9952	2.04e-07	2.3e-06	protein_coding	C-24(28) sterol reductase, catalyzes the final step in ergosterol biosynthesis; mutants are viable, but lack ergosterol [Source:SGD;Acc:S000002980]
YGL225W	VRG4	168.059	163.521	366.199	377.617	1.1821	8.0751	36.9882	1.19e-09	1.99e-08	protein_coding	Golgi GDP-mannose transporter; regulates Golgi function and glycosylation in Golgi [Source:SGD;Acc:S000003193]
YPR156C	TPO3	122.96	153.546	258.6	367.853	1.18623	7.81707	29.5311	5.5e-08	6.99e-07	protein_coding	Polyamine transport protein specific for spermine; localizes to the plasma membrane; member of the major facilitator superfamily [Source:SGD;Acc:S000006360]
YHR216W	IMD2	260.245	181.017	495.131	496.98	1.18755	8.48949	26.9696	2.07e-07	2.32e-06	protein_coding	Inosine monophosphate dehydrogenase, catalyzes the rate-limiting step in GTP biosynthesis, expression is induced by mycophenolic acid resulting in resistance to the drug, expression is repressed by nutrient limitatio [Source:SGD;Acc:S000001259]
YDR514C	YDR514C	14.3933	12.0188	29.1806	30.4656	1.18965	4.4409	22.8191	1.78e-06	1.65e-05	protein_coding	Protein of unknown function that localizes to mitochondria; overexpression of YDR514C affects endocytic protein trafficking [Source:SGD;Acc:S000002922]
YDR127W	ARO1	182.864	174.804	386.727	420.894	1.19006	8.18976	36.8442	1.28e-09	2.13e-08	protein_coding	Pentafunctional arom protein, catalyzes steps 2 through 6 in the biosynthesis of chorismate, which is a precursor to aromatic amino acids [Source:SGD;Acc:S000002534]
YEL071W	DLD3	205.893	243.482	524.781	488.387	1.19158	8.52085	30.5534	3.25e-08	4.25e-07	protein_coding	D-lactate dehydrogenase, part of the retrograde regulon which consists of genes whose expression is stimulated by damage to mitochondria and reduced in cells grown with glutamate as the sole nitrogen source, located in the cytoplasm [Source:SGD;Acc:S000000797]
YNL281W	HCH1	70.5959	50.2826	130.005	143.423	1.19248	6.62732	29.0245	7.15e-08	8.83e-07	protein_coding	Heat shock protein regulator that binds to Hsp90p and may stimulate ATPase activity; originally identified as a high-copy number suppressor of a HSP90 loss-of-function mutation; GFP-fusion protein localizes to the cytoplasm and nucleus [Source:SGD;Acc:S000005225]
YJR092W	BUD4	54.0779	49.2197	106.66	127.721	1.19402	6.40269	34.224	4.91e-09	7.55e-08	protein_coding	Involved in bud-site selection and required for the axial budding pattern; localizes with septins to bud neck in mitosis and may constitute an axial landmark for next round of budding; required for the formation of a double septin ring, and generall /.../the organization of septin structures; potential Cdc28p substrate [Source:SGD;Acc:S000003852]
YBR166C	TYR1	44.2767	44.2323	101.092	98.9742	1.19452	6.18063	35.2175	2.95e-09	4.73e-08	protein_coding	Prephenate dehydrogenase involved in tyrosine biosynthesis, expression is dependent on phenylalanine levels [Source:SGD;Acc:S000000370]
YJL130C	URA2	594.514	712.705	1427.9	1541.48	1.19787	10.0655	20.022	7.66e-06	6.15e-05	protein_coding	Bifunctional carbamoylphosphate synthetase (CPSase)-aspartate transcarbamylase (ATCase), catalyzes the first two enzymatic steps in the de novo biosynthesis of pyrimidines; both activities are subject to feedback inhibition by UTP [Source:SGD;Acc:S000003666]
YOR373W	NUD1	20.9732	15.4527	38.9074	43.9799	1.19819	4.90766	24.5251	7.33e-07	7.44e-06	protein_coding	Component of the spindle pole body outer plaque, required for exit from mitosis [Source:SGD;Acc:S000005900]
YLR453C	RIF2	8.91017	10.3018	21.1978	22.4196	1.19942	3.99054	19.5022	1e-05	7.81e-05	protein_coding	Protein that binds to the Rap1p C-terminus and acts synergistically with Rif1p to help control telomere length and establish telomeric silencing; deletion results in telomere elongation [Source:SGD;Acc:S000004445]
YER049W	TPA1	65.9352	58.7039	142.884	139.907	1.20002	6.6772	34.6558	3.93e-09	6.09e-08	protein_coding	Poly(rA)-binding protein involved in translation termination efficiency, mRNA poly(A) tail length and mRNA stability; interacts with Sup45p (eRF1), Sup35p (eRF3) and Pab1p; similar to prolyl 4-hydroxylases; binds Fe(III) and 2-oxoglutarate [Source:SGD;Acc:S000000851]
YDR414C	ERD1	18.5743	12.3458	34.2117	36.1682	1.20006	4.67426	21.3199	3.89e-06	3.34e-05	protein_coding	Predicted membrane protein required for the retention of lumenal endoplasmic reticulum proteins; mutants secrete the endogenous ER protein, BiP (Kar2p) [Source:SGD;Acc:S000002822]
YLR112W	YLR112W	5.14048	5.1509	11.471	11.9519	1.20159	3.10473	14.4986	0.000140261	0.000768751	protein_coding	Dubious open reading frame unlikely to encode a protein, based on available experimental and comparative sequence data [Source:SGD;Acc:S000004102]
YMR147W	YMR147W	8.43039	6.78611	15.7642	19.0605	1.20302	3.66305	16.7121	4.35e-05	0.000278171	protein_coding	Putative protein of unknown function [Source:SGD;Acc:S000004755]
YPL012W	RRP12	43.5227	39.899	111.423	77.2577	1.20543	6.10286	24.5807	7.13e-07	7.25e-06	protein_coding	Protein required for export of the ribosomal subunits; associates with the RNA components of the pre-ribosomes; has a role in nuclear import in association with Pse1p; contains HEAT-repeats [Source:SGD;Acc:S000005933]
YBR210W	ERV15	35.9834	32.2953	98.4761	55.5412	1.20727	5.8159	18.6608	1.56e-05	0.00011401	protein_coding	Protein involved in export of proteins from the endoplasmic reticulum, has similarity to Erv14p [Source:SGD;Acc:S000000414]
YDR060W	MAK21	65.7296	58.9492	157.978	126.315	1.21316	6.68676	29.8992	4.55e-08	5.83e-07	protein_coding	Constituent of 66S pre-ribosomal particles, required for large (60S) ribosomal subunit biogenesis; involved in nuclear export of pre-ribosomes; required for maintenance of dsRNA virus; homolog of human CAATT-binding protein [Source:SGD;Acc:S000002467]
YBR175W	SWD3	16.0383	14.3898	43.6702	25.5442	1.21812	4.66284	16.3175	5.36e-05	0.000335579	protein_coding	Essential subunit of the COMPASS (Set1C) complex, which methylates histone H3 on lysine 4 and is required in transcriptional silencing near telomeres; WD40 beta propeller superfamily member and ortholog of mammalian WDR5 [Source:SGD;Acc:S000000379]
YOR346W	REV1	14.599	11.0376	29.1806	29.9188	1.21929	4.41917	22.2706	2.37e-06	2.14e-05	protein_coding	Deoxycytidyl transferase; involved in repair of abasic sites and adducted guanines in damaged DNA by translesion synthesis (TLS); forms a complex with the subunits of DNA polymerase zeta, Rev3p and Rev7p; [Source:SGD;Acc:S000005873]
YDR254W	CHL4	23.3721	21.2577	51.1834	51.8697	1.22367	5.21642	32.7749	1.03e-08	1.5e-07	protein_coding	Outer kinetochore protein required for chromosome stability; involved in new kinetochore assembly and sister chromatid cohesion; peripheral component of the Ctf19 kinetochore subcomplex that interacts with Ctf19p, Ctf3p, Iml3p and Mif2p [Source:SGD;Acc:S000002662]
YKL211C	TRP3	86.9084	81.5151	205.337	183.028	1.22612	7.12922	34.737	3.77e-09	5.89e-08	protein_coding	Bifunctional enzyme exhibiting both indole-3-glycerol-phosphate synthase and anthranilate synthase activities, forms multifunctional hetero-oligomeric anthranilate synthase:indole-3-glycerol phosphate synthase enzyme complex with Trp2p [Source:SGD;Acc:S000001694]
YHR023W	MYO1	65.4555	60.2574	140.469	150.61	1.22659	6.70819	37.3778	9.73e-10	1.67e-08	protein_coding	Type II myosin heavy chain, required for wild-type cytokinesis and cell separation; localizes to the actomyosin ring; binds to myosin light chains Mlc1p and Mlc2p through its IQ1 and IQ2 motifs respectively [Source:SGD;Acc:S000001065]
YPL227C	ALG5	47.361	40.4714	107.599	95.1465	1.22774	6.19257	33.2294	8.19e-09	1.22e-07	protein_coding	UDP-glucose:dolichyl-phosphate glucosyltransferase, involved in asparagine-linked glycosylation in the endoplasmic reticulum [Source:SGD;Acc:S000006148]
YMR062C	ARG7	87.9365	99.1753	213.991	219.431	1.22817	7.28284	37.2001	1.07e-09	1.8e-08	protein_coding	Mitochondrial ornithine acetyltransferase, catalyzes the fifth step in arginine biosynthesis; also possesses acetylglutamate synthase activity, regenerates acetylglutamate while forming ornithine [Source:SGD;Acc:S000004666]
YMR205C	PFK2	775.733	714.994	1553.75	1916.21	1.23056	10.2765	20.396	6.3e-06	5.15e-05	protein_coding	Beta subunit of heterooctameric phosphofructokinase involved in glycolysis, indispensable for anaerobic growth, activated by fructose-2,6-bisphosphate and AMP, mutation inhibits glucose induction of cell cycle-related genes [Source:SGD;Acc:S000004818]
YOR210W	RPB10	47.0868	47.1757	131.48	85.2256	1.23073	6.29657	23.1147	1.53e-06	1.45e-05	protein_coding	RNA polymerase subunit ABC10-beta, common to RNA polymerases I, II, and III [Source:SGD;Acc:S000005736]
YML036W	CGI121	22.4125	22.0753	65.9414	36.0119	1.23092	5.21674	17.5605	2.78e-05	0.00018886	protein_coding	Component of the EKC/KEOPS complex with Bud32p, Kae1p, Pcc1p, and Gon7p; EKC/KEOPS complex is required for t6A tRNA modification and may have roles in telomere maintenance and transcription; Cgi121p is dispensable for tRNA modification [Source:SGD;Acc:S000004500]
YNL132W	KRE33	29.6092	26.0816	72.18	56.7129	1.23484	5.5422	28.2169	1.08e-07	1.31e-06	protein_coding	Essential protein, required for biogenesis of the small ribosomal subunit; heterozygous mutant shows haploinsufficiency in K1 killer toxin resistance [Source:SGD;Acc:S000005076]
YBR254C	TRS20	21.4529	19.1319	61.3798	31.8717	1.23594	5.08839	15.8176	6.98e-05	0.00042385	protein_coding	One of 10 subunits of the transport protein particle (TRAPP) complex of the cis-Golgi which mediates vesicle docking and fusion; mutations in the human homolog cause the spondyloepiphyseal dysplasia tarda (SEDL) disorder [Source:SGD;Acc:S000000458]
YER069W	ARG5,6	46.0587	40.2261	102.903	98.1149	1.23876	6.17478	36.3177	1.68e-09	2.76e-08	protein_coding	Protein that is processed in the mitochondrion to yield acetylglutamate kinase and N-acetyl-gamma-glutamyl-phosphate reductase, which catalyze the 2nd and 3rd steps in arginine biosynthesis; enzymes form a complex with Arg2p [Source:SGD;Acc:S000000871]
YPL016W	SWI1	34.2699	36.2198	79.2907	86.3193	1.24717	5.88977	38.2922	6.09e-10	1.08e-08	protein_coding	Subunit of the SWI/SNF chromatin remodeling complex, which regulates transcription by remodeling chromosomes; required for transcription of many genes, including ADH1, ADH2, GAL1, HO, INO1 and SUC2; can form the prion [SWI+]; human homolog ARID1A is /.../didate tumor suppressor gene in breast cancer [Source:SGD;Acc:S000005937]
YBR197C	YBR197C	11.8574	11.7735	23.814	32.028	1.24847	4.32171	22.6757	1.92e-06	1.77e-05	protein_coding	Putative protein of unknown function; green fluorescent protein (GFP)-fusion protein localizes to the cytoplasm and nucleus; YBR197C is not an essential gene [Source:SGD;Acc:S000000401]
YNL065W	AQR1	24.2631	20.6036	58.1599	47.1045	1.25328	5.24472	28.9759	7.33e-08	9.04e-07	protein_coding	Plasma membrane multidrug transporter of the major facilitator superfamily, confers resistance to short-chain monocarboxylic acids and quinidine; involved in the excretion of excess amino acids [Source:SGD;Acc:S000005009]
YBR054W	YRO2	72.2409	91.8986	145.903	245.131	1.25403	7.11273	25.2337	5.08e-07	5.3e-06	protein_coding	Protein of unknown function with similarity to archaeal rhodopsins; the authentic, non-tagged protein is detected in a phosphorylated state in highly purified mitochondria in high-throughput studies; transcriptionally regulated by Haa1p [Source:SGD;Acc:S000000258]
YOR006C	TSR3	27.2788	32.6224	78.754	62.1811	1.25888	5.66381	29.089	6.91e-08	8.6e-07	protein_coding	Protein required for correct processing of the 20S pre-rRNA at site D to generate mature 18S rRNA; green fluorescent protein (GFP)-fusion protein localizes to both the cytoplasm and the nucleus [Source:SGD;Acc:S000005532]
YJR063W	RPA12	11.2405	8.74836	25.0886	22.1852	1.26056	4.09208	20.4111	6.25e-06	5.13e-05	protein_coding	RNA polymerase I subunit A12.2; contains two zinc binding domains, and the N terminal domain is responsible for anchoring to the RNA pol I complex [Source:SGD;Acc:S000003824]
YOL149W	DCP1	45.6475	39.1632	107.264	93.4279	1.26396	6.16764	35.3468	2.76e-09	4.47e-08	protein_coding	Subunit of the Dcp1p-Dcp2p decapping enzyme complex, which removes the 5' cap structure from mRNAs prior to their degradation; enhances the activity of catalytic subunit Dcp2p; regulated by DEAD box protein Dhh1p [Source:SGD;Acc:S000005509]
YML043C	RRN11	5.55172	6.70435	15.6301	13.358	1.26548	3.39527	15.6069	7.8e-05	0.00046725	protein_coding	Component of the core factor (CF) rDNA transcription factor complex; CF is required for transcription of 35S rRNA genes by RNA polymerase I and is composed of Rrn6p, Rrn7p, and Rrn11p [Source:SGD;Acc:S000004507]
YPL267W	ACM1	7.67645	6.78611	14.5567	20.1542	1.26825	3.63525	17.6684	2.63e-05	0.000180319	protein_coding	Pseudosubstrate inhibitor of the anaphase-promoting complex/cyclosome (APC/C), that suppresses APC/C [Cdh1]-mediated proteolysis of mitotic cyclins; associates with Cdh1p, Bmh1p and Bmh2p; cell cycle regulated protein [Source:SGD;Acc:S000006188]
YBR066C	NRG2	19.6024	18.8866	51.3847	39.7615	1.26847	5.035	26.9185	2.12e-07	2.38e-06	protein_coding	Transcriptional repressor that mediates glucose repression and negatively regulates filamentous growth; has similarity to Nrg1p [Source:SGD;Acc:S000000270]
YJL069C	UTP18	12.954	10.3836	34.48	20.701	1.27263	4.32139	16.1677	5.8e-05	0.000359812	protein_coding	Possible U3 snoRNP protein involved in maturation of pre-18S rRNA, based on computational analysis of large-scale protein-protein interaction data [Source:SGD;Acc:S000003605]
YKL219W	COS9	32.0766	27.0627	64.8681	76.8671	1.27266	5.65542	36.2196	1.76e-09	2.89e-08	protein_coding	Protein of unknown function, member of the DUP380 subfamily of conserved, often subtelomerically-encoded proteins [Source:SGD;Acc:S000001702]
YGR049W	SCM4	23.0294	21.3395	48.1647	58.5096	1.2765	5.24511	35.3278	2.79e-09	4.51e-08	protein_coding	Mitochondrial outer membrane protein of unknown function; predicted to have 4 transmembrane segments; import is mediated by Tom70p and Mim1p; interacts genetically with a cdc4 mutation [Source:SGD;Acc:S000003281]
YHR149C	SKG6	16.1754	13.2452	36.2912	34.4496	1.28312	4.66064	27.1765	1.86e-07	2.11e-06	protein_coding	Integral membrane protein that localizes primarily to growing sites such as the bud tip or the cell periphery; potential Cdc28p substrate; Skg6p interacts with Zds1p and Zds2p [Source:SGD;Acc:S000001192]
YNL090W	RHO2	29.6777	24.0375	80.8336	47.3389	1.28727	5.52702	20.7552	5.22e-06	4.35e-05	protein_coding	Non-essential small GTPase of the Rho/Rac subfamily of Ras-like proteins, involved in the establishment of cell polarity and in microtubule assembly [Source:SGD;Acc:S000005034]
YJL109C	UTP10	53.1183	50.1191	130.809	117.957	1.28918	6.46859	38.4091	5.74e-10	1.02e-08	protein_coding	Nucleolar protein, component of the small subunit (SSU) processome containing the U3 snoRNA that is involved in processing of pre-18S rRNA; mutant has increased aneuploidy tolerance [Source:SGD;Acc:S000003645]
YLR129W	DIP2	50.5823	43.4147	121.217	105.38	1.29088	6.33465	35.2574	2.89e-09	4.66e-08	protein_coding	Nucleolar protein, specifically associated with the U3 snoRNA, part of the large ribonucleoprotein complex known as the small subunit (SSU) processome, required for 18S rRNA biogenesis, part of the active pre-rRNA processing complex [Source:SGD;Acc:S000004119]
YOR253W	NAT5	61.8914	53.553	193.531	81.6322	1.29429	6.63287	14.1894	0.000165301	0.000878401	protein_coding	Subunit of the N-terminal acetyltransferase NatA (Nat1p, Ard1p, Nat5p); N-terminally acetylates many proteins, which influences multiple processes such as the cell cycle, heat-shock resistance, mating, sporulation, and telomeric silencing [Source:SGD;Acc:S000005779]
YJR032W	CPR7	28.0328	21.9118	60.5749	61.0094	1.2997	5.43174	34.656	3.93e-09	6.09e-08	protein_coding	Peptidyl-prolyl cis-trans isomerase (cyclophilin), catalyzes the cis-trans isomerization of peptide bonds N-terminal to proline residues; binds to Hsp82p and contributes to chaperone activity [Source:SGD;Acc:S000003793]
YIL079C	AIR1	6.99105	5.39618	16.5692	13.5142	1.3003	3.43853	16.1287	5.92e-05	0.000366437	protein_coding	Zinc knuckle protein, involved in nuclear RNA processing and degradation as a component of the TRAMP complex; stimulates the poly(A) polymerase activity of Pap2p in vitro; functionally redundant with Air2p [Source:SGD;Acc:S000001341]
YMR001C	CDC5	40.1643	34.0941	78.9553	103.036	1.30237	6.00378	37.9234	7.36e-10	1.29e-08	protein_coding	Polo-like kinase with multiple functions in mitosis and cytokinesis through substrate phosphorylation, also functions in adaptation to DNA damage during meiosis; has similarity to Xenopus Plx1 and S. pombe Plo1p; possible Cdc28p substrate [Source:SGD;Acc:S000004603]
YJR109C	CPA2	154.352	153.055	386.123	362.15	1.30261	8.05068	43.0653	5.29e-11	1.03e-09	protein_coding	Large subunit of carbamoyl phosphate synthetase, which catalyzes a step in the synthesis of citrulline, an arginine precursor [Source:SGD;Acc:S000003870]
YGL184C	STR3	23.0979	9.81124	45.4815	34.4496	1.30515	4.83608	14.2552	0.000159616	0.000858796	protein_coding	Peroxisomal cystathionine beta-lyase, converts cystathionine into homocysteine; may be redox regulated by Gto1p [Source:SGD;Acc:S000003152]
YEL023C	YEL023C	15.6956	11.7735	29.5831	38.1211	1.30897	4.58094	25.4206	4.61e-07	4.86e-06	protein_coding	Putative protein of unknown function; expression is increased greatly during sporulation; YEL023C is not an essential gene [Source:SGD;Acc:S000000749]
YKL165C	MCD4	36.9429	31.9683	78.8211	90.7719	1.312	5.90313	40.0388	2.49e-10	4.52e-09	protein_coding	Protein involved in glycosylphosphatidylinositol (GPI) anchor synthesis; multimembrane-spanning protein that localizes to the endoplasmic reticulum; highly conserved among eukaryotes [Source:SGD;Acc:S000001648]
YDR180W	SCC2	18.5743	15.1257	41.2553	41.6363	1.3141	4.87728	31.2372	2.28e-08	3.11e-07	protein_coding	Subunit of cohesin loading factor (Scc2p-Scc4p), a complex required for loading of cohesin complexes onto chromosomes; involved in establishing sister chromatid cohesion during DSB repair via histone H2AX; evolutionarily-conserved adherin [Source:SGD;Acc:S000002588]
YPR048W	TAH18	13.0911	11.8553	34.6813	26.716	1.32365	4.45252	24.2273	8.56e-07	8.56e-06	protein_coding	Conserved NAPDH-dependent diflavin reductase, component of an early step in the cytosolic Fe-S protein assembly (CIA) machinery; transfers electrons from NADPH to the Fe-S cluster of Dre2p; plays a pro-death role under oxidative stress [Source:SGD;Acc:S000006252]
YOR044W	IRC23	32.1451	37.9368	111.96	59.5251	1.32574	5.93748	20.076	7.44e-06	5.99e-05	protein_coding	Putative protein of unknown function; green fluorescent protein (GFP)-fusion localizes to the ER; null mutant displays increased levels of spontaneous Rad52p foci [Source:SGD;Acc:S000005570]
YCL024W	KCC4	13.4338	10.7106	27.5035	32.6529	1.32696	4.40894	26.6274	2.47e-07	2.73e-06	protein_coding	Protein kinase of the bud neck involved in the septin checkpoint, associates with septin proteins, negatively regulates Swe1p by phosphorylation, shows structural homology to bud neck kinases Gin4p and Hsl1p [Source:SGD;Acc:S000000529]
YJR057W	CDC8	36.2575	29.7608	109.679	52.104	1.33138	5.85481	17.3561	3.1e-05	0.000206958	protein_coding	Thymidylate and uridylate kinase, functions in de novo biosynthesis of pyrimidine deoxyribonucleotides; converts dTMP to dTDP and dUMP to dUTP; essential for mitotic and meiotic DNA replication; homologous to S. pombe Tmp1p [Source:SGD;Acc:S000003818]
YNL113W	RPC19	20.2192	17.5785	46.8902	47.5732	1.33738	5.05827	35.6027	2.42e-09	3.93e-08	protein_coding	RNA polymerase subunit AC19, common to RNA polymerases I and III [Source:SGD;Acc:S000005057]
YPR035W	GLN1	1818.09	1548.95	3948.1	4497.58	1.34109	11.5299	16.1054	5.99e-05	0.00037058	protein_coding	Glutamine synthetase (GS), synthesizes glutamine from glutamate and ammonia; with Glt1p, forms the secondary pathway for glutamate biosynthesis from ammonia; expression regulated by nitrogen source and by amino acid limitation [Source:SGD;Acc:S000006239]
YER052C	HOM3	97.1894	87.1565	243.037	217.478	1.34162	7.34107	43.5195	4.2e-11	8.3e-10	protein_coding	Aspartate kinase (L-aspartate 4-P-transferase); cytoplasmic enzyme that catalyzes the first step in the common pathway for methionine and threonine biosynthesis; expression regulated by Gcn4p and the general control of amino acid synthesis [Source:SGD;Acc:S000000854]
YBL009W	ALK2	15.7641	16.025	38.4379	41.6363	1.34758	4.81656	34.1338	5.14e-09	7.89e-08	protein_coding	Protein kinase; accumulation and phosphorylation are periodic during the cell cycle; phosphorylated in response to DNA damage; contains characteristic motifs for degradation via the APC pathway; similar to Alk1p and to mammalian haspins [Source:SGD;Acc:S000000105]
YMR003W	AIM34	13.6394	11.937	42.7311	20.7791	1.34934	4.50662	15.3912	8.74e-05	0.000511973	protein_coding	Protein of unknown function; GFP-fusion protein localizes to the mitochondria; null mutant is viable and displays reduced frequency of mitochondrial genome loss [Source:SGD;Acc:S000004605]
YGR158C	MTR3	16.2439	16.5156	44.6765	37.5743	1.35059	4.86178	31.2105	2.32e-08	3.14e-07	protein_coding	Exosome non-catalytic core component; involved in 3'-5' RNA processing and degradation in both the nucleus and the cytoplasm; has similarity to E. coli RNase PH and to human hMtr3p (EXOSC6) [Source:SGD;Acc:S000003390]
YNL126W	SPC98	17.6147	14.3898	37.6329	43.5893	1.3549	4.83242	32.7908	1.03e-08	1.49e-07	protein_coding	Component of the microtubule-nucleating Tub4p (gamma-tubulin) complex; interacts with Spc110p at the spindle pole body (SPB) inner plaque and with Spc72p at the SPB outer plaque [Source:SGD;Acc:S000005070]
YLR043C	TRX1	345.303	316.821	1075.52	581.346	1.35813	9.19653	19.792	8.63e-06	6.87e-05	protein_coding	Cytoplasmic thioredoxin isoenzyme of the thioredoxin system which protects cells against oxidative and reductive stress, forms LMA1 complex with Pbi2p, acts as a cofactor for Tsa1p, required for ER-Golgi transport and vacuole inheritance [Source:SGD;Acc:S000004033]
YNL102W	POL1	25.1541	21.6665	56.617	62.5717	1.3615	5.38299	40.9419	1.57e-10	2.92e-09	protein_coding	Catalytic subunit of the DNA polymerase I alpha-primase complex, required for the initiation of DNA replication during mitotic DNA synthesis and premeiotic DNA synthesis [Source:SGD;Acc:S000005046]
YPL144W	POC4	11.2405	11.0376	30.3881	26.1692	1.36549	4.32006	26.6375	2.45e-07	2.72e-06	protein_coding	Component of a heterodimeric Poc4p-Irc25p chaperone involved in assembly of alpha subunits into the 20S proteasome; may regulate formation of proteasome isoforms with alternative subunits under different conditions [Source:SGD;Acc:S000006065]
YBR248C	HIS7	64.4274	50.4461	152.745	139.283	1.36631	6.67712	39.4671	3.34e-10	6.01e-09	protein_coding	Imidazole glycerol phosphate synthase (glutamine amidotransferase:cyclase), catalyzes the fifth and sixth steps of histidine biosynthesis and also produces 5-aminoimidazole-4-carboxamide ribotide (AICAR), a purine precursor [Source:SGD;Acc:S000000452]
YEL017C-A	PMP2	112.131	113.075	263.43	318.17	1.38055	7.65802	50.6506	1.1e-12	2.56e-11	protein_coding	Proteolipid associated with plasma membrane H(+)-ATPase (Pma1p); regulates plasma membrane H(+)-ATPase activity; nearly identical to PMP1 [Source:SGD;Acc:S000002103]
YPL241C	CIN2	9.52703	9.81124	24.4178	25.4661	1.38296	4.12988	27.4466	1.61e-07	1.87e-06	protein_coding	GTPase-activating protein (GAP) for Cin4p; tubulin folding factor C involved in beta-tubulin (Tub2p) folding; mutants display increased chromosome loss and benomyl sensitivity; deletion complemented by human GAP, retinitis pigmentosa 2 [Source:SGD;Acc:S000006162]
YHR172W	SPC97	15.49	12.8364	34.0105	39.2928	1.38296	4.67755	32.8034	1.02e-08	1.49e-07	protein_coding	Component of the microtubule-nucleating Tub4p (gamma-tubulin) complex; interacts with Spc110p at the spindle pole body (SPB) inner plaque and with Spc72p at the SPB outer plaque [Source:SGD;Acc:S000001215]
YDL219W	DTD1	27.9642	23.9558	95.0549	36.715	1.38676	5.54931	14.0918	0.000174097	0.000920673	protein_coding	D-Tyr-tRNA(Tyr) deacylase, functions in protein translation, may affect nonsense suppression via alteration of the protein synthesis machinery; ubiquitous among eukaryotes [Source:SGD;Acc:S000002378]
YNL282W	POP3	5.0034	4.98738	12.8797	12.9674	1.38729	3.1927	19.4166	1.05e-05	8.05e-05	protein_coding	Subunit of both RNase MRP and nuclear RNase P; RNase MRP cleaves pre-rRNA, while nuclear RNase P cleaves tRNA precursors to generate mature 5' ends and facilitates turnover of nuclear RNAs [Source:SGD;Acc:S000005226]
YGR105W	VMA21	73.269	63.2007	244.446	103.114	1.38989	6.94233	16.4847	4.9e-05	0.000310562	protein_coding	Integral membrane protein that is required for vacuolar H+-ATPase (V-ATPase) function, although not an actual component of the V-ATPase complex; functions in the assembly of the V-ATPase; localized to the yeast endoplasmic reticulum (ER) [Source:SGD;Acc:S000003337]
YPL256C	CLN2	24.0575	22.2388	57.1537	63.1185	1.39113	5.38796	43.7288	3.77e-11	7.51e-10	protein_coding	G1 cyclin involved in regulation of the cell cycle; activates Cdc28p kinase to promote the G1 to S phase transition; late G1 specific expression depends on transcription factor complexes, MBF (Swi6p-Mbp1p) and SBF (Swi6p-Swi4p) [Source:SGD;Acc:S000006177]
YMR259C	TRM732	32.2137	28.2073	82.6448	73.8205	1.39298	5.772	43.7382	3.75e-11	7.49e-10	protein_coding	Putative protein of unknown function; green fluorescent protein (GFP)-fusion protein localizes to the cytoplasm; YMR259C is not an essential gene [Source:SGD;Acc:S000004872]
YML018C	YML018C	30.6373	17.9873	67.4843	58.5096	1.39441	5.46063	27.2666	1.77e-07	2.03e-06	protein_coding	Putative protein of unknown function; green fluorescent protein (GFP)-fusion protein localizes to the membrane of the vacuole; physical interaction with Atg27p suggests a possible role in autophagy; YML018C is not an essential gene [Source:SGD;Acc:S000004480]
YJR041C	URB2	26.9361	19.8678	62.319	59.5251	1.39782	5.40875	37.6571	8.43e-10	1.46e-08	protein_coding	Nucleolar protein required for normal metabolism of the rRNA primary transcript, proposed to be involved in ribosome biogenesis [Source:SGD;Acc:S000003802]
YCR107W	AAD3	5.62026	6.13203	15.2276	15.5453	1.40559	3.43536	21.1438	4.26e-06	3.61e-05	protein_coding	Putative aryl-alcohol dehydrogenase; similar to P. chrysosporium aryl-alcohol dehydrogenase; mutational analysis has not yet revealed a physiological role [Source:SGD;Acc:S000000704]
YMR127C	SAS2	10.418	8.6666	33.2055	16.4827	1.41666	4.1364	15.6197	7.74e-05	0.000465292	protein_coding	Histone acetyltransferase (HAT) catalytic subunit of the SAS complex (Sas2p-Sas4p-Sas5p), which acetylates free histones and nucleosomes and regulates transcriptional silencing; member of the MYSTacetyltransferase family [Source:SGD;Acc:S000004734]
YOR130C	ORT1	24.7428	20.0313	77.7478	38.9804	1.41903	5.35983	20.3905	6.31e-06	5.16e-05	protein_coding	Ornithine transporter of the mitochondrial inner membrane, exports ornithine from mitochondria as part of arginine biosynthesis; human ortholog is associated with hyperammonaemia-hyperornithinaemia-homocitrullinuria (HHH) syndrome [Source:SGD;Acc:S000005656]
YKL166C	TPK3	17.4776	11.2829	41.6578	34.2152	1.42047	4.72672	26.6193	2.48e-07	2.73e-06	protein_coding	cAMP-dependent protein kinase catalytic subunit; promotes vegetative growth in response to nutrients via the Ras-cAMP signaling pathway; partially redundant with Tpk1p and Tpk2p; localizes to P-bodies during stationary phase [Source:SGD;Acc:S000001649]
YPR119W	CLB2	33.3789	31.5595	80.6323	91.7093	1.42136	5.8963	48.576	3.18e-12	7.01e-11	protein_coding	B-type cyclin involved in cell cycle progression; activates Cdc28p to promote the transition from G2 to M phase; accumulates during G2 and M, then targeted via a destruction box motif for ubiquitin-mediated degradation by the proteasome [Source:SGD;Acc:S000006323]
YPR046W	MCM16	9.73264	8.74836	31.998	16.3264	1.4224	4.09442	16.2205	5.64e-05	0.000350964	protein_coding	Protein involved in kinetochore-microtubule mediated chromosome segregation; binds to centromere DNA [Source:SGD;Acc:S000006250]
YBR058C-A	TSC3	95.9556	84.4584	330.311	142.563	1.43075	7.37428	18.4084	1.78e-05	0.000127773	protein_coding	Protein that stimulates the activity of serine palmitoyltransferase (Lcb1p, Lcb2p) several-fold; involved in sphingolipid biosynthesis [Source:SGD;Acc:S000007521]
YKL014C	URB1	51.1992	43.4965	137.316	116.238	1.44314	6.45484	43.0213	5.41e-11	1.05e-09	protein_coding	Nucleolar protein required for the normal accumulation of 25S and 5.8S rRNAs, associated with the 27SA2 pre-ribosomal particle; proposed to be involved in the biogenesis of the 60S ribosomal subunit [Source:SGD;Acc:S000001497]
YOR222W	ODC2	73.1319	70.2321	186.689	199.355	1.44449	7.05341	52.4866	4.33e-13	1.06e-11	protein_coding	Mitochondrial inner membrane transporter, exports 2-oxoadipate and 2-oxoglutarate from the mitochondrial matrix to the cytosol for use in lysine and glutamate biosynthesis and in lysine catabolism [Source:SGD;Acc:S000005748]
YCL054W	SPB1	30.0204	27.8803	90.4263	64.6027	1.44786	5.75044	36.9937	1.19e-09	1.99e-08	protein_coding	AdoMet-dependent methyltransferase involved in rRNA processing and 60S ribosomal subunit maturation; methylates G2922 in the tRNA docking site of the large subunit rRNA and in the absence of snR52, U2921; suppressor of PAB1 mutants [Source:SGD;Acc:S000000559]
YNL111C	CYB5	13.0226	11.1194	29.3147	37.1056	1.4685	4.51046	33.5146	7.07e-09	1.06e-07	protein_coding	Cytochrome b5, involved in the sterol and lipid biosynthesis pathways; acts as an electron donor to support sterol C5-6 desaturation [Source:SGD;Acc:S000005055]
YDR324C	UTP4	34.544	28.6979	99.5494	72.4144	1.46955	5.89318	36.8473	1.28e-09	2.13e-08	protein_coding	Subunit of U3-containing 90S preribosome and Small Subunit (SSU) processome complexes involved in production of 18S rRNA and assembly of small ribosomal subunit; member of t-Utp subcomplex involved with transcription of 35S rRNA transcript [Source:SGD;Acc:S000002732]
YOR337W	TEA1	9.38995	7.19491	24.2836	21.0916	1.47055	3.97588	25.9968	3.42e-07	3.71e-06	protein_coding	Ty1 enhancer activator required for full levels of Ty enhancer-mediated transcription; C6 zinc cluster DNA-binding protein [Source:SGD;Acc:S000005864]
YLR050C	YLR050C	18.917	19.0502	47.8293	56.5567	1.47119	5.16097	45.0974	1.87e-11	3.81e-10	protein_coding	Putative protein of unknown function; green fluorescent protein (GFP)-fusion protein localizes to the endoplasmic reticulum; YLR050C is not an essential gene [Source:SGD;Acc:S000004040]
YGL021W	ALK1	47.5666	39.6538	114.509	124.909	1.47137	6.35723	49.6627	1.83e-12	4.15e-11	protein_coding	Protein kinase; accumulation and phosphorylation are periodic during the cell cycle; phosphorylated in response to DNA damage; contains characteristic motifs for degradation via the APC pathway; similar to Alk2p and to mammalian haspins [Source:SGD;Acc:S000002989]
YLR292C	SEC72	57.8475	51.9996	203.057	94.2872	1.47532	6.69215	20.9723	4.66e-06	3.91e-05	protein_coding	Non-essential subunit of Sec63 complex (Sec63p, Sec62p, Sec66p and Sec72p); with Sec61 complex, Kar2p/BiP and Lhs1p forms a channel competent for SRP-dependent and post-translational SRP-independent protein targeting and import into the ER [Source:SGD;Acc:S000004283]
YIL158W	AIM20	20.4248	21.83	65.2706	50.776	1.48243	5.32268	39.7591	2.87e-10	5.2e-09	protein_coding	Putative protein of unknown function; overexpression causes a cell cycle delay or arrest; green fluorescent protein (GFP)-fusion protein localizes to the vacuole; null mutant displays elevated frequency of mitochondrial genome loss [Source:SGD;Acc:S000001420]
YPL226W	NEW1	153.323	122.886	392.227	371.602	1.48707	8.02918	51.4092	7.5e-13	1.8e-11	protein_coding	ATP binding cassette protein that cosediments with polysomes and is required for biogenesis of the small ribosomal subunit; Asn/Gln-rich rich region supports [NU+] prion formation and susceptibility to [PSI+] prion induction [Source:SGD;Acc:S000006147]
YDR033W	MRH1	736.528	792.012	1815.37	2452.17	1.48954	10.4998	26.0977	3.25e-07	3.53e-06	protein_coding	Protein that localizes primarily to the plasma membrane, also found at the nuclear envelope; the authentic, non-tagged protein is detected in mitochondria in a phosphorylated state; has similarity to Hsp30p and Yro2p [Source:SGD;Acc:S000002440]
YIL131C	FKH1	13.7079	15.4527	38.3708	43.1987	1.49832	4.80149	40.3939	2.08e-10	3.78e-09	protein_coding	Forkhead family transcription factor with a minor role in the expression of G2/M phase genes; negatively regulates transcriptional elongation; positive role in chromatin silencing at HML and HMR; regulates donor preference during switching [Source:SGD;Acc:S000001393]
TLC1	TLC1	175.53	171.778	608.834	356.526	1.50728	8.3751	30.6523	3.09e-08	4.05e-07	ncRNA	TLC1 RNA contains a template sequence that Est2p uses to add irregular repeats of TG(1-3) residues onto a DNA end; RNA template component of telomerase [Source:SGD;Acc:S000006657]
YGL008C	PMA1	2414.04	2409.07	6459.91	7130.44	1.50901	12.1715	17.0305	3.68e-05	0.000240987	protein_coding	Plasma membrane H+-ATPase, pumps protons out of the cell; major regulator of cytoplasmic pH and plasma membrane potential; P2-type ATPase; Hsp30p plays a role in Pma1p regulation; interactions with Std1p appear to propagate [GAR+] [Source:SGD;Acc:S000002976]
YIL040W	APQ12	34.2699	29.352	108.069	70.3053	1.51693	5.93665	34.6098	4.03e-09	6.22e-08	protein_coding	Protein required for nuclear envelope morphology, nuclear pore complex localization, mRNA export from the nucleus; exhibits synthetic lethal genetic interactions with genes involved in lipid metabolism [Source:SGD;Acc:S000001302]
YMR132C	JLP2	9.25287	8.25779	32.9372	16.0921	1.52207	4.09013	17.5999	2.73e-05	0.000185419	protein_coding	Protein of unknown function, contains sequence that closely resembles a J domain (typified by the E. coli DnaJ protein) [Source:SGD;Acc:S000004739]
YGR175C	ERG1	225.29	216.665	584.417	678.368	1.52776	8.73773	52.7062	3.87e-13	9.59e-12	protein_coding	Squalene epoxidase, catalyzes the epoxidation of squalene to 2,3-oxidosqualene; plays an essential role in the ergosterol-biosynthesis pathway and is the specific target of the antifungal drug terbinafine [Source:SGD;Acc:S000003407]
YEL040W	UTR2	80.8769	62.7919	225.864	181.622	1.52816	7.11744	43.7916	3.65e-11	7.32e-10	protein_coding	Chitin transglycosylase that functions in the transfer of chitin to beta(1-6) and beta(1-3) glucans in the cell wall; similar to and functionally redundant with Crh1; glycosylphosphatidylinositol (GPI)-anchored protein localized to bud neck [Source:SGD;Acc:S000000766]
YMR069W	NAT4	1.50787	1.47169	4.09199	4.45267	1.5287	1.60406	14.2332	0.000161498	0.00086338	protein_coding	N alpha-acetyl-transferase, involved in acetylation of the N-terminal residues of histones H4 and H2A [Source:SGD;Acc:S000004673]
YOL076W	MDM20	35.0238	23.7923	95.3232	73.5081	1.54585	5.84507	37.357	9.84e-10	1.68e-08	protein_coding	Non-catalytic subunit of the NatB N-terminal acetyltransferase, which catalyzes N-acetylation of proteins with specific N-terminal sequences; involved in mitochondrial inheritance and actin assembly [Source:SGD;Acc:S000005436]
YJR069C	HAM1	26.9361	25.918	71.0396	82.1791	1.54816	5.69332	56.7585	4.93e-14	1.29e-12	protein_coding	Conserved protein with deoxyribonucleoside triphosphate pyrophosphohydrolase activity, mediates exclusion of noncanonical purines from deoxyribonucleoside triphosphate pools; mutant is sensitive to the base analog 6-N-hydroxylaminopurine [Source:SGD;Acc:S000003830]
YBR252W	DUT1	27.6215	22.8111	78.6869	67.1025	1.55276	5.62944	48.1465	3.96e-12	8.63e-11	protein_coding	deoxyuridine triphosphate diphosphatase (dUTPase); catalyzes hydrolysis of dUTP to dUMP and PPi, thereby preventing incorporation of uracil into DNA during replication; critical for the maintenance of genetic stability; also has diphosphatase activi /.../deoxyinosine triphosphate [Source:SGD;Acc:S000000456]
YDL003W	MCD1	23.8518	18.2326	56.0804	66.9462	1.55809	5.37385	48.7482	2.91e-12	6.47e-11	protein_coding	Essential subunit of the cohesin complex required for sister chromatid cohesion in mitosis and meiosis; apoptosis induces cleavage and translocation of a C-terminal fragment to mitochondria; expression peaks in S phase [Source:SGD;Acc:S000002161]
YHR154W	RTT107	15.0102	12.7546	39.3099	41.9488	1.56299	4.78043	42.8664	5.86e-11	1.13e-09	protein_coding	Protein implicated in Mms22-dependent DNA repair during S phase; involved in recruiting the SMC5/6 complex to double-strand breaks; DNA damage induces phosphorylation by Mec1p at one or more SQ/TQ motifs; interacts with Mms22p and Slx4p; has four BR /.../ains; has a role in regulation of Ty1 transposition [Source:SGD;Acc:S000001197]
YHL028W	WSC4	45.0306	56.3329	101.361	198.886	1.56419	6.64308	31.6853	1.81e-08	2.51e-07	protein_coding	ER membrane protein involved in the translocation of soluble secretory proteins and insertion of membrane proteins into the ER membrane; may also have a role in the stress response but has only partial functional overlap with WSC1-3 [Source:SGD;Acc:S000001020]
YOR047C	STD1	30.0889	33.0312	79.559	106.005	1.56463	5.96081	52.581	4.13e-13	1.02e-11	protein_coding	Protein involved in control of glucose-regulated gene expression; interacts with kinase Snf1p, glucose sensors Snf3p and Rgt2p, TATA-binding Spt15p; regulator of transcription factor Rgt1p; interactions with Pma1p appear to propagate [GAR+] [Source:SGD;Acc:S000005573]
YKR041W	YKR041W	1.57641	1.63521	5.1653	4.21832	1.56767	1.73357	14.8145	0.000118619	0.000664402	protein_coding	Protein of unknown function; localizes to the mitotic spindle; overexpression of YKR041W affects endocytic protein trafficking [Source:SGD;Acc:S000001749]
YOL155C	HPF1	448.867	515.826	980.467	1887.7	1.57021	9.89608	25.2774	4.96e-07	5.2e-06	protein_coding	Haze-protective mannoprotein that reduces the particle size of aggregated proteins in white wines [Source:SGD;Acc:S000005515]
YLR301W	HRI1	122.343	105.062	407.589	257.708	1.57957	7.8178	38.5335	5.38e-10	9.6e-09	protein_coding	Protein of unknown function that interacts with Sec72p and Hrr25p [Source:SGD;Acc:S000004292]
YHR018C	ARG4	147.498	159.433	442.606	476.514	1.59723	8.2643	62.5767	2.56e-15	7.75e-14	protein_coding	Argininosuccinate lyase, catalyzes the final step in the arginine biosynthesis pathway [Source:SGD;Acc:S000001060]
YHR196W	UTP9	33.1732	25.3457	104.446	70.2272	1.60626	5.88292	38.1939	6.41e-10	1.13e-08	protein_coding	Nucleolar protein, component of the small subunit (SSU) processome containing the U3 snoRNA that is involved in processing of pre-18S rRNA [Source:SGD;Acc:S000001239]
YHR184W	SSP1	5.89442	5.72322	23.0091	11.6394	1.61223	3.5718	17.6216	2.7e-05	0.000183956	protein_coding	Protein involved in the control of meiotic nuclear division and coordination of meiosis with spore formation; transcription is induced midway through meiosis [Source:SGD;Acc:S000001227]
YNL153C	GIM3	39.1362	31.3142	138.457	72.3363	1.61691	6.15772	28.7855	8.09e-08	9.87e-07	protein_coding	Subunit of the heterohexameric cochaperone prefoldin complex which binds specifically to cytosolic chaperonin and transfers target proteins to it [Source:SGD;Acc:S000005097]
YEL029C	BUD16	24.6058	20.9306	87.8101	49.0575	1.62131	5.53365	30.7965	2.87e-08	3.81e-07	protein_coding	Putative pyridoxal kinase, a key enzyme involved in pyridoxal 5'-phosphate synthesis, the active form of vitamin B6; required for genome integrity; involved in bud-site selection; similarity to yeast BUD17 and human pyridoxal kinase (PDXK) [Source:SGD;Acc:S000000755]
YDR045C	RPC11	38.1081	27.8803	149.995	52.9633	1.66647	6.1007	17.6912	2.6e-05	0.000178592	protein_coding	RNA polymerase III subunit C11; mediates pol III RNA cleavage activity and is important for termination of transcription; homologous to TFIIS [Source:SGD;Acc:S000002452]
YKL144C	RPC25	12.2001	7.93075	43.5361	18.9043	1.67211	4.40182	18.3012	1.89e-05	0.000134181	protein_coding	RNA polymerase III subunit C25, required for transcription initiation; forms a heterodimer with Rpc17p; paralog of Rpb7p [Source:SGD;Acc:S000001627]
YCR106W	RDS1	6.51128	10.22	26.4302	26.716	1.6876	4.14482	32.4543	1.22e-08	1.74e-07	protein_coding	Zinc cluster transcription factor involved in conferring resistance to cycloheximide [Source:SGD;Acc:S000000703]
YBR233W-A	DAD3	14.8731	14.7986	67.6855	25.5442	1.69488	4.97453	19.1085	1.23e-05	9.28e-05	protein_coding	Essential subunit of the Dam1 complex (aka DASH complex), couples kinetochores to the force produced by MT depolymerization thereby aiding in chromosome segregation; is transferred to the kinetochore prior to mitosis [Source:SGD;Acc:S000007595]
YKL106W	AAT1	17.8203	14.8804	57.7574	46.4796	1.69501	5.11427	47.6108	5.2e-12	1.12e-10	protein_coding	Mitochondrial aspartate aminotransferase, catalyzes the conversion of oxaloacetate to aspartate in aspartate and asparagine biosynthesis [Source:SGD;Acc:S000001589]
YJL118W	YJL118W	2.26181	2.45281	7.04359	8.12416	1.69713	2.35922	21.719	3.16e-06	2.79e-05	protein_coding	Putative protein of unknown function; may interact with ribosomes, based on co-purification experiments; YJL18W is a non-essential gene; deletion enhances the toxicity of heterologously expressed human alpha-synuclein [Source:SGD;Acc:S000003654]
YBL098W	BNA4	35.9834	31.4777	115.783	101.24	1.70664	6.16378	63.8037	1.37e-15	4.22e-14	protein_coding	Kynurenine 3-mono oxygenase, required for the de novo biosynthesis of NAD from tryptophan via kynurenine; expression regulated by Hst1p; putative therapeutic target for Huntington disease [Source:SGD;Acc:S000000194]
YDR144C	MKC7	32.1451	22.7294	97.3357	79.9137	1.71394	5.87232	51.005	9.21e-13	2.18e-11	protein_coding	GPI-anchored aspartyl protease, member of the yapsin family of proteases involved in cell wall growth and maintenance; shares functions with Yap3p and Kex2p [Source:SGD;Acc:S000002551]
YBR184W	YBR184W	3.22137	3.51569	11.5381	10.4677	1.72761	2.88384	24.9474	5.89e-07	6.07e-06	protein_coding	Putative protein of unknown function; YBR184W is not an essential gene [Source:SGD;Acc:S000000388]
YPL183C	RTT10	24.8114	19.5407	78.8211	66.7119	1.73545	5.58293	55.6342	8.73e-14	2.27e-12	protein_coding	WD40 domain-containing protein involved in endosomal recycling; forms a complex with Rrt2p that functions in the retromer-mediated pathway for recycling internalized cell-surface proteins; has a role in regulation of Ty1 transposition; human ortholo /.../DR6 [Source:SGD;Acc:S000006104]
YOR012W	YOR012W	1.0281	1.47169	3.48825	4.84325	1.74725	1.51164	16.4157	5.09e-05	0.000320694	protein_coding	Putative protein of unknown function [Source:SGD;Acc:S000005538]
YHR007C	ERG11	361.136	272.344	983.889	1124.42	1.74942	9.42354	48.4319	3.42e-12	7.52e-11	protein_coding	Lanosterol 14-alpha-demethylase; catalyzes the C-14 demethylation of lanosterol to form 4,4''-dimethyl cholesta-8,14,24-triene-3-beta-ol in the ergosterol biosynthesis pathway; member of the cytochrome P450 family; associated and coordinately regula /.../th the P450 reductase Ncp1p [Source:SGD;Acc:S000001049]
YPL212C	PUS1	30.7058	29.1884	103.708	95.9276	1.75624	6.03059	71.1846	3.25e-17	1.22e-15	protein_coding	tRNA:pseudouridine synthase, introduces pseudouridines at positions 26-28, 34-36, 65, and 67 of tRNA; nuclear protein that appears to be involved in tRNA export; also acts on U2 snRNA [Source:SGD;Acc:S000006133]
YHR153C	SPO16	1.91911	1.38993	6.97651	4.1402	1.77008	1.93107	16.3778	5.19e-05	0.000326109	protein_coding	Meiosis-specific protein involved in synaptonemal complex assembly; implicated in regulation of crossover formation; required for sporulation [Source:SGD;Acc:S000001196]
YLL034C	RIX7	15.2158	12.3458	51.2505	41.4801	1.7723	4.92834	48.2743	3.71e-12	8.12e-11	protein_coding	Putative ATPase of the AAA family, required for export of pre-ribosomal large subunits from the nucleus; distributed between the nucleolus, nucleoplasm, and nuclear periphery depending on growth conditions [Source:SGD;Acc:S000003957]
YMR122C	YMR122C	0.891017	1.06288	3.28701	3.35903	1.78091	1.2074	16.9001	3.94e-05	0.00025584	protein_coding	Dubious open reading frame unlikely to encode a functional protein, based on available experimental and comparative sequence data [Source:SGD;Acc:S000004729]
YER055C	HIS1	168.197	113.974	578.111	377.461	1.79074	8.28886	41.9688	9.27e-11	1.75e-09	protein_coding	ATP phosphoribosyltransferase, a hexameric enzyme, catalyzes the first step in histidine biosynthesis; mutations cause histidine auxotrophy and sensitivity to Cu, Co, and Ni salts; transcription is regulated by general amino acid control [Source:SGD;Acc:S000000857]
YCR063W	BUD31	2.33035	1.38993	6.50693	6.40559	1.79614	2.11606	20.7721	5.17e-06	4.31e-05	protein_coding	Component of the SF3b subcomplex of the U2 snRNP; diploid mutants display a random budding pattern instead of the wild-type bipolar pattern [Source:SGD;Acc:S000000659]
YNR067C	DSE4	80.6713	72.1126	278.926	248.568	1.80847	7.41952	77.5376	1.3e-18	5.54e-17	protein_coding	Daughter cell-specific secreted protein with similarity to glucanases, degrades cell wall from the daughter side causing daughter to separate from mother [Source:SGD;Acc:S000005350]
YDL085C-A	YDL085C-A	49.3486	40.3896	221.638	88.9752	1.83371	6.6722	25.6561	4.08e-07	4.34e-06	protein_coding	Putative protein of unknown function; green fluorescent protein (GFP)-fusion protein localizes to the cytoplasm and nucleus [Source:SGD;Acc:S000007588]
YJL011C	RPC17	11.9259	7.60371	52.525	14.7641	1.83388	4.48212	14.4724	0.000142232	0.000778824	protein_coding	RNA polymerase III subunit C17; physically interacts with C31, C11, and TFIIIB70; may be involved in the recruitment of pol III by the preinitiation complex [Source:SGD;Acc:S000003548]
YDR179W-A	NVJ3	12.3372	11.3647	59.1661	24.685	1.86348	4.78226	25.0493	5.59e-07	5.8e-06	protein_coding	Putative protein of unknown function [Source:SGD;Acc:S000002587]
YKL162C-A	YKL162C-A	1.57641	0.735843	5.23238	3.2028	1.87356	1.52796	15.4385	8.52e-05	0.00050335	protein_coding	Dubious open reading frame unlikely to encode a functional protein, based on available experimental and comparative sequence data [Source:SGD;Acc:S000007244]
YAL037W	YAL037W	3.90677	5.1509	16.1667	16.6389	1.87579	3.414	33.7671	6.21e-09	9.42e-08	protein_coding	Putative protein of unknown function [Source:SGD;Acc:S000000035]
YBR104W	YMC2	22.2754	17.0062	104.178	37.7305	1.89744	5.53364	23.1189	1.52e-06	1.45e-05	protein_coding	Mitochondrial protein, putative inner membrane transporter with a role in oleate metabolism and glutamate biosynthesis; member of the mitochondrial carrier (MCF) family; has similarity with Ymc1p [Source:SGD;Acc:S000000308]
YLR264W	RPS28B	54.2149	38.9179	193.933	149.906	1.90942	6.78499	60.0159	9.41e-15	2.73e-13	protein_coding	Protein component of the small (40S) ribosomal subunit; nearly identical to Rps28Ap and has similarity to rat S28 ribosomal protein [Source:SGD;Acc:S000004254]
YGL029W	CGR1	19.1226	17.2514	101.562	31.7936	1.92155	5.44248	20.571	5.75e-06	4.74e-05	protein_coding	Protein involved in nucleolar integrity and processing of the pre-rRNA for the 60S ribosome subunit; transcript is induced in response to cytotoxic stress but not genotoxic stress [Source:SGD;Acc:S000002997]
YBL029W	YBL029W	22.7552	20.2766	79.559	81.8666	1.92297	5.68533	82.1885	1.24e-19	5.63e-18	protein_coding	Non-essential protein of unknown function [Source:SGD;Acc:S000000125]
YPR064W	YPR064W	1.09664	0.817603	3.08576	4.29643	1.93298	1.30641	19.3661	1.08e-05	8.23e-05	protein_coding	Dubious open reading frame unlikely to encode a functional protein, based on available experimental and comparative sequence data [Source:SGD;Acc:S000006268]
YKL120W	OAC1	68.8824	49.465	255.112	190.293	1.93845	7.1529	59.7078	1.1e-14	3.17e-13	protein_coding	Mitochondrial inner membrane transporter, transports oxaloacetate, sulfate, thiosulfate, and isopropylmalate; member of the mitochondrial carrier family [Source:SGD;Acc:S000001603]
YPR157W	TDA6	30.7743	36.1381	106.995	148.11	1.93856	6.33246	72.8604	1.39e-17	5.3e-16	protein_coding	Putative protein of unknown function; induced by treatment with 8-methoxypsoralen and UVA irradiation; null mutant is sensitive to expression of the top1-T722A allele [Source:SGD;Acc:S000006361]
YBR085W	AAC3	10.9664	11.5282	42.1944	43.2768	1.94241	4.76826	64.9007	7.88e-16	2.49e-14	protein_coding	Mitochondrial inner membrane ADP/ATP translocator, exchanges cytosolic ADP for mitochondrially synthesized ATP; expressed under anaerobic conditions; similar to Pet9p and Aac1p; has roles in maintenance of viability and in respiration [Source:SGD;Acc:S000000289]
YGR108W	CLB1	42.0834	40.7984	118.735	202.401	1.9559	6.6544	62.2744	2.99e-15	8.96e-14	protein_coding	B-type cyclin involved in cell cycle progression; activates Cdc28p to promote the transition from G2 to M phase; accumulates during G2 and M, then targeted via a destruction box motif for ubiquitin-mediated degradation by the proteasome [Source:SGD;Acc:S000003340]
YHR046C	INM1	11.9259	13.3269	46.2194	51.1666	1.96208	4.94936	68.9105	1.03e-16	3.56e-15	protein_coding	Inositol monophosphatase, involved in biosynthesis of inositol and in phosphoinositide second messenger signaling; INM1 expression increases in the presence of inositol and decreases upon exposure to antibipolar drugs lithium and valproate [Source:SGD;Acc:S000001088]
YOR287C	RRP36	5.75734	4.98738	26.8998	14.2173	1.96928	3.73522	27.6282	1.47e-07	1.72e-06	protein_coding	Component of 90S preribosomes; involved in early cleavages of the 35S pre-rRNA and in production of the 40S ribosomal subunit [Source:SGD;Acc:S000005813]
YDL167C	NRP1	15.0102	14.3081	64.8681	49.7605	1.99159	5.18803	64.4374	9.96e-16	3.11e-14	protein_coding	Putative RNA binding protein of unknown function; localizes to stress granules induced by glucose deprivation; predicted to be involved in ribosome biogenesis [Source:SGD;Acc:S000002326]
YKL029C	MAE1	38.7935	38.3456	182.328	126.549	2.0292	6.60946	67.2938	2.34e-16	7.85e-15	protein_coding	Mitochondrial malic enzyme, catalyzes the oxidative decarboxylation of malate to pyruvate, which is a key intermediate in sugar metabolism and a precursor for synthesis of several amino acids [Source:SGD;Acc:S000001512]
YBR099C	YBR099C	1.0281	0.981124	3.42117	4.99949	2.06068	1.46081	22.0344	2.68e-06	2.39e-05	protein_coding	Dubious open reading frame unlikely to encode a protein, based on available experimental and comparative sequence data; completely overlaps the verified gene MMS4 [Source:SGD;Acc:S000000303]
YIL119C	RPI1	67.0319	67.1252	266.851	290.595	2.06966	7.43937	112.039	3.5e-26	2.23e-24	protein_coding	Putative transcriptional regulator; overexpression suppresses the heat shock sensitivity of wild-type RAS2 overexpression and also suppresses the cell lysis defect of an mpk1 mutation [Source:SGD;Acc:S000001381]
YDR222W	YDR222W	4.6607	4.82386	15.6301	26.013	2.13498	3.6874	41.4023	1.24e-10	2.32e-09	protein_coding	Protein of unknown function; green fluorescent protein (GFP)-fusion protein localizes to the cytoplasm in a punctate pattern [Source:SGD;Acc:S000002630]
YGR208W	SER2	23.235	16.5156	104.849	71.0083	2.17278	5.77197	65.3016	6.43e-16	2.04e-14	protein_coding	Phosphoserine phosphatase of the phosphoglycerate pathway, involved in serine and glycine biosynthesis, expression is regulated by the available nitrogen source [Source:SGD;Acc:S000003440]
YHR094C	HXT1	14.0506	9.64772	61.5811	43.9017	2.17856	5.03478	59.1619	1.45e-14	4.12e-13	protein_coding	Low-affinity glucose transporter of the major facilitator superfamily, expression is induced by Hxk2p in the presence of glucose and repressed by Rgt1p when glucose is limiting [Source:SGD;Acc:S000001136]
YPL058C	PDR12	56.4768	62.5467	254.441	288.486	2.20302	7.37554	119.845	6.84e-28	4.84e-26	protein_coding	Plasma membrane ATP-binding cassette (ABC) transporter, weak-acid-inducible multidrug transporter required for weak organic acid resistance; induced by sorbate and benzoate and regulated by War1p; mutants exhibit sorbate hypersensitivity [Source:SGD;Acc:S000005979]
YPR015C	YPR015C	7.95061	8.01251	46.1523	26.5598	2.21987	4.50057	46.8841	7.53e-12	1.61e-10	protein_coding	Putative protein of unknown function; overexpression causes a cell cycle delay or arrest [Source:SGD;Acc:S000006219]
YNL129W	NRK1	12.4742	9.4842	70.2346	36.6369	2.31699	5.03851	48.7382	2.93e-12	6.48e-11	protein_coding	Nicotinamide riboside kinase, catalyzes the phosphorylation of nicotinamide riboside and nicotinic acid riboside in salvage pathways for NAD+ biosynthesis [Source:SGD;Acc:S000005073]
YIL053W	GPP1	408.634	326.469	1741.71	1903.71	2.32584	10.1015	69.8229	6.49e-17	2.31e-15	protein_coding	Constitutively expressed isoform of DL-glycerol-3-phosphatase; involved in glycerol biosynthesis, induced in response to both anaerobic and, along with the Hor2p/Gpp2p isoform, osmotic stress [Source:SGD;Acc:S000001315]
YBL044W	YBL044W	0.342699	0.735843	3.08576	2.49974	2.41151	0.873553	22.8952	1.71e-06	1.59e-05	protein_coding	Putative protein of unknown function; YBL044W is not an essential protein [Source:SGD;Acc:S000000140]
YDR345C	HXT3	394.309	274.96	1888.89	1759.51	2.46762	10.0846	69.0437	9.63e-17	3.37e-15	protein_coding	Low affinity glucose transporter of the major facilitator superfamily, expression is induced in low or high glucose conditions [Source:SGD;Acc:S000002753]
YIR030C	DCG1	2.46743	1.14464	10.7331	9.76462	2.50193	2.63927	37.8677	7.57e-10	1.31e-08	protein_coding	Protein of unknown function, expression is sensitive to nitrogen catabolite repression and regulated by Dal80p; contains transmembrane domain [Source:SGD;Acc:S000001469]
YER070W	RNR1	45.5789	37.528	227.139	244.194	2.51859	7.12164	136.904	1.27e-31	1.18e-29	protein_coding	Major isoform of the large subunit of ribonucleotide-diphosphate reductase; the RNR complex catalyzes rate-limiting step in dNTP synthesis, regulated by DNA replication and DNA damage checkpoint pathways via localization of small subunits [Source:SGD;Acc:S000000872]
YMR290W-A	YMR290W-A	1.64495	1.47169	7.44608	11.0926	2.56741	2.47394	42.2411	8.07e-11	1.54e-09	protein_coding	Dubious open reading frame unlikely to encode a functional protein, based on available experimental and comparative sequence data; overlaps 5' end of essential HAS1 gene which encodes an ATP-dependent RNA helicase [Source:SGD;Acc:S000004904]
YPL025C	YPL025C	0.753937	0.327041	3.82366	3.35903	2.70073	1.16412	30.8778	2.75e-08	3.67e-07	protein_coding	Dubious open reading frame unlikely to encode a protein, based on available experimental and comparative sequence data [Source:SGD;Acc:S000005946]
YDR095C	YDR095C	0.137079	0.408802	2.54911	1.01552	2.76225	0.269163	17.5515	2.8e-05	0.00018954	protein_coding	Dubious open reading frame unlikely to encode a functional protein, based on available experimental and comparative sequence data [Source:SGD;Acc:S000002502]
YOR313C	SPS4	2.33035	1.47169	20.7283	11.1707	3.08931	3.20844	49.6479	1.84e-12	4.17e-11	protein_coding	Protein whose expression is induced during sporulation; not required for sporulation; heterologous expression in E. coli induces the SOS response that senses DNA damage [Source:SGD;Acc:S000005840]
YOR315W	SFG1	6.85397	6.54083	69.0272	62.4936	3.31362	5.19619	179.943	4.99e-41	6.81e-39	protein_coding	Nuclear protein, putative transcription factor required for growth of superficial pseudohyphae (which do not invade the agar substrate) but not for invasive pseudohyphal growth; may act together with Phd1p; potential Cdc28p substrate [Source:SGD;Acc:S000005842]

## Sheet: deletion vs wt
Table S1b. DEGs from Swi1 deletion strain compared to wt strain.
sys name	symobol	wt sample 1	wt sample 2	swi1 sample 1	swi1 sample 2	logFC	logCPM	LR	PValue	adj.p	biotype	description
YML123C	PHO84	215.763	215.03	1.33158	1.10971	-7.71777	6.89013	1317.07	2.2e-288	1.31e-284	protein_coding	High-affinity inorganic phosphate (Pi) transporter and low-affinity manganese transporter; regulated by Pho4p and Spt7p; mutation confers resistance to arsenate; exit from the ER during maturation requires Pho86p [Source:SGD;Acc:S000004592]
YDR210W-B	YDR210W-B	1.50787	1.47169	0	0	-7.52232	-0.157154	62.664	2.45e-15	3.14e-14	protein_coding	Retrotransposon TYA Gag and TYB Pol genes; transcribed/translated as one unit; polyprotein is processed to make a nucleocapsid-like protein (Gag), reverse transcriptase (RT), protease (PR), and integrase (IN); similar to retroviral genes [Source:SGD;Acc:S000007393]
YGL192W	IME4	47.8407	59.2763	0.280333	0.416142	-7.48707	4.88089	579.451	4.94e-128	2.93e-125	protein_coding	Probable mRNA N6-adenosine methyltransferase required for entry into meiosis; transcribed in diploid cells; haploids repress IME4 transcription via production of antisense IME4 transcripts; antisense transcription is repressed in diploids [Source:SGD;Acc:S000003160]
YPL016W	SWI1	34.2699	36.2198	0.350416	0.138714	-7.38265	4.27803	493.33	2.69e-109	8.85e-107	protein_coding	Subunit of the SWI/SNF chromatin remodeling complex, which regulates transcription by remodeling chromosomes; required for transcription of many genes, including ADH1, ADH2, GAL1, HO, INO1 and SUC2; can form the prion [SWI+]; human homolog ARID1A is /.../didate tumor suppressor gene in breast cancer [Source:SGD;Acc:S000005937]
YER011W	TIR1	266.14	265.966	3.08367	3.12106	-6.68292	7.20209	1214.87	3.58e-266	1.06e-262	protein_coding	Cell wall mannoprotein of the Srp1p/Tip1p family of serine-alanine-rich proteins; expression is downregulated at acidic pH and induced by cold shock and anaerobiosis; abundance is increased in cells cultured without shaking [Source:SGD;Acc:S000000813]
YIL121W	QDR2	181.836	169.326	2.38283	3.25978	-6.219	6.60789	1054.78	2.23e-231	4.41e-228	protein_coding	Multidrug transporter of the major facilitator superfamily, required for resistance to quinidine, barban, cisplatin, and bleomycin; may have a role in potassium uptake [Source:SGD;Acc:S000001383]
YNL160W	YGP1	1387.86	1875.42	27.8231	26.0089	-6.18593	9.82378	777.401	4.42e-171	5.24e-168	protein_coding	Cell wall-related secretory glycoprotein; induced by nutrient deprivation-associated growth arrest and upon entry into stationary phase; may be involved in adaptation prior to stationary phase entry; has similarity to Sps100p [Source:SGD;Acc:S000005104]
YOR032C	HMS1	36.7373	48.3204	0.770916	0.69357	-6.1044	4.5603	427.658	5.25e-95	1.35e-92	protein_coding	Basic helix-loop-helix (bHLH) protein with similarity to myc-family transcription factors; overexpression confers hyperfilamentous growth and suppresses the pseudohyphal filamentation defect of a diploid mep1 mep2 homozygous null mutant [Source:SGD;Acc:S000005558]
YFL014W	HSP12	2206.98	2425.18	53.7539	36.2043	-5.95346	10.3332	653.217	4.46e-144	3.78e-141	protein_coding	Plasma membrane protein involved in maintaining membrane organization in stress conditions; induced by heat shock, oxidative stress, osmostress, stationary phase, glucose depletion, oleate and alcohol; regulated by HOG and Ras-Pka pathways [Source:SGD;Acc:S000001880]
YDR380W	ARO10	157.71	168.835	4.97591	3.67592	-5.50122	6.51474	945.955	1e-207	1.49e-204	protein_coding	Phenylpyruvate decarboxylase, catalyzes decarboxylation of phenylpyruvate to phenylacetaldehyde, which is the first specific step in the Ehrlich pathway [Source:SGD;Acc:S000002788]
YIR019C	FLO11	1933.85	2388.55	54.1043	73.7958	-5.34107	10.2451	548.575	2.57e-121	1.27e-118	protein_coding	GPI-anchored cell surface glycoprotein (flocculin); required for pseudohyphal formation, invasive growth, flocculation, and biofilms; transcriptionally regulated by the MAPK pathway (via Ste12p and Tec1p) and the cAMP pathway (via Flo8p); required f /.../ formation of fibrous interconnections between cells in a colony of a wild S. cerevisiae strain [Source:SGD;Acc:S000001458]
YJL116C	NCA3	62.7824	54.2889	1.89225	1.59521	-5.32849	5.03913	511.038	3.77e-113	1.4e-110	protein_coding	Protein that functions with Nca2p to regulate mitochondrial expression of subunits 6 (Atp6p) and 8 (Atp8p ) of the Fo-F1 ATP synthase; member of the SUN family; expression induced in cells treated with the mycotoxin patulin [Source:SGD;Acc:S000003652]
YAR050W	FLO1	636.529	893.314	26.9821	26.425	-5.10394	8.75231	595.752	1.41e-131	9.26e-129	protein_coding	Lectin-like protein involved in flocculation, cell wall protein that binds to mannose chains on the surface of other cells, confers floc-forming ability that is chymotrypsin sensitive and heat resistant; similar to Flo5p [Source:SGD;Acc:S000000084]
YNL194C	YNL194C	467.852	726.849	22.8472	18.9345	-5.10195	8.39526	473.086	6.83e-105	2.02e-102	protein_coding	Integral membrane protein required for sporulation and plasma membrane sphingolipid content; has sequence similarity to SUR7 and FMP45; GFP-fusion protein is induced in response to the DNA-damaging agent MMS [Source:SGD;Acc:S000005138]
YJR150C	DAN1	16.5866	15.6162	0.490583	0.624213	-5.09326	3.18247	246.154	1.79e-55	1.8e-53	protein_coding	Cell wall mannoprotein with similarity to Tir1p, Tir2p, Tir3p, and Tir4p; expressed under anaerobic conditions, completely repressed during aerobic growth [Source:SGD;Acc:S000003911]
YOL085C	YOL085C	1.57641	2.77985	0.140167	0	-5.02033	0.35052	69.0066	9.81e-17	1.45e-15	protein_coding	Dubious open reading frame unlikely to encode a protein, based on experimental and comparative sequence data; partially overlaps the dubious gene YOL085W-A [Source:SGD;Acc:S000005445]
YDL222C	FMP45	149.485	276.432	8.19975	8.80834	-4.90721	6.91206	328.816	1.74e-73	3.13e-71	protein_coding	Integral membrane protein localized to mitochondria (untagged protein); required for sporulation and maintaining sphingolipid content; has sequence similarity to SUR7 and YNL194C [Source:SGD;Acc:S000002381]
YGR138C	TPO2	104.66	130.735	3.99475	5.89534	-4.83216	6.06004	568.629	1.12e-125	6.02e-123	protein_coding	Polyamine transport protein specific for spermine; localizes to the plasma membrane; transcription of TPO2 is regulated by Haa1p; member of the major facilitator superfamily [Source:SGD;Acc:S000003370]
PWR1	PWR1	7.81353	6.94963	0.560666	0.069357	-4.78228	2.07437	155.956	8.65e-36	4.58e-34	ncRNA	One of two long intergenic ncRNAs that play key roles in regulating transcription of the nearby protein-coding ORF MUC1; PWR1 promotes MUC1 transcription by interfering with ncRNA ICR1, which is transcribed across the MUC1 promoter [Source:SGD;Acc:S000132614]
YNR034W-A	EGO4	2787.37	3555.76	140.447	155.152	-4.68722	10.8181	520.677	3.01e-115	1.28e-112	protein_coding	Putative protein of unknown function; expression is regulated by Msn2p/Msn4p [Source:SGD;Acc:S000007525]
YNL034W	YNL034W	2.81013	3.59746	0.0700833	0.208071	-4.68288	0.89562	91.3813	1.18e-21	2.86e-20	protein_coding	Putative protein of unknown function; YNL034W is not an essential gene [Source:SGD;Acc:S000004979]
YLR171W	YLR171W	1.91911	1.30817	0.140167	0	-4.63589	0.00672658	53.9162	2.09e-13	2.16e-12	protein_coding	Dubious open reading frame unlikely to encode a functional protein, based on available experimental and comparative sequence data [Source:SGD;Acc:S000004161]
YKL163W	PIR3	256.613	311.834	14.4372	13.2472	-4.62376	7.34023	712.891	4.7e-157	4.65e-154	protein_coding	O-glycosylated covalently-bound cell wall protein required for cell wall stability; expression is cell cycle regulated, peaking in M/G1 and also subject to regulation by the cell integrity pathway [Source:SGD;Acc:S000001646]
YAL061W	BDH2	785.534	1066.48	46.1148	47.3015	-4.57306	9.04619	528.627	5.62e-117	2.56e-114	protein_coding	Putative medium-chain alcohol dehydrogenase with similarity to BDH1; transcription induced by constitutively active PDR1 and PDR3 [Source:SGD;Acc:S000000057]
YNL018C	YNL018C	5.75734	4.3333	0.280333	0.277428	-4.404	1.55497	115.423	6.36e-27	2.17e-25	protein_coding	Putative protein of unknown function [Source:SGD;Acc:S000004963]
YGR035C	YGR035C	20.8361	21.5847	1.75208	1.24843	-4.07904	3.62112	227.256	2.36e-51	1.92e-49	protein_coding	Putative protein of unknown function, potential Cdc28p substrate; transcription is activated by paralogous transcription factors Yrm1p and Yrr1p along with genes involved in multidrug resistance [Source:SGD;Acc:S000003267]
YPR194C	OPT2	25.908	31.8865	2.523	1.80328	-3.99826	4.07052	241.653	1.71e-54	1.56e-52	protein_coding	Oligopeptide transporter; member of the OPT family, with potential orthologs in S. pombe and C. albicans; also plays a role in formation of mature vacuoles [Source:SGD;Acc:S000006398]
YPR149W	NCE102	1056.06	1436.12	94.0518	97.4465	-3.96589	9.50467	411.555	1.68e-91	4.15e-89	protein_coding	Protein of unknown function; contains transmembrane domains; involved in secretion of proteins that lack classical secretory signal sequences; component of the detergent-insoluble glycolipid-enriched complexes (DIGs) [Source:SGD;Acc:S000006353]
YKR093W	PTR2	53.1868	59.6851	6.65791	2.08071	-3.95899	5.0399	137.048	1.18e-31	5.09e-30	protein_coding	Integral membrane peptide transporter, mediates transport of di- and tri-peptides; conserved protein that contains 12 transmembrane domains; PTR2 expression is regulated by the N-end rule pathway via repression by Cup9p [Source:SGD;Acc:S000001801]
YMR081C	ISF1	425.152	637.322	36.0228	51.1161	-3.86928	8.28027	270.945	7.06e-61	8.38e-59	protein_coding	Serine-rich, hydrophilic protein with similarity to Mbr1p; overexpression suppresses growth defects of hap2, hap3, and hap4 mutants; expression is under glucose control; cotranscribed with NAM7 in a cyp1 mutant [Source:SGD;Acc:S000004686]
YDR077W	SED1	5886.81	6953.06	558.354	583.5	-3.75559	11.8839	391.185	4.57e-87	1.08e-84	protein_coding	Major stress-induced structural GPI-cell wall glycoprotein in stationary-phase cells, associates with translating ribosomes, possible role in mitochondrial genome maintenance; ORF contains two distinct variable minisatellites [Source:SGD;Acc:S000002484]
YPL061W	ALD6	1789.64	1716.72	159.72	169.3	-3.67861	10.0173	463.696	7.54e-103	2.13e-100	protein_coding	Cytosolic aldehyde dehydrogenase, activated by Mg2+ and utilizes NADP+ as the preferred coenzyme; required for conversion of acetaldehyde to acetate; constitutively expressed; locates to the mitochondrial outer surface upon oxidative stress [Source:SGD;Acc:S000005982]
YPL222C-A	YPL222C-A	1.91911	2.69809	0.21025	0.208071	-3.65271	0.505481	58.1447	2.44e-14	2.74e-13	protein_coding	Identified by gene-trapping, microarray-based expression analysis, and genome-wide homology searching [Source:SGD;Acc:S000028722]
YKL096W	CWP1	362.164	341.513	33.2896	37.9383	-3.56871	7.70856	515.621	3.79e-114	1.5e-111	protein_coding	Cell wall mannoprotein that localizes specifically to birth scars of daughter cells, linked to a beta-1,3- and beta-1,6-glucan heteropolymer through a phosphodiester bond; required for propionic acid resistance [Source:SGD;Acc:S000001579]
YER150W	SPI1	714.87	993.47	71.6251	102.232	-3.5583	8.98783	251.053	1.53e-56	1.65e-54	protein_coding	GPI-anchored cell wall protein involved in weak acid resistance; basal expression requires Msn2p/Msn4p; expression is induced under conditions of stress and during the diauxic shift; similar to Sed1p [Source:SGD;Acc:S000000952]
YGR052W	FMP48	169.979	315.186	24.4591	26.4944	-3.51322	7.17411	198.24	5.06e-45	3.57e-43	protein_coding	Putative protein of unknown function; the authentic, non-tagged protein is detected in highly purified mitochondria in high-throughput studies; induced by treatment with 8-methoxypsoralen and UVA irradiation [Source:SGD;Acc:S000003284]
YGR234W	YHB1	494.994	435.946	50.1096	48.0644	-3.51101	8.11715	473.349	5.98e-105	1.87e-102	protein_coding	Nitric oxide oxidoreductase, flavohemoglobin involved in nitric oxide detoxification; plays a role in the oxidative and nitrosative stress responses [Source:SGD;Acc:S000003466]
YDL204W	RTN2	937.144	1330.08	139.676	104.729	-3.47953	9.40244	263.619	2.79e-59	3.12e-57	protein_coding	Protein of unknown function; has similarity to mammalian reticulon proteins; member of the RTNLA (reticulon-like A) subfamily [Source:SGD;Acc:S000002363]
YIL011W	TIR3	100.479	102.119	10.933	11.2358	-3.45586	5.92089	493.647	2.29e-109	7.99e-107	protein_coding	Cell wall mannoprotein of the Srp1p/Tip1p family of serine-alanine-rich proteins; expressed under anaerobic conditions and required for anaerobic growth [Source:SGD;Acc:S000001273]
snR78	SNR78	3.35845	3.02513	0.4205	0.277428	-3.42851	0.978243	70.8293	3.9e-17	6.05e-16	snoRNA	C/D box small nucleolar RNA (snoRNA), guides 2'-O-methylation of large subunit (LSU) rRNA at position U2421 [Source:SGD;Acc:S000007312]
YNL195C	YNL195C	190.952	216.174	27.0522	19.0038	-3.41026	6.93134	373.821	2.76e-83	6.05e-81	protein_coding	Putative protein of unknown function; shares a promoter with YNL194C; the authentic, non-tagged protein is detected in highly purified mitochondria in high-throughput studies [Source:SGD;Acc:S000005139]
YNR067C	DSE4	80.6713	72.1126	8.05958	9.22448	-3.40798	5.51848	368.594	3.79e-82	8.02e-80	protein_coding	Daughter cell-specific secreted protein with similarity to glucanases, degrades cell wall from the daughter side causing daughter to separate from mother [Source:SGD;Acc:S000005350]
YKL044W	MMO1	48.7318	68.4334	7.07841	6.24213	-3.39835	5.13375	242.894	9.2e-55	8.66e-53	protein_coding	Dubious open reading frame unlikely to encode a functional protein, based on available experimental and comparative sequence data [Source:SGD;Acc:S000001527]
YLR413W	INA1	99.2456	104.98	8.69033	15.3279	-3.34853	5.94162	242.382	1.19e-54	1.1e-52	protein_coding	Putative protein of unknown function; YLR413W is not an essential gene [Source:SGD;Acc:S000004405]
YOL155C	HPF1	448.867	515.826	53.8941	64.0165	-3.29575	8.18628	378.009	3.38e-84	7.7e-82	protein_coding	Haze-protective mannoprotein that reduces the particle size of aggregated proteins in white wines [Source:SGD;Acc:S000005515]
YGR088W	CTT1	835.157	1110.47	125.659	112.705	-3.29391	9.19815	319.319	2.04e-71	3.55e-69	protein_coding	Cytosolic catalase T, has a role in protection from oxidative damage by hydrogen peroxide [Source:SGD;Acc:S000003320]
YMR141C	YMR141C	1.91911	1.38993	0.280333	0.138714	-3.20735	0.130276	40.0805	2.44e-10	1.73e-09	protein_coding	Dubious open reading frame unlikely to encode a functional protein, based on available experimental and comparative sequence data [Source:SGD;Acc:S000004749]
YKL187C	FAT3	36.7373	52.3266	5.60666	6.17277	-3.1783	4.75847	190.452	2.53e-43	1.71e-41	protein_coding	Putative protein of unknown function; the authentic, non-tagged protein is detected in a phosphorylated state in highly purified mitochondria in high-throughput studies [Source:SGD;Acc:S000001670]
YBR054W	YRO2	72.2409	91.8986	12.1945	9.91805	-3.15556	5.64379	290.008	4.95e-65	6.99e-63	protein_coding	Protein of unknown function with similarity to archaeal rhodopsins; the authentic, non-tagged protein is detected in a phosphorylated state in highly purified mitochondria in high-throughput studies; transcriptionally regulated by Haa1p [Source:SGD;Acc:S000000258]
YNL162W-A	YNL162W-A	1.98765	1.71697	0.280333	0.208071	-3.14704	0.276573	43.0157	5.43e-11	4.14e-10	protein_coding	Putative protein of unknown function; identified by homology [Source:SGD;Acc:S000007624]
YDR034W-B	YDR034W-B	36.3946	37.201	5.74683	4.36949	-3.12695	4.49067	226.364	3.7e-51	2.97e-49	protein_coding	Predicted tail-anchored plasma membrane protein containing a conserved CYSTM module; related proteins in other organisms may be involved in response to stress; green fluorescent protein (GFP)-fusion protein localizes to the cell periphery [Source:SGD;Acc:S000007234]
YEL026W	SNU13	108.361	79.6346	8.12966	18.1022	-3.10207	5.84776	110.609	7.21e-26	2.31e-24	protein_coding	RNA binding protein, part of U3 snoRNP involved in rRNA processing, part of U4/U6-U5 tri-snRNP involved in mRNA splicing, similar to human 15.5K protein [Source:SGD;Acc:S000000752]
snR80	SNR80	1.91911	1.55345	0.280333	0.208071	-3.05759	0.204325	39.5383	3.22e-10	2.24e-09	snoRNA	H/ACA box small nucleolar RNA (snoRNA); guides pseudouridylation of large subunit (LSU) rRNA at position U776 and small subunit (SSU) rRNA at position U759 [Source:SGD;Acc:S000081374]
YMR058W	FET3	180.191	176.766	21.0951	30.7251	-3.0467	6.77741	289.918	5.18e-65	7.14e-63	protein_coding	Ferro-O2-oxidoreductase required for high-affinity iron uptake and involved in mediating resistance to copper ion toxicity, belongs to class of integral membrane multicopper oxidases [Source:SGD;Acc:S000004662]
YMR107W	SPG4	189.581	246.753	35.3921	28.2283	-3.04294	7.06642	298.509	6.96e-67	1.03e-64	protein_coding	Protein required for survival at high temperature during stationary phase; not required for growth on nonfermentable carbon sources [Source:SGD;Acc:S000004713]
YOR049C	RSB1	5.55172	8.25779	0.981166	1.04035	-3.01593	2.09173	83.3116	7.01e-20	1.45e-18	protein_coding	Suppressor of sphingoid long chain base (LCB) sensitivity of an LCB-lyase mutation; putative integral membrane transporter or flippase that may transport LCBs from the cytoplasmic side toward the extracytoplasmic side of the membrane [Source:SGD;Acc:S000005575]
YOR028C	CIN5	159.903	199.086	28.4538	24.9685	-3.01283	6.78834	352.652	1.12e-78	2.14e-76	protein_coding	Basic leucine zipper (bZIP) transcription factor of the yAP-1 family; physically interacts with the Tup1-Cyc8 complex and recruits Tup1p to its targets; mediates pleiotropic drug resistance and salt tolerance; nuclearly localized under oxidative str /.../d sequestered in the cytoplasm by Lot6p under reducing conditions [Source:SGD;Acc:S000005554]
YCL025C	AGP1	855.17	912.691	138.064	125.952	-3.00882	9.08948	357.78	8.57e-80	1.75e-77	protein_coding	Low-affinity amino acid permease with broad substrate range, involved in uptake of asparagine, glutamine, and other amino acids; expression is regulated by the SPS plasma membrane amino acid sensor system (Ssy1p-Ptr3p-Ssy5p) [Source:SGD;Acc:S000000530]
YBR092C	PHO3	67.7858	61.5655	8.90058	11.0971	-2.95706	5.32347	271.353	5.76e-61	6.97e-59	protein_coding	Constitutively expressed acid phosphatase similar to Pho5p; brought to the cell surface by transport vesicles; hydrolyzes thiamin phosphates in the periplasmic space, increasing cellular thiamin uptake; expression is repressed by thiamin [Source:SGD;Acc:S000000296]
YML027W	YOX1	22.4125	8.01251	2.38283	2.35814	-2.94868	3.24878	44.9809	1.99e-11	1.61e-10	protein_coding	Homeodomain-containing transcriptional repressor, binds to Mcm1p and to early cell cycle boxes (ECBs) in the promoters of cell cycle-regulated genes expressed in M/G1 phase; expression is cell cycle-regulated; potential Cdc28p substrate [Source:SGD;Acc:S000004489]
YHR136C	SPL2	55.0374	69.1693	10.3022	9.08576	-2.9423	5.26473	244.442	4.23e-55	4.04e-53	protein_coding	Protein with similarity to cyclin-dependent kinase inhibitors; downregulates low-affinity phosphate transport during phosphate limitation; overproduction suppresses a plc1 null mutation; GFP-fusion protein localizes to the cytoplasm [Source:SGD;Acc:S000001178]
YGL188C-A	YGL188C-A	2.19327	2.37105	0.350416	0.346785	-2.93773	0.56834	47.0863	6.79e-12	5.8e-11	protein_coding	Putative protein of unknown function [Source:SGD;Acc:S000028635]
YLR198C	YLR198C	1.98765	1.14464	0.4205	0.069357	-2.92648	0.0981836	34.3832	4.53e-09	2.72e-08	protein_coding	Dubious open reading frame unlikely to encode a protein, based on available experimental and comparative sequence data; overlaps the verified gene SIK1/YLR197W [Source:SGD;Acc:S000004188]
YDR119W-A	COX26	261.068	307.582	51.0907	39.9496	-2.90879	7.4641	305.337	2.27e-68	3.44e-66	protein_coding	Putative protein of unknown function; may interact with respiratory chain complexes III (ubiquinol-cytochrome c reductase) or IV (cytochrome c oxidase) [Source:SGD;Acc:S000113555]
YMR169C	ALD3	227.895	336.444	46.9558	44.8046	-2.88434	7.45525	233.236	1.17e-52	9.94e-51	protein_coding	Cytoplasmic aldehyde dehydrogenase, involved in beta-alanine synthesis; uses NAD+ as the preferred coenzyme; very similar to Ald2p; expression is induced by stress and repressed by glucose [Source:SGD;Acc:S000004779]
YPL017C	IRC15	18.9855	20.4401	3.364	3.05171	-2.88039	3.61844	145.319	1.83e-33	8.75e-32	protein_coding	Microtubule associated protein; regulates microtubule dynamics; required for accurate meiotic chromosome segregation; null mutant displays large budded cells due to delayed mitotic progression, increased levels of spontaneous Rad52 foci [Source:SGD;Acc:S000005938]
YOR134W	BAG7	30.9114	49.7103	6.728	6.51956	-2.8655	4.64873	130.644	2.96e-30	1.16e-28	protein_coding	Rho GTPase activating protein (RhoGAP), stimulates the intrinsic GTPase activity of Rho1p, which plays a role in actin cytoskeleton organization and control of cell wall synthesis; structurally and functionally related to Sac7p [Source:SGD;Acc:S000005660]
YPR160W	GPH1	4471.53	4715.94	739.239	778.948	-2.86201	11.4842	269.431	1.51e-60	1.72e-58	protein_coding	Non-essential glycogen phosphorylase required for the mobilization of glycogen, activity is regulated by cyclic AMP-mediated phosphorylation, expression is regulated by stress-response elements and by the HOG MAP kinase pathway [Source:SGD;Acc:S000006364]
YKL043W	PHD1	382.315	479.524	75.8301	67.3456	-2.8546	8.0703	289.557	6.21e-65	8.37e-63	protein_coding	Transcriptional activator that enhances pseudohyphal growth; physically interacts with the Tup1-Cyc8 complex and recruits Tup1p to its targets; regulates expression of FLO11, an adhesin required for pseudohyphal filament formation; similar to StuA, /.../nidulans developmental regulator; potential Cdc28p substrate [Source:SGD;Acc:S000001526]
YHR137W	ARO9	206.51	194.263	39.1766	28.2976	-2.83759	6.96873	288.14	1.26e-64	1.67e-62	protein_coding	Aromatic aminotransferase II, catalyzes the first step of tryptophan, phenylalanine, and tyrosine catabolism [Source:SGD;Acc:S000001179]
YEL069C	HXT13	3.90677	5.31442	0.911083	0.624213	-2.82772	1.54392	67.4121	2.2e-16	3.13e-15	protein_coding	Hexose transporter, induced in the presence of non-fermentable carbon sources, induced by low levels of glucose, repressed by high levels of glucose [Source:SGD;Acc:S000000795]
YDR343C	HXT6	758.872	941.307	167.779	125.605	-2.80118	9.05718	221.733	3.79e-50	2.95e-48	protein_coding	High-affinity glucose transporter of the major facilitator superfamily, nearly identical to Hxt7p, expressed at high basal levels relative to other HXTs, repression of expression by high glucose requires SNF3 [Source:SGD;Acc:S000002751]
YLR142W	PUT1	133.447	152.238	26.4214	23.0265	-2.79517	6.48487	353.177	8.61e-79	1.7e-76	protein_coding	Proline oxidase, nuclear-encoded mitochondrial protein involved in utilization of proline as sole nitrogen source; PUT1 transcription is induced by Put3p in the presence of proline and the absence of a preferred nitrogen source [Source:SGD;Acc:S000004132]
YCR021C	HSP30	699.859	771.082	70.3636	189.067	-2.76197	8.85359	65.1285	7.02e-16	9.48e-15	protein_coding	Hydrophobic plasma membrane localized, stress-responsive protein that negatively regulates the H(+)-ATPase Pma1p; induced by heat shock, ethanol treatment, weak organic acid, glucose limitation, and entry into stationary phase [Source:SGD;Acc:S000000615]
YDR281C	PHM6	3.35845	2.12577	0.4205	0.554856	-2.74997	0.856846	47.567	5.32e-12	4.62e-11	protein_coding	Protein of unknown function, expression is regulated by phosphate levels [Source:SGD;Acc:S000002689]
YLR327C	TMA10	3193.95	3250.38	638.879	518.513	-2.74371	10.9875	234.865	5.18e-53	4.45e-51	protein_coding	Protein of unknown function that associates with ribosomes; putative homolog of the F1F0-ATPase synthase regulator Stf2p [Source:SGD;Acc:S000004319]
YJL078C	PRY3	82.5904	88.5465	15.4884	15.3279	-2.73735	5.75333	308.527	4.57e-69	7.33e-67	protein_coding	Cell wall protein with a role in mating efficiency; expression of full-length transcript is daughter cell-specific; in response to alpha factor, a short transcript starting at +452 is expressed and the long form is repressed by Ste12p [Source:SGD;Acc:S000003614]
YNL300W	TOS6	34.7497	35.7293	5.60666	7.21313	-2.72059	4.47638	178.122	1.25e-40	7.78e-39	protein_coding	Glycosylphosphatidylinositol-dependent cell wall protein, expression is periodic and decreases in respone to ergosterol perturbation or upon entry into stationary phase; depletion increases resistance to lactic acid [Source:SGD;Acc:S000005244]
YLR377C	FBP1	37.08	34.9934	7.49891	5.89534	-2.69333	4.51287	176.366	3.01e-40	1.84e-38	protein_coding	Fructose-1,6-bisphosphatase, key regulatory enzyme in the gluconeogenesis pathway, required for glucose metabolism; undergoes either proteasome-mediated or autophagy-mediated degradation depending on growth conditions; interacts with Vid30p [Source:SGD;Acc:S000004369]
YMR120C	ADE17	513.5	547.549	95.6637	101.469	-2.69272	8.39153	315.275	1.55e-70	2.62e-68	protein_coding	Enzyme of 'de novo' purine biosynthesis containing both 5-aminoimidazole-4-carboxamide ribonucleotide transformylase and inosine monophosphate cyclohydrolase activities, isozyme of Ade16p; ade16 ade17 mutants require adenine and histidine [Source:SGD;Acc:S000004727]
YOL014W	YOL014W	74.2971	75.3013	10.7227	17.686	-2.65803	5.57031	161.685	4.85e-37	2.66e-35	protein_coding	Putative protein of unknown function [Source:SGD;Acc:S000005374]
snR191	SNR191	2.87867	3.43393	0.700833	0.485499	-2.65142	1.04358	51.4796	7.23e-13	6.95e-12	snoRNA	H/ACA box small nucleolar RNA (snoRNA); guides pseudouridylation of large subunit (LSU) rRNA at positions U2258 and U2260; encoded within the intron of NOG2/YNR053C [Source:SGD;Acc:S000029463]
YLR438W	CAR2	130.226	119.37	24.5992	23.512	-2.64083	6.31148	337.933	1.8e-75	3.33e-73	protein_coding	L-ornithine transaminase (OTAse), catalyzes the second step of arginine degradation, expression is dually-regulated by allophanate induction and a specific arginine induction process; not nitrogen catabolite repression sensitive [Source:SGD;Acc:S000004430]
YDR033W	MRH1	736.528	792.012	143.601	152.516	-2.63241	8.9264	286.213	3.32e-64	4.29e-62	protein_coding	Protein that localizes primarily to the plasma membrane, also found at the nuclear envelope; the authentic, non-tagged protein is detected in mitochondria in a phosphorylated state; has similarity to Hsp30p and Yro2p [Source:SGD;Acc:S000002440]
YOL052C-A	DDR2	125.908	160.659	28.3137	27.396	-2.62643	6.51131	277.208	3.05e-62	3.85e-60	protein_coding	Multistress response protein, expression is activated by a variety of xenobiotic agents and environmental or physiological stresses [Source:SGD;Acc:S000005413]
YOL109W	ZEO1	905.616	905.659	161.472	195.517	-2.60693	9.17505	245.2	2.89e-55	2.86e-53	protein_coding	Peripheral membrane protein of the plasma membrane that interacts with Mid2p; regulates the cell integrity pathway mediated by Pkc1p and Slt2p; the authentic protein is detected in a phosphorylated state in highly purified mitochondria [Source:SGD;Acc:S000005469]
YNL141W	AAH1	66.4836	62.3831	11.3535	14.2875	-2.59297	5.36472	222.648	2.39e-50	1.89e-48	protein_coding	Adenine deaminase (adenine aminohydrolase), converts adenine to hypoxanthine; involved in purine salvage; transcriptionally regulated by nutrient levels and growth phase; Aah1p degraded upon entry into quiescence via SCF and the proteasome [Source:SGD;Acc:S000005085]
YBR117C	TKL2	14.5304	29.9243	4.76566	4.23078	-2.56302	3.82853	59.6033	1.16e-14	1.36e-13	protein_coding	Transketolase, similar to Tkl1p; catalyzes conversion of xylulose-5-phosphate and ribose-5-phosphate to sedoheptulose-7-phosphate and glyceraldehyde-3-phosphate in the pentose phosphate pathway; needed for synthesis of aromatic amino acids [Source:SGD;Acc:S000000321]
YOR107W	RGS2	21.1788	21.9118	4.6255	4.23078	-2.54526	3.79216	130.648	2.96e-30	1.16e-28	protein_coding	Negative regulator of glucose-induced cAMP signaling; directly activates the GTPase activity of the heterotrimeric G protein alpha subunit Gpa2p [Source:SGD;Acc:S000005633]
YDR055W	PST1	237.216	302.677	56.0666	55.0694	-2.5444	7.43695	254.188	3.17e-57	3.48e-55	protein_coding	Cell wall protein that contains a putative GPI-attachment site; secreted by regenerating protoplasts; up-regulated by activation of the cell integrity pathway, as mediated by Rlm1p; upregulated by cell wall damage via disruption of FKS1 [Source:SGD;Acc:S000002462]
YGR159C	NSR1	199.245	191.156	31.117	49.5209	-2.53758	6.97132	163.346	2.1e-37	1.16e-35	protein_coding	Nucleolar protein that binds nuclear localization sequences, required for pre-rRNA processing and ribosome biogenesis [Source:SGD;Acc:S000003391]
YCL037C	SRO9	2.53597	2.04401	0.490583	0.485499	-2.48274	0.645545	38.5889	5.23e-10	3.59e-09	protein_coding	Cytoplasmic RNA-binding protein that associates with translating ribosomes; involved in heme regulation of Hap1p as a component of the HMC complex, also involved in the organization of actin filaments; contains a La motif [Source:SGD;Acc:S000000542]
snR63	SNR63	18.3001	14.6351	3.364	3.74528	-2.47659	3.41899	95.0833	1.83e-22	4.73e-21	snoRNA	C/D box small nucleolar RNA (snoRNA), guides 2'-O-methylation of large subunit (LSU) rRNA at position A2256 [Source:SGD;Acc:S000006454]
YOR095C	RKI1	71.7611	47.9116	11.4937	14.4956	-2.46873	5.27829	124.226	7.52e-29	2.79e-27	protein_coding	Ribose-5-phosphate ketol-isomerase, catalyzes the interconversion of ribose 5-phosphate and ribulose 5-phosphate in the pentose phosphate pathway; participates in pyridoxine biosynthesis [Source:SGD;Acc:S000005621]
YFR015C	GSY1	1817.74	2191.1	453.93	421.898	-2.45958	10.3424	204.555	2.12e-46	1.51e-44	protein_coding	Glycogen synthase with similarity to Gsy2p, the more highly expressed yeast homolog; expression induced by glucose limitation, nitrogen starvation, environmental stress, and entry into stationary phase [Source:SGD;Acc:S000001911]
YEL040W	UTR2	80.8769	62.7919	11.4937	19.9055	-2.45651	5.54279	107.215	3.99e-25	1.19e-23	protein_coding	Chitin transglycosylase that functions in the transfer of chitin to beta(1-6) and beta(1-3) glucans in the cell wall; similar to and functionally redundant with Crh1; glycosylphosphatidylinositol (GPI)-anchored protein localized to bud neck [Source:SGD;Acc:S000000766]
YDR447C	RPS17B	999.858	736.988	159.229	225.757	-2.43738	9.14061	130.763	2.79e-30	1.12e-28	protein_coding	Ribosomal protein 51 (rp51) of the small (40s) subunit; nearly identical to Rps17Ap and has similarity to rat S17 ribosomal protein [Source:SGD;Acc:S000002855]
YBL043W	ECM13	56.0655	54.943	13.6662	11.0971	-2.43014	5.1738	194.638	3.09e-44	2.13e-42	protein_coding	Non-essential protein of unknown function; induced by treatment with 8-methoxypsoralen and UVA irradiation [Source:SGD;Acc:S000000139]
YBR050C	REG2	72.2409	96.7225	22.3566	16.6457	-2.37968	5.78607	155.246	1.24e-35	6.49e-34	protein_coding	Regulatory subunit of the Glc7p type-1 protein phosphatase; involved with Reg1p, Glc7p, and Snf1p in regulation of glucose-repressible genes, also involved in glucose-induced proteolysis of maltose permease [Source:SGD;Acc:S000000254]
YOL152W	FRE7	23.0979	11.5282	5.74683	2.35814	-2.367	3.51251	32.8394	1e-08	5.76e-08	protein_coding	Putative ferric reductase with similarity to Fre2p; expression induced by low copper levels [Source:SGD;Acc:S000005512]
snR50	SNR50	6.7169	5.47794	1.54183	1.31778	-2.35649	2.02037	63.7434	1.42e-15	1.86e-14	snoRNA	C/D box small nucleolar RNA (snoRNA), guides 2'-O-methylation of large subunit (LSU) rRNA at position G867 [Source:SGD;Acc:S000006441]
YMR006C	PLB2	77.0387	78.5717	18.4319	18.1022	-2.35521	5.67269	239.248	5.74e-54	5.08e-52	protein_coding	Phospholipase B (lysophospholipase) involved in phospholipid metabolism; displays transacylase activity in vitro; overproduction confers resistance to lysophosphatidylcholine [Source:SGD;Acc:S000004608]
YJL011C	RPC17	11.9259	7.60371	2.03242	2.56621	-2.35247	2.69387	56.5941	5.36e-14	5.83e-13	protein_coding	RNA polymerase III subunit C17; physically interacts with C31, C11, and TFIIIB70; may be involved in the recruitment of pol III by the preinitiation complex [Source:SGD;Acc:S000003548]
YDL014W	NOP1	273.199	238.004	38.686	81.5638	-2.34862	7.38997	75.4685	3.71e-18	6.44e-17	protein_coding	Nucleolar protein, component of the small subunit processome complex, which is required for processing of pre-18S rRNA; has similarity to mammalian fibrillarin [Source:SGD;Acc:S000002172]
YAR047C	YAR047C	4.52362	5.31442	1.2615	1.04035	-2.34662	1.71064	57.6837	3.08e-14	3.41e-13	protein_coding	Dubious open reading frame unlikely to encode a protein, based on available experimental and comparative sequence data [Source:SGD;Acc:S000000083]
YAL025C	MAK16	36.1204	30.2513	4.90583	10.8197	-2.33783	4.44867	62.5659	2.58e-15	3.29e-14	protein_coding	Essential nuclear protein, constituent of 66S pre-ribosomal particles; required for maturation of 25S and 5.8S rRNAs; required for maintenance of M1 satellite double-stranded RNA of the L-A virus [Source:SGD;Acc:S000000023]
YNL036W	NCE103	1250.71	1389.76	340.184	289.427	-2.3342	9.76025	198.176	5.22e-45	3.64e-43	protein_coding	Carbonic anhydrase; metalloenzyme that catalyzes CO2 hydration to bicarbonate and protons; poorly transcribed under aerobic conditions and at an undetectable level under anaerobic conditions; involved in non-classical protein export pathway [Source:SGD;Acc:S000004981]
YHR033W	YHR033W	29.7463	24.5281	7.42883	5.82599	-2.30095	4.16539	108.16	2.48e-25	7.62e-24	protein_coding	Putative protein of unknown function; epitope-tagged protein localizes to the cytoplasm [Source:SGD;Acc:S000001075]
snR18	SNR18	6.85397	9.56596	1.82217	2.15007	-2.2994	2.4429	61.1949	5.17e-15	6.33e-14	snoRNA	C/D box small nucleolar RNA (snoRNA); commonly referred to as U18; guides 2'-O-methylation of large subunit (LSU) rRNA at positions A649 and C650 [Source:SGD;Acc:S000007500]
YMR230W-A	YMR230W-A	1.23372	1.71697	0.490583	0.208071	-2.29731	0.0795342	23.9794	9.74e-07	4.24e-06	protein_coding	Putative protein of unknown function [Source:SGD;Acc:S000028576]
YLR121C	YPS3	38.6564	42.4336	8.90058	11.0278	-2.28668	4.74401	138.465	5.77e-32	2.55e-30	protein_coding	Aspartic protease, member of the yapsin family of proteases involved in cell wall growth and maintenance; attached to the plasma membrane via a glycosylphosphatidylinositol (GPI) anchor [Source:SGD;Acc:S000004111]
YNL096C	RPS7B	332.075	280.929	66.9996	84.0607	-2.28506	7.66269	187.232	1.28e-42	8.42e-41	protein_coding	Protein component of the small (40S) ribosomal subunit, nearly identical to Rps7Ap; interacts with Kti11p; deletion causes hypersensitivity to zymocin; has similarity to rat S7 and Xenopus S8 ribosomal proteins [Source:SGD;Acc:S000005040]
YLR448W	RPL6B	295.612	238.577	54.9453	77.1943	-2.27898	7.46537	145.825	1.42e-33	6.89e-32	protein_coding	Protein component of the large (60S) ribosomal subunit, has similarity to Rpl6Ap and to rat L6 ribosomal protein; binds to 5.8S rRNA [Source:SGD;Acc:S000004440]
YHR092C	HXT4	2823.56	2664.16	652.896	724.156	-2.2593	10.8288	176.811	2.41e-40	1.49e-38	protein_coding	High-affinity glucose transporter of the major facilitator superfamily, expression is induced by low levels of glucose and repressed by high levels of glucose [Source:SGD;Acc:S000001134]
YLL052C	AQY2	6.30566	7.11315	1.682	1.66457	-2.25885	2.16621	65.5628	5.63e-16	7.71e-15	protein_coding	Water channel that mediates the transport of water across cell membranes, only expressed in proliferating cells, controlled by osmotic signals, may be involved in freeze tolerance; disrupted by a stop codon in many S. cerevisiae strains [Source:SGD;Acc:S000003975]
YDR256C	CTA1	30.98	36.4651	9.81166	7.21313	-2.25007	4.48422	116.454	3.78e-27	1.3e-25	protein_coding	Catalase A, breaks down hydrogen peroxide in the peroxisomal matrix formed by acyl-CoA oxidase (Pox1p) during fatty acid beta-oxidation [Source:SGD;Acc:S000002664]
YIL101C	XBP1	82.1792	90.3452	23.3377	20.6684	-2.23571	5.84142	219.751	1.02e-49	7.89e-48	protein_coding	Transcriptional repressor that binds to promoter sequences of the cyclin genes, CYS3, and SMF2; expression is induced by stress or starvation during mitosis, and late in meiosis; member of the Swi4p/Mbp1p family; potential Cdc28p substrate [Source:SGD;Acc:S000001363]
snR77	SNR77	7.19667	3.02513	1.33158	1.31778	-2.21937	1.808	31.0986	2.45e-08	1.33e-07	snoRNA	C/D box small nucleolar RNA (snoRNA), guides 2'-O-methylation of small subunit (SSU) rRNA at position U578 [Source:SGD;Acc:S000007311]
YDR040C	ENA1	30.9114	34.0123	9.04075	7.69862	-2.21922	4.43531	128.605	8.27e-30	3.21e-28	protein_coding	P-type ATPase sodium pump, involved in Na+ and Li+ efflux to allow salt tolerance [Source:SGD;Acc:S000002447]
YBR056W-A	YBR056W-A	23.1664	23.0564	5.53658	6.38084	-2.2183	3.94721	107.621	3.25e-25	9.8e-24	protein_coding	Dubious open reading frame unlikely to encode a protein, based on available experimental and comparative sequence data; partially overlaps the dubious ORF YBR056C-B [Source:SGD;Acc:S000028736]
YER121W	YER121W	101.85	100.974	28.1034	24.4137	-2.21514	6.07894	239.368	5.4e-54	4.85e-52	protein_coding	Putative protein of unknown function; may be involved in phosphatase regulation and/or generation of precursor metabolites and energy [Source:SGD;Acc:S000000923]
YOR384W	FRE5	16.7237	10.1383	3.64433	3.32913	-2.21426	3.17387	53.8204	2.2e-13	2.26e-12	protein_coding	Putative ferric reductase with similarity to Fre2p; expression induced by low iron levels; the authentic, non-tagged protein is detected in highly purified mitochondria in high-throughput studies [Source:SGD;Acc:S000005911]
YNL289W	PCL1	28.6496	12.0188	4.90583	5.68727	-2.20865	3.77199	36.4995	1.53e-09	9.85e-09	protein_coding	Cyclin, interacts with cyclin-dependent kinase Pho85p; member of the Pcl1,2-like subfamily, involved in the regulation of polarized growth and morphogenesis and progression through the cell cycle; localizes to sites of polarized cell growth [Source:SGD;Acc:S000005233]
YLR264W	RPS28B	54.2149	38.9179	11.2834	13.0391	-2.20319	4.96098	109.49	1.27e-25	4.04e-24	protein_coding	Protein component of the small (40S) ribosomal subunit; nearly identical to Rps28Ap and has similarity to rat S28 ribosomal protein [Source:SGD;Acc:S000004254]
YPL211W	NIP7	82.796	57.7228	14.5072	22.541	-2.18723	5.55654	88.6507	4.71e-21	1.08e-19	protein_coding	Nucleolar protein required for 60S ribosome subunit biogenesis, constituent of 66S pre-ribosomal particles; physically interacts with Nop8p and the exosome subunit Rrp43p [Source:SGD;Acc:S000006132]
YER053C-A	YER053C-A	6.7169	9.893	2.31275	2.08071	-2.17183	2.48155	54.2119	1.8e-13	1.87e-12	protein_coding	Putative protein of unknown function; green fluorescent protein (GFP)-fusion protein localizes to the endoplasmic reticulum [Source:SGD;Acc:S000007523]
YHR087W	RTC3	457.366	580.171	141.008	136.217	-2.16854	8.44099	180.517	3.74e-41	2.41e-39	protein_coding	Protein of unknown function involved in RNA metabolism; has structural similarity to SBDS, the human protein mutated in Shwachman-Diamond Syndrome (the yeast SBDS ortholog = SDO1); null mutation suppresses cdc13-1 temperature sensitivity [Source:SGD;Acc:S000001129]
YOR234C	RPL33B	375.666	248.47	74.2883	94.0481	-2.15555	7.71238	110.882	6.28e-26	2.02e-24	protein_coding	Ribosomal protein L37 of the large (60S) ribosomal subunit, nearly identical to Rpl33Ap and has similarity to rat L35a; rpl33b null mutant exhibits normal growth while rpl33a rpl33b double null mutant is inviable [Source:SGD;Acc:S000005760]
YPL057C	SUR1	426.249	530.788	121.454	138.228	-2.1453	8.3288	167.348	2.81e-38	1.6e-36	protein_coding	Probable catalytic subunit of a mannosylinositol phosphorylceramide (MIPC) synthase, forms a complex with probable regulatory subunit Csg2p; function in sphingolipid biosynthesis is overlapping with that of Csh1p [Source:SGD;Acc:S000005978]
YOL084W	PHM7	88.4163	126.238	28.9444	29.2686	-2.14524	6.17173	149.119	2.7e-34	1.33e-32	protein_coding	Protein of unknown function, expression is regulated by phosphate levels; green fluorescent protein (GFP)-fusion protein localizes to the cell periphery and vacuole [Source:SGD;Acc:S000005444]
YER124C	DSE1	268.402	331.129	87.464	76.5701	-2.1349	7.65601	186.05	2.32e-42	1.51e-40	protein_coding	Daughter cell-specific protein, may regulate cross-talk between the mating and filamentation pathways; deletion affects cell separation after division and sensitivity to alpha-factor and drugs affecting the cell wall [Source:SGD;Acc:S000000926]
YDR399W	HPT1	199.039	130.408	39.527	50.8387	-2.13139	6.79541	108.064	2.6e-25	7.95e-24	protein_coding	Dimeric hypoxanthine-guanine phosphoribosyltransferase, catalyzes the formation of both inosine monophosphate and guanosine monophosphate; mutations in the human homolog HPRT1 can cause Lesch-Nyhan syndrome and Kelley-Seegmiller syndrome [Source:SGD;Acc:S000002807]
YDR453C	TSA2	171.486	199.413	52.142	49.7289	-2.12877	6.9646	219.727	1.04e-49	7.89e-48	protein_coding	Stress inducible cytoplasmic thioredoxin peroxidase; cooperates with Tsa1p in the removal of reactive oxygen, nitrogen and sulfur species using thioredoxin as hydrogen donor; deletion enhances the mutator phenotype of tsa1 mutants [Source:SGD;Acc:S000002861]
YLR194C	NCW2	280.876	286.161	76.3207	79.6912	-2.12651	7.57788	232.227	1.95e-52	1.63e-50	protein_coding	Structural constituent of the cell wall attached to the plasma membrane by a GPI-anchor; expression is upregulated in response to cell wall stress [Source:SGD;Acc:S000004184]
YOR359W	VTS1	19.8765	11.4464	3.92466	4.71627	-2.12522	3.41082	47.3679	5.88e-12	5.05e-11	protein_coding	Post-transcriptional gene regulator, flap-structured DNA-binding and RNA-binding protein; shows genetic interactions with Vti1p, a v-SNARE involved in cis-Golgi membrane traffic; stimulates Dna2p endonuclease activity; contains a SAM domain [Source:SGD;Acc:S000005886]
YBR067C	TIP1	785.945	904.351	247.744	218.058	-2.12504	9.15342	178.455	1.05e-40	6.65e-39	protein_coding	Major cell wall mannoprotein with possible lipase activity; transcription is induced by heat- and cold-shock; member of the Srp1p/Tip1p family of serine-alanine-rich proteins [Source:SGD;Acc:S000000271]
tD(GUC)O	tD(GUC)O	1.57641	1.22641	0.4205	0.346785	-2.12103	0.0673836	21.1296	4.29e-06	1.69e-05	tRNA	Aspartate tRNA (tRNA-Asp), predicted by tRNAscan-SE analysis [Source:SGD;Acc:S000006545]
YDL241W	YDL241W	16.1754	15.2892	4.48533	4.23078	-2.1161	3.41387	83.9295	5.13e-20	1.07e-18	protein_coding	Putative protein of unknown function; YDL241W is not an essential gene [Source:SGD;Acc:S000002400]
YHL001W	RPL14B	199.382	162.213	46.255	54.792	-2.10434	6.93398	170.917	4.66e-39	2.74e-37	protein_coding	Protein component of the large (60S) ribosomal subunit, nearly identical to Rpl14Ap and has similarity to rat L14 ribosomal protein [Source:SGD;Acc:S000000993]
YER067W	RGI1	3457.97	3842.57	1112.15	943.948	-2.09409	11.2701	143.976	3.6e-33	1.69e-31	protein_coding	Protein of unknown function involved in energy metabolism under respiratory conditions; protein abundance is increased upon intracellular iron depletion [Source:SGD;Acc:S000000869]
YER067C-A	YER067C-A	2.33035	1.88049	0.700833	0.485499	-2.0871	0.602696	28.5758	9.01e-08	4.56e-07	protein_coding	Dubious open reading frame unlikely to encode a protein, based on available experimental and comparative sequence data; partially overlaps the uncharacterized ORF YER067W [Source:SGD;Acc:S000028748]
YGR211W	ZPR1	378.751	328.431	80.736	119.294	-2.08494	7.90488	116.797	3.18e-27	1.12e-25	protein_coding	Essential protein with two zinc fingers, present in the nucleus of growing cells but relocates to the cytoplasm in starved cells via a process mediated by Cpr1p; binds to translation elongation factor eEF-1 (Tef1p) [Source:SGD;Acc:S000003443]
YMR199W	CLN1	68.2656	43.7418	12.1244	19.6974	-2.07956	5.25031	64.9421	7.71e-16	1.03e-14	protein_coding	G1 cyclin involved in regulation of the cell cycle; activates Cdc28p kinase to promote the G1 to S phase transition; late G1 specific expression depends on transcription factor complexes, MBF (Swi6p-Mbp1p) and SBF (Swi6p-Swi4p) [Source:SGD;Acc:S000004812]
YOL080C	REX4	11.7888	8.91188	1.61192	4.30013	-2.06729	2.82646	30.9234	2.68e-08	1.44e-07	protein_coding	Putative RNA exonuclease possibly involved in pre-rRNA processing and ribosome assembly [Source:SGD;Acc:S000005440]
snR32	SNR32	12.6113	11.6917	3.50416	3.46785	-2.06531	3.05373	71.3269	3.03e-17	4.77e-16	snoRNA	H/ACA box small nucleolar RNA (snoRNA); guides pseudouridylation of large subunit (LSU) rRNA at position U2191 [Source:SGD;Acc:S000007297]
YOR348C	PUT4	17.7518	18.7231	4.90583	5.68727	-2.04548	3.63866	82.3896	1.12e-19	2.25e-18	protein_coding	Proline permease, required for high-affinity transport of proline; also transports the toxic proline analog azetidine-2-carboxylate (AzC); PUT4 transcription is repressed in ammonia-grown cells [Source:SGD;Acc:S000005875]
YGL029W	CGR1	19.1226	17.2514	3.99475	6.65827	-2.03328	3.63879	58.7563	1.78e-14	2.06e-13	protein_coding	Protein involved in nucleolar integrity and processing of the pre-rRNA for the 60S ribosome subunit; transcript is induced in response to cytotoxic stress but not genotoxic stress [Source:SGD;Acc:S000002997]
YOR293W	RPS10A	1256.54	934.194	277.88	365.927	-2.03097	9.54691	102.465	4.39e-24	1.26e-22	protein_coding	Protein component of the small (40S) ribosomal subunit; nearly identical to Rps10Bp and has similarity to rat ribosomal protein S10 [Source:SGD;Acc:S000005819]
YEL054C	RPL12A	803.903	670.68	194.271	241.085	-2.02437	8.9768	132.733	1.03e-30	4.23e-29	protein_coding	Protein component of the large (60S) ribosomal subunit, nearly identical to Rpl12Bp; rpl12a rpl12b double mutant exhibits slow growth and slow translation; has similarity to E. coli L11 and rat L12 ribosomal proteins [Source:SGD;Acc:S000000780]
YJR070C	LIA1	136.668	131.062	30.5563	48.8967	-2.01479	6.51724	107.232	3.96e-25	1.19e-23	protein_coding	Deoxyhypusine hydroxylase, a HEAT-repeat containing metalloenzyme that catalyzes hypusine formation; binds to and is required for the modification of Hyp2p (eIF5A); complements S. pombe mmd1 mutants defective in mitochondrial positioning [Source:SGD;Acc:S000003831]
YGR236C	SPG1	34.407	61.402	15.4183	13.0391	-2.01329	5.0324	64.2957	1.07e-15	1.42e-14	protein_coding	Protein required for survival at high temperature during stationary phase; not required for growth on nonfermentable carbon sources; the authentic, non-tagged protein is detected in highly purified mitochondria in high-throughput studies [Source:SGD;Acc:S000003468]
YLR073C	RFU1	3.97531	2.28929	0.700833	1.17907	-2.00729	1.16564	30.7337	2.96e-08	1.59e-07	protein_coding	Protein that inhibits Doa4p deubiquitinating activity; contributes to ubiquitin homeostasis by regulating the conversion of free ubiquitin chains to ubiquitin monomers by Doa4p; GFP-fusion protein localizes to endosomes [Source:SGD;Acc:S000004063]
YNL112W	DBP2	181.767	175.621	37.1441	69.565	-2.00495	6.93574	73.475	1.02e-17	1.67e-16	protein_coding	Essential ATP-dependent RNA helicase of the DEAD-box protein family, involved in nonsense-mediated mRNA decay and rRNA processing [Source:SGD;Acc:S000005056]
YIL057C	RGI2	89.3758	88.8735	30.9067	22.6797	-2.00077	5.93322	153.307	3.28e-35	1.71e-33	protein_coding	Protein of unknown function involved in energy metabolism under respiratory conditions; expression induced under carbon limitation and repressed under high glucose [Source:SGD;Acc:S000001319]
YGL028C	SCW11	122.549	137.684	45.0636	33.9849	-1.98504	6.48152	160.221	1.01e-36	5.51e-35	protein_coding	Cell wall protein with similarity to glucanases; may play a role in conjugation during mating based on its regulation by Ste12p [Source:SGD;Acc:S000002996]
YLR048W	RPS0B	1181.69	1013.42	265.686	401.091	-1.98194	9.55913	91.3696	1.19e-21	2.86e-20	protein_coding	Protein component of the small (40S) ribosomal subunit, nearly identical to Rps0Ap; required for maturation of 18S rRNA along with Rps0Ap; deletion of either RPS0 gene reduces growth rate, deletion of both genes is lethal [Source:SGD;Acc:S000004038]
YML026C	RPS18B	1311.92	946.785	296.733	391.451	-1.97897	9.60145	93.1506	4.85e-22	1.21e-20	protein_coding	Protein component of the small (40S) ribosomal subunit; nearly identical to Rps18Ap and has similarity to E. coli S13 and rat S18 ribosomal proteins [Source:SGD;Acc:S000004488]
YCR072C	RSA4	8.97871	5.64146	1.47175	2.98235	-1.97882	2.35257	32.063	1.49e-08	8.35e-08	protein_coding	WD-repeat protein involved in ribosome biogenesis; may interact with ribosomes; required for maturation and efficient intra-nuclear transport or pre-60S ribosomal subunits, localizes to the nucleolus [Source:SGD;Acc:S000000668]
YAL040C	CLN3	101.85	98.6847	23.7582	37.3141	-1.97751	6.10796	106.701	5.18e-25	1.54e-23	protein_coding	G1 cyclin involved in cell cycle progression; activates Cdc28p kinase to promote the G1 to S phase transition; plays a role in regulating transcription of the other G1 cyclins, CLN1 and CLN2; regulated by phosphorylation and proteolysis [Source:SGD;Acc:S000000038]
YKL156W	RPS27A	215.42	172.841	56.0666	63.8084	-1.96082	7.0649	151.438	8.41e-35	4.26e-33	protein_coding	Protein component of the small (40S) ribosomal subunit; nearly identical to Rps27Bp and has similarity to rat S27 ribosomal protein [Source:SGD;Acc:S000001639]
YDR025W	RPS11A	801.572	649.095	183.128	264.597	-1.95944	8.96635	94.8819	2.02e-22	5.19e-21	protein_coding	Protein component of the small (40S) ribosomal subunit; identical to Rps11Bp and has similarity to E. coli S17 and rat S11 ribosomal proteins [Source:SGD;Acc:S000002432]
YHR143W	DSE2	504.453	552.373	161.402	170.41	-1.93576	8.51332	171.225	4e-39	2.39e-37	protein_coding	Daughter cell-specific secreted protein with similarity to glucanases, degrades cell wall from the daughter side causing daughter to separate from mother; expression is repressed by cAMP [Source:SGD;Acc:S000001186]
YKL093W	MBR1	147.566	175.376	59.5007	42.3771	-1.93077	6.80384	127.902	1.18e-29	4.54e-28	protein_coding	Protein involved in mitochondrial functions and stress response; overexpression suppresses growth defects of hap2, hap3, and hap4 mutants [Source:SGD;Acc:S000001576]
YJR047C	ANB1	81.2881	83.0685	24.389	27.6734	-1.92244	5.8322	167.296	2.88e-38	1.63e-36	protein_coding	Translation elongation factor eIF-5A, previously thought to function in translation initiation; similar to and functionally redundant with Hyp2p; undergoes an essential hypusination modification; expressed under anaerobic conditions [Source:SGD;Acc:S000003808]
YMR251W-A	HOR7	1933.78	2332.3	718.354	635.934	-1.92083	10.5292	124.193	7.64e-29	2.81e-27	protein_coding	Protein of unknown function; overexpression suppresses Ca2+ sensitivity of mutants lacking inositol phosphorylceramide mannosyltransferases Csg1p and Csh1p; transcription is induced under hyperosmotic stress and repressed by alpha factor [Source:SGD;Acc:S000004864]
YLR136C	TIS11	31.3227	27.5532	9.04075	9.70998	-1.91615	4.35553	95.0481	1.86e-22	4.79e-21	protein_coding	mRNA-binding protein expressed during iron starvation; binds to a sequence element in the 3'-untranslated regions of specific mRNAs to mediate their degradation; involved in iron homeostasis [Source:SGD;Acc:S000004126]
YBL039C	URA7	88.5534	81.9239	18.0114	36.4818	-1.90624	5.88881	56.5982	5.35e-14	5.83e-13	protein_coding	Major CTP synthase isozyme (see also URA8), catalyzes the ATP-dependent transfer of the amide nitrogen from glutamine to UTP, forming CTP, the final step in de novo biosynthesis of pyrimidines; involved in phospholipid biosynthesis [Source:SGD;Acc:S000000135]
YGL158W	RCK1	47.5666	49.6285	17.0302	14.1488	-1.90559	5.07835	120.28	5.49e-28	1.94e-26	protein_coding	Protein kinase involved in the response to oxidative stress; identified as suppressor of S. pombe cell cycle checkpoint mutations [Source:SGD;Acc:S000003126]
YFL034C-A	RPL22B	78.478	53.0625	18.7122	23.5814	-1.90282	5.51742	82.1251	1.28e-19	2.56e-18	protein_coding	Protein component of the large (60S) ribosomal subunit, has similarity to Rpl22Ap and to rat L22 ribosomal protein [Source:SGD;Acc:S000006436]
YMR093W	UTP15	27.8957	22.0753	5.95708	10.1955	-1.89226	4.12552	51.2146	8.28e-13	7.89e-12	protein_coding	Nucleolar protein, component of the small subunit (SSU) processome containing the U3 snoRNA that is involved in processing of pre-18S rRNA [Source:SGD;Acc:S000004699]
YBL028C	YBL028C	27.8271	26.0816	5.95708	11.5133	-1.88634	4.23451	48.1935	3.86e-12	3.4e-11	protein_coding	Protein of unknown function that may interact with ribosomes; green fluorescent protein (GFP)-fusion protein localizes to the nucleolus; predicted to be involved in ribosome biogenesis [Source:SGD;Acc:S000000124]
YOL124C	TRM11	17.8203	15.0439	4.13491	6.58891	-1.87854	3.52612	49.6805	1.81e-12	1.65e-11	protein_coding	Catalytic subunit of an adoMet-dependent tRNA methyltransferase complex (Trm11p-Trm112p), required for the methylation of the guanosine nucleotide at position 10 (m2G10) in tRNAs; contains a THUMP domain and a methyltransferase domain [Source:SGD;Acc:S000005484]
YKL185W	ASH1	194.31	235.797	68.7517	71.8538	-1.87687	7.22851	158.947	1.92e-36	1.03e-34	protein_coding	Zinc-finger inhibitor of HO transcription; mRNA is localized and translated in the distal tip of anaphase cells, resulting in accumulation of Ash1p in daughter cell nuclei and inhibition of HO expression; potential Cdc28p substrate [Source:SGD;Acc:S000001668]
YDR215C	YDR215C	1.91911	4.16978	1.12133	0.832284	-1.87266	1.11877	23.9271	1e-06	4.35e-06	protein_coding	Dubious open reading frame unlikely to encode a protein, based on available experimental and comparative sequence data; null mutant displays elevated sensitivity to expression of a mutant huntingtin fragment or of alpha-synuclein [Source:SGD;Acc:S000002623]
YOR161C	PNS1	237.49	279.375	88.2349	81.4251	-1.87201	7.49473	163.642	1.81e-37	1.01e-35	protein_coding	Protein of unknown function; has similarity to Torpedo californica tCTL1p, which is postulated to be a choline transporter, neither null mutation nor overexpression affects choline transport [Source:SGD;Acc:S000005687]
YER131W	RPS26B	694.993	590.555	177.591	244.345	-1.87088	8.81046	100.503	1.18e-23	3.26e-22	protein_coding	Protein component of the small (40S) ribosomal subunit; nearly identical to Rps26Ap and has similarity to rat S26 ribosomal protein [Source:SGD;Acc:S000000933]
YER056C	FCY2	214.941	195.653	67.4902	68.0392	-1.86466	7.1653	179.3	6.89e-41	4.39e-39	protein_coding	Purine-cytosine permease, mediates purine (adenine, guanine, and hypoxanthine) and cytosine accumulation [Source:SGD;Acc:S000000858]
YGR067C	YGR067C	139.136	166.546	50.1096	50.908	-1.86125	6.73932	169.837	8.03e-39	4.67e-37	protein_coding	Putative protein of unknown function; contains a zinc finger motif similar to that of Adr1p [Source:SGD;Acc:S000003299]
YMR246W	FAA4	173.885	220.916	48.4976	81.7719	-1.86036	7.10841	70.8368	3.88e-17	6.04e-16	protein_coding	Long chain fatty acyl-CoA synthetase, activates imported fatty acids with a preference for C12:0-C16:0 chain lengths; functions in long chain fatty acid import; important for survival during stationary phase; localized to lipid particles [Source:SGD;Acc:S000004860]
YNL015W	PBI2	410.759	444.367	152.221	131.085	-1.85962	8.22398	151.591	7.78e-35	3.98e-33	protein_coding	Cytosolic inhibitor of vacuolar proteinase B (PRB1), required for efficient vacuole inheritance; with thioredoxin forms protein complex LMA1, which assists in priming SNARE molecules and promotes vacuole fusion [Source:SGD;Acc:S000004960]
YBL081W	YBL081W	35.435	28.5344	8.19975	12.9698	-1.85887	4.48784	61.7575	3.88e-15	4.82e-14	protein_coding	Non-essential protein of unknown function; null mutation results in a decrease in plasma membrane electron transport [Source:SGD;Acc:S000000177]
YDL037C	BSC1	50.6509	48.0751	13.1757	19.8361	-1.84303	5.11505	81.5036	1.75e-19	3.46e-18	protein_coding	Protein of unconfirmed function, similar to cell surface flocculin Muc1p; ORF exhibits genomic organization compatible with a translational readthrough-dependent mode of expression [Source:SGD;Acc:S000002195]
YJL122W	ALB1	23.9204	15.9433	5.95708	7.49055	-1.83443	3.81509	48.6469	3.06e-12	2.72e-11	protein_coding	Shuttling pre-60S factor; involved in the biogenesis of ribosomal large subunit; interacts directly with Arx1p; responsible for Tif6p recycling defects in absence of Rei1p [Source:SGD;Acc:S000003658]
YLR363W-A	YLR363W-A	12.3372	12.5093	3.57425	4.85499	-1.82065	3.13591	53.4358	2.67e-13	2.71e-12	protein_coding	Putative protein of unknown function; green fluorescent protein (GFP)-fusion protein localizes to the nucleus [Source:SGD;Acc:S000007620]
YOR340C	RPA43	31.117	31.1507	7.569	13.594	-1.81776	4.45651	53.8285	2.19e-13	2.25e-12	protein_coding	RNA polymerase I subunit A43 [Source:SGD;Acc:S000005867]
YCR010C	ADY2	38.862	53.0625	18.7122	12.7617	-1.81089	5.01698	68.459	1.3e-16	1.9e-15	protein_coding	Acetate transporter required for normal sporulation; phosphorylated in mitochondria [Source:SGD;Acc:S000000603]
YHL033C	RPL8A	771.346	619.089	202.401	273.683	-1.81014	8.93704	90.6211	1.74e-21	4.14e-20	protein_coding	Ribosomal protein L4 of the large (60S) ribosomal subunit, nearly identical to Rpl8Bp and has similarity to rat L7a ribosomal protein; mutation results in decreased amounts of free 60S subunits [Source:SGD;Acc:S000001025]
YOL077C	BRX1	117.957	104.408	33.64	42.5852	-1.80891	6.29328	131.834	1.63e-30	6.56e-29	protein_coding	Nucleolar protein, constituent of 66S pre-ribosomal particles; depletion leads to defects in rRNA processing and a block in the assembly of large ribosomal subunits; possesses a sigma(70)-like RNA-binding motif [Source:SGD;Acc:S000005437]
YDR528W	HLR1	7.05959	5.31442	1.40167	2.84364	-1.80657	2.15147	32.2765	1.34e-08	7.56e-08	protein_coding	Protein involved in regulation of cell wall composition and integrity and response to osmotic stress; overproduction suppresses a lysis sensitive PKC mutation; similar to Lre1p, which functions antagonistically to protein kinase A [Source:SGD;Acc:S000002936]
YJL190C	RPS22A	1237.14	984.64	336.119	426.823	-1.80638	9.61402	94.1919	2.86e-22	7.23e-21	protein_coding	Protein component of the small (40S) ribosomal subunit; nearly identical to Rps22Bp and has similarity to E. coli S8 and rat S15a ribosomal proteins [Source:SGD;Acc:S000003726]
YGR271C-A	EFG1	30.3631	24.7734	7.63908	11.3052	-1.80519	4.28593	60.1634	8.73e-15	1.04e-13	protein_coding	Essential protein required for maturation of 18S rRNA; null mutant is sensitive to hydroxyurea and is delayed in recovering from alpha-factor arrest; green fluorescent protein (GFP)-fusion protein localizes to the nucleolus [Source:SGD;Acc:S000007608]
YBL087C	RPL23A	460.313	396.374	126.08	169.717	-1.79789	8.24095	101.553	6.96e-24	1.95e-22	protein_coding	Protein component of the large (60S) ribosomal subunit, identical to Rpl23Bp and has similarity to E. coli L14 and rat L23 ribosomal proteins [Source:SGD;Acc:S000000183]
YLL053C	YLL053C	9.86972	10.1383	3.22383	3.67592	-1.79719	2.8312	52.6014	4.09e-13	4.04e-12	protein_coding	Putative protein; in the Sigma 1278B strain background YLL053C is contiguous with AQY2 which encodes an aquaporin [Source:SGD;Acc:S000003976]
YAL003W	EFB1	717.2	625.058	201.139	262.655	-1.79696	8.88885	103.289	2.9e-24	8.42e-23	protein_coding	Translation elongation factor 1 beta; stimulates nucleotide exchange to regenerate EF-1 alpha-GTP for the next elongation cycle; part of the EF-1 complex, which facilitates binding of aminoacyl-tRNA to the ribosomal A site [Source:SGD;Acc:S000000003]
YLR449W	FPR4	179.506	162.703	54.3146	64.7794	-1.78727	6.91964	143.512	4.54e-33	2.11e-31	protein_coding	Peptidyl-prolyl cis-trans isomerase (PPIase) (proline isomerase) localized to the nucleus; catalyzes isomerization of proline residues in histones H3 and H4, which affects lysine methylation of those histones [Source:SGD;Acc:S000004441]
YPL186C	UIP4	175.736	205.218	72.1157	60.618	-1.78647	7.07346	143.507	4.55e-33	2.11e-31	protein_coding	Protein that interacts with Ulp1p, a Ubl (ubiquitin-like protein)-specific protease for Smt3p protein conjugates; detected in a phosphorylated state in the mitochondrial outer membrane; also detected in ER and nuclear envelope [Source:SGD;Acc:S000006107]
YKL164C	PIR1	762.505	822.591	295.191	257.661	-1.78544	9.13065	133.82	5.98e-31	2.5e-29	protein_coding	O-glycosylated protein required for cell wall stability; attached to the cell wall via beta-1,3-glucan; mediates mitochondrial translocation of Apn1p; expression regulated by the cell integrity pathway and by Swi5p during the cell cycle [Source:SGD;Acc:S000001647]
YLR180W	SAM1	253.529	193.772	62.0237	93.7706	-1.78506	7.30696	76.9587	1.75e-18	3.12e-17	protein_coding	S-adenosylmethionine synthetase, catalyzes transfer of the adenosyl group of ATP to the sulfur atom of methionine; one of two differentially regulated isozymes (Sam1p and Sam2p) [Source:SGD;Acc:S000004170]
snR49	SNR49	91.3635	75.9554	30.6264	27.8121	-1.78463	5.88903	133.252	7.96e-31	3.28e-29	snoRNA	H/ACA box small nucleolar RNA (snoRNA); guides pseudouridylation of large subunit (LSU) rRNA at position U990 and small subunit (SSU) rRNA at positions U120, U211, and U302 [Source:SGD;Acc:S000007460]
YLL011W	SOF1	28.0328	23.4652	8.33991	9.64062	-1.78365	4.19249	72.267	1.88e-17	3.03e-16	protein_coding	Essential protein required for biogenesis of 40S (small) ribosomal subunit; has similarity to the beta subunit of trimeric G-proteins and the splicing factor Prp4p [Source:SGD;Acc:S000003934]
YLR009W	RLP24	80.3971	74.2384	21.3053	32.5978	-1.78316	5.77518	83.8657	5.3e-20	1.11e-18	protein_coding	Essential protein with similarity to Rpl24Ap and Rpl24Bp, associated with pre-60S ribosomal subunits and required for ribosomal large subunit biogenesis [Source:SGD;Acc:S000003999]
YGR121C	MEP1	52.3644	64.9995	21.025	19.9055	-1.78286	5.37597	112.179	3.26e-26	1.08e-24	protein_coding	Ammonium permease; belongs to a ubiquitous family of cytoplasmic membrane proteins that transport only ammonium (NH4+); expression is under the nitrogen catabolite repression regulation [Source:SGD;Acc:S000003353]
YOR294W	RRS1	39.4104	25.1822	8.76041	13.8714	-1.7778	4.52137	43.6704	3.89e-11	3e-10	protein_coding	Essential protein that binds ribosomal protein L11; required for nuclear export of the 60S pre-ribosomal subunit during ribosome biogenesis; localizes to the nucleolus and in foci along nuclear periphery; cooperates with Ebp2p and Mps3p to mediate t /.../e clustering by binding Sir4p, but is not involved in telomere tethering; mouse homolog shows altered expression in Huntington's disease model m…
YOR309C	YOR309C	20.9046	16.6791	5.25625	7.90669	-1.77765	3.74176	47.7495	4.84e-12	4.24e-11	protein_coding	Dubious open reading frame unlikely to encode a protein, based on available experimental and comparative sequence data; partially overlaps the verified gene NOP58 [Source:SGD;Acc:S000005836]
YDR471W	RPL27B	635.638	486.474	179.203	214.174	-1.77713	8.63531	100.473	1.2e-23	3.28e-22	protein_coding	Protein component of the large (60S) ribosomal subunit, nearly identical to Rpl27Ap and has similarity to rat L27 ribosomal protein [Source:SGD;Acc:S000002879]
YER036C	ARB1	475.255	424.745	145.913	170.271	-1.77372	8.31742	127.549	1.41e-29	5.39e-28	protein_coding	ATPase of the ATP-binding cassette (ABC) family involved in 40S and 60S ribosome biogenesis, has similarity to Gcn20p; shuttles from nucleus to cytoplasm, physically interacts with Tif6p, Lsg1p [Source:SGD;Acc:S000000838]
YEL039C	CYC7	834.334	997.64	348.314	296.016	-1.77322	9.3419	116.657	3.41e-27	1.19e-25	protein_coding	Cytochrome c isoform 2, expressed under hypoxic conditions; electron carrier of the mitochondrial intermembrane space that transfers electrons from ubiquinone-cytochrome c oxidoreductase to cytochrome c oxidase during cellular respiration [Source:SGD;Acc:S000000765]
YJR063W	RPA12	11.2405	8.74836	3.08367	3.95335	-1.77202	2.83984	43.6824	3.86e-11	2.99e-10	protein_coding	RNA polymerase I subunit A12.2; contains two zinc binding domains, and the N terminal domain is responsible for anchoring to the RNA pol I complex [Source:SGD;Acc:S000003824]
YNR071C	YNR071C	13.9821	16.5156	6.02716	4.71627	-1.76747	3.43987	54.6828	1.42e-13	1.49e-12	protein_coding	Putative protein of unknown function [Source:SGD;Acc:S000005354]
YBR109W-A	YBR109W-A	2.12473	2.04401	1.05125	0.416142	-1.76385	0.652016	21.806	3.02e-06	1.23e-05	protein_coding	Putative protein of unknown function; questionable ORF from MIPS [Source:SGD;Acc:S000028737]
YJL148W	RPA34	55.7228	44.3141	14.2269	21.1539	-1.76345	5.15294	68.1633	1.51e-16	2.18e-15	protein_coding	RNA polymerase I subunit A34.5 [Source:SGD;Acc:S000003684]
YIL133C	RPL16A	874.019	745.9	251.529	321.678	-1.76285	9.16785	99.8146	1.67e-23	4.53e-22	protein_coding	N-terminally acetylated protein component of the large (60S) ribosomal subunit, binds to 5.8 S rRNA; has similarity to Rpl16Bp, E. coli L13 and rat L13a ribosomal proteins; transcriptionally regulated by Rap1p [Source:SGD;Acc:S000001395]
YHR089C	GAR1	204.248	169.407	52.0719	80.4541	-1.75848	7.05326	78.5226	7.91e-19	1.46e-17	protein_coding	Protein component of the H/ACA snoRNP pseudouridylase complex, involved in the modification and cleavage of the 18S pre-rRNA [Source:SGD;Acc:S000001131]
YGL078C	DBP3	107.128	96.6407	27.0522	45.2207	-1.75764	6.17882	72.1371	2.01e-17	3.23e-16	protein_coding	Putative ATP-dependent RNA helicase of the DEAD-box family involved in ribosomal biogenesis [Source:SGD;Acc:S000003046]
YPL043W	NOP4	61.6858	54.0436	16.8901	24.2056	-1.7573	5.36372	84.4661	3.91e-20	8.34e-19	protein_coding	Nucleolar protein, essential for processing and maturation of 27S pre-rRNA and large ribosomal subunit biogenesis; constituent of 66S pre-ribosomal particles; contains four RNA recognition motifs (RRMs) [Source:SGD;Acc:S000005964]
YDL039C	PRM7	147.703	147.659	47.096	57.8437	-1.75668	6.71387	144.581	2.65e-33	1.26e-31	protein_coding	Pheromone-regulated protein, predicted to have one transmembrane segment; promoter contains Gcn4p binding elements [Source:SGD;Acc:S000002197]
YIL009W	FAA3	70.6645	73.9114	24.3189	27.1879	-1.75279	5.68446	132.517	1.15e-30	4.68e-29	protein_coding	Long chain fatty acyl-CoA synthetase, activates imported fatty acids; green fluorescent protein (GFP)-fusion protein localizes to the cell periphery [Source:SGD;Acc:S000001271]
YKL081W	TEF4	580.669	509.122	153.553	234.843	-1.75125	8.5986	76.1639	2.61e-18	4.62e-17	protein_coding	Gamma subunit of translational elongation factor eEF1B, stimulates the binding of aminoacyl-tRNA (AA-tRNA) to ribosomes by releasing eEF1A (Tef1p/Tef2p) from the ribosomal complex [Source:SGD;Acc:S000001564]
YGR079W	YGR079W	4.79778	4.98738	1.47175	2.01135	-1.74732	1.82776	36.5277	1.51e-09	9.73e-09	protein_coding	Putative protein of unknown function; YGR079W is not an essential gene [Source:SGD;Acc:S000003311]
YER001W	MNN1	91.7747	82.6597	28.8743	33.8462	-1.7405	5.95876	133.299	7.78e-31	3.23e-29	protein_coding	Alpha-1,3-mannosyltransferase, integral membrane glycoprotein of the Golgi complex, required for addition of alpha1,3-mannose linkages to N-linked and O-linked oligosaccharides, one of five S. cerevisiae proteins of the MNN1 family [Source:SGD;Acc:S000000803]
YNL117W	MLS1	15.6271	15.2892	6.44766	4.71627	-1.73516	3.46919	54.0902	1.91e-13	1.98e-12	protein_coding	Malate synthase, enzyme of the glyoxylate cycle, involved in utilization of non-fermentable carbon sources; expression is subject to carbon catabolite repression; localizes in peroxisomes during growth in oleic acid medium [Source:SGD;Acc:S000005061]
YDL083C	RPS16B	839.612	689.158	251.319	300.524	-1.73469	9.09089	101.578	6.87e-24	1.93e-22	protein_coding	Protein component of the small (40S) ribosomal subunit; identical to Rps16Ap and has similarity to E. coli S9 and rat S16 ribosomal proteins [Source:SGD;Acc:S000002241]
snR44	SNR44	38.4508	31.9683	12.1945	13.3165	-1.73087	4.65483	80.0134	3.72e-19	7.09e-18	snoRNA	H/ACA box small nucleolar RNA (snoRNA); guides pseudouridylation of large subunit (LSU) rRNA at position U1056 and small subunit (SSU) rRNA at position U106 [Source:SGD;Acc:S000006504]
YJR153W	PGU1	4.11238	3.18865	1.682	0.970998	-1.73007	1.43026	28.9551	7.41e-08	3.8e-07	protein_coding	Endo-polygalacturonase, pectolytic enzyme that hydrolyzes the alpha-1,4-glycosidic bonds in the rhamnogalacturonan chains in pectins [Source:SGD;Acc:S000003914]
YKL009W	MRT4	82.1792	66.88	20.1139	33.9156	-1.72681	5.73578	59.8051	1.05e-14	1.24e-13	protein_coding	Protein involved in mRNA turnover and ribosome assembly, localizes to the nucleolus [Source:SGD;Acc:S000001492]
YPL079W	RPL21B	725.836	619.825	212.633	276.665	-1.72348	8.90933	94.3865	2.6e-22	6.61e-21	protein_coding	Protein component of the large (60S) ribosomal subunit, nearly identical to Rpl21Ap and has similarity to rat L21 ribosomal protein [Source:SGD;Acc:S000006000]
YKR092C	SRP40	45.1677	37.7733	11.774	18.449	-1.71973	4.8929	59.4006	1.29e-14	1.5e-13	protein_coding	Nucleolar, serine-rich protein with a role in preribosome assembly or transport; may function as a chaperone of small nucleolar ribonucleoprotein particles (snoRNPs); immunologically and structurally to rat Nopp140 [Source:SGD;Acc:S000001800]
YGR280C	PXR1	34.3384	37.1192	10.4424	15.6053	-1.71732	4.67715	64.015	1.23e-15	1.62e-14	protein_coding	Essential protein involved in rRNA and snoRNA maturation; competes with TLC1 RNA for binding to Est2p, suggesting a role in negative regulation of telomerase; human homolog inhibits telomerase; contains a G-patch RNA interacting domain [Source:SGD;Acc:S000003512]
YGR123C	PPT1	52.4329	48.4021	13.8765	23.0265	-1.71236	5.17536	60.4629	7.5e-15	9.02e-14	protein_coding	Protein serine/threonine phosphatase with similarity to human phosphatase PP5; present in both the nucleus and cytoplasm; expressed during logarithmic growth; computational analyses suggest roles in phosphate metabolism and rRNA processing [Source:SGD;Acc:S000003355]
snR48	SNR48	4.45508	3.10689	1.61192	1.17907	-1.7103	1.48648	28.7448	8.26e-08	4.2e-07	snoRNA	C/D box small nucleolar RNA (snoRNA), guides 2'-O-methylation of large subunit (LSU) rRNA at positions G2791 and G2793 [Source:SGD;Acc:S000006440]
snR24	SNR24	2.46743	3.10689	0.700833	1.31778	-1.70899	1.04977	24.4723	7.54e-07	3.35e-06	snoRNA	C/D box small nucleolar RNA (snoRNA); commonly referred to as U24; guides 2'-O-methylation of large subunit (LSU) rRNA at positions C1437, C1449, and C1450 [Source:SGD;Acc:S000007501]
YGR103W	NOP7	285.262	252.149	76.531	121.028	-1.70634	7.58925	72.6537	1.55e-17	2.5e-16	protein_coding	Component of several different pre-ribosomal particles; forms a complex with Ytm1p and Erb1p that is required for maturation of the large ribosomal subunit; required for exit from G<sub>0</sub> and the initiation of cell proliferation [Source:SGD;Acc:S000003335]
YJL191W	RPS14B	128.443	88.3012	38.2655	42.0303	-1.69914	6.28265	88.198	5.92e-21	1.36e-19	protein_coding	Ribosomal protein 59 of the small subunit, required for ribosome assembly and 20S pre-rRNA processing; mutations confer cryptopleurine resistance; nearly identical to Rps14Ap and similar to E. coli S11 and rat S14 ribosomal proteins [Source:SGD;Acc:S000003727]
YPL090C	RPS6A	679.572	572.977	204.924	259.118	-1.69673	8.8122	95.2652	1.67e-22	4.33e-21	protein_coding	Protein component of the small (40S) ribosomal subunit; identical to Rps6Bp and has similarity to rat S6 ribosomal protein [Source:SGD;Acc:S000006011]
snR57	SNR57	23.0294	20.9306	9.32108	7.00505	-1.69603	3.98463	60.7563	6.46e-15	7.82e-14	snoRNA	C/D box small nucleolar RNA (snoRNA), guides 2'-O-methylation of small subunit (SSU) rRNA at position G1572 [Source:SGD;Acc:S000006448]
YKR081C	RPF2	68.8139	69.7416	20.3942	30.9332	-1.69485	5.63689	77.686	1.21e-18	2.18e-17	protein_coding	Essential protein involved in the processing of pre-rRNA and the assembly of the 60S ribosomal subunit; interacts with ribosomal protein L11; localizes predominantly to the nucleolus; constituent of 66S pre-ribosomal particles [Source:SGD;Acc:S000001789]
YIL079C	AIR1	6.99105	5.39618	1.54183	3.05171	-1.69449	2.17895	29.3216	6.13e-08	3.18e-07	protein_coding	Zinc knuckle protein, involved in nuclear RNA processing and degradation as a component of the TRAMP complex; stimulates the poly(A) polymerase activity of Pap2p in vitro; functionally redundant with Air2p [Source:SGD;Acc:S000001341]
YLR068W	FYV7	15.5585	11.7735	4.83575	5.34049	-1.69255	3.30592	45.1627	1.81e-11	1.47e-10	protein_coding	Essential protein required for maturation of 18S rRNA; required for survival upon exposure to K1 killer toxin [Source:SGD;Acc:S000004058]
YDL211C	YDL211C	8.01915	5.06914	1.75208	3.12106	-1.69195	2.26062	26.1246	3.2e-07	1.51e-06	protein_coding	Putative protein of unknown function; green fluorescent protein (GFP)-fusion protein localizes to the vacuole [Source:SGD;Acc:S000002370]
YOR009W	TIR4	28.5811	31.8048	11.2133	11.3052	-1.6861	4.44184	81.447	1.8e-19	3.55e-18	protein_coding	Cell wall mannoprotein of the Srp1p/Tip1p family of serine-alanine-rich proteins; expressed under anaerobic conditions and required for anaerobic growth; transcription is also induced by cold shock [Source:SGD;Acc:S000005535]
YHR128W	FUR1	67.306	51.6725	20.8848	23.6507	-1.68392	5.42156	87.8773	6.96e-21	1.58e-19	protein_coding	Uracil phosphoribosyltransferase, synthesizes UMP from uracil; involved in the pyrimidine salvage pathway [Source:SGD;Acc:S000001170]
YMR230W	RPS10B	897.939	698.642	271.433	327.434	-1.67943	9.16662	87.7982	7.25e-21	1.64e-19	protein_coding	Protein component of the small (40S) ribosomal subunit; nearly identical to Rps10Ap and has similarity to rat ribosomal protein S10 [Source:SGD;Acc:S000004843]
YKL078W	DHR2	9.52703	8.50308	2.59308	4.16142	-1.67863	2.71296	36.2394	1.75e-09	1.12e-08	protein_coding	Predominantly nucleolar DEAH-box ATP-dependent RNA helicase, required for 18S rRNA synthesis [Source:SGD;Acc:S000001561]
YBR285W	YBR285W	140.164	161.231	66.2287	47.2321	-1.67596	6.76128	101.78	6.2e-24	1.76e-22	protein_coding	Putative protein of unknown function; YBR285W is not an essential gene [Source:SGD;Acc:S000000489]
YIL169C	CSS1	93.077	81.5151	33.0793	32.6671	-1.67521	5.97557	135.055	3.21e-31	1.36e-29	protein_coding	Putative protein of unknown function; serine/threonine rich and highly similar to YOL155C, a putative glucan alpha-1,4-glucosidase; transcript is induced in both high and low pH environments; YIL169C is a non-essential gene [Source:SGD;Acc:S000001431]
YHR066W	SSF1	17.272	17.742	4.6255	8.53091	-1.67215	3.66245	35.5063	2.54e-09	1.58e-08	protein_coding	Constituent of 66S pre-ribosomal particles, required for ribosomal large subunit maturation; functionally redundant with Ssf2p; member of the Brix family [Source:SGD;Acc:S000001108]
YHR085W	IPI1	9.45849	7.44019	3.50416	2.91299	-1.66538	2.62594	38.5884	5.23e-10	3.59e-09	protein_coding	Essential component of the Rix1 complex (with Rix1p and Ipi3p) that is required for processing of ITS2 sequences from 35S pre-rRNA; Rix1 complex associates with Mdn1p in pre-60S ribosomal particles [Source:SGD;Acc:S000001127]
YHR197W	RIX1	36.8744	38.8362	12.1945	16.4376	-1.66516	4.77301	71.6898	2.52e-17	3.99e-16	protein_coding	Essential component of the Rix1 complex (Rix1p, Ipi1p, Ipi3p) that is required for processing of ITS2 sequences from 35S pre-rRNA; Rix1 complex associates with Mdn1p in pre-60S ribosomal particles [Source:SGD;Acc:S000001240]
YJL188C	BUD19	2.81013	3.10689	1.12133	1.10971	-1.65977	1.14737	25.5474	4.32e-07	1.98e-06	protein_coding	Dubious open reading frame, unlikely to encode a protein; not conserved in closely related Saccharomyces species; 88% of ORF overlaps the verified gene RPL39; diploid mutant displays a weak budding pattern phenotype in a systematic assay [Source:SGD;Acc:S000003724]
YGR245C	SDA1	77.6555	75.4648	22.5668	35.7882	-1.65393	5.79098	69.0334	9.68e-17	1.43e-15	protein_coding	Highly conserved nuclear protein required for actin cytoskeleton organization and passage through Start, plays a critical role in G1 events, binds Nap1p, also involved in 60S ribosome biogenesis [Source:SGD;Acc:S000003477]
YCR087C-A	YCR087C-A	24.6058	21.83	6.93825	10.8197	-1.64966	4.07485	47.399	5.79e-12	4.98e-11	protein_coding	Putative protein of unknown function; green fluorescent protein (GFP)-fusion protein localizes to the nucleolus; YCR087C-A is not an essential gene [Source:SGD;Acc:S000007223]
YDL229W	SSB1	1447.7	1261.89	401.998	635.171	-1.648	9.93684	58.7372	1.8e-14	2.08e-13	protein_coding	Cytoplasmic ATPase that is a ribosome-associated molecular chaperone, functions with J-protein partner Zuo1p; may be involved in folding of newly-made polypeptide chains; member of the HSP70 family; interacts with phosphatase subunit Reg1p [Source:SGD;Acc:S000002388]
YBR244W	GPX2	51.0621	28.9432	14.5072	16.2989	-1.64462	4.86129	42.8904	5.79e-11	4.39e-10	protein_coding	Phospholipid hydroperoxide glutathione peroxidase induced by glucose starvation that protects cells from phospholipid hydroperoxides and nonphospholipid peroxides during oxidative stress [Source:SGD;Acc:S000000448]
YIL019W	FAF1	42.9059	35.2387	12.2646	17.8247	-1.64094	4.82618	57.8961	2.76e-14	3.08e-13	protein_coding	Protein required for pre-rRNA processing and 40S ribosomal subunit assembly [Source:SGD;Acc:S000001281]
YDR046C	BAP3	177.586	200.885	78.0027	67.9698	-1.63981	7.0985	130.742	2.82e-30	1.12e-28	protein_coding	Amino acid permease involved in the uptake of cysteine, leucine, isoleucine and valine [Source:SGD;Acc:S000002453]
YOR182C	RPS30B	448.73	359.827	137.784	174.502	-1.63688	8.19537	85.9346	1.86e-20	4.05e-19	protein_coding	Protein component of the small (40S) ribosomal subunit; nearly identical to Rps30Ap and has similarity to rat S30 ribosomal protein [Source:SGD;Acc:S000005708]
YNR014W	YNR014W	119.807	141.282	47.3062	53.4742	-1.63652	6.56365	125.566	3.83e-29	1.43e-27	protein_coding	Putative protein of unknown function; expression is cell-cycle regulated, Azf1p-dependent, and heat-inducible [Source:SGD;Acc:S000005297]
YPR137W	RRP9	35.6407	28.0438	10.6527	14.0101	-1.63388	4.53383	58.4225	2.11e-14	2.4e-13	protein_coding	Protein involved in pre-rRNA processing, associated with U3 snRNP; component of small ribosomal subunit (SSU) processosome; ortholog of the human U3-55k protein [Source:SGD;Acc:S000006341]
YDL048C	STP4	324.262	401.607	137.083	143.777	-1.63384	8.03902	108.813	1.78e-25	5.6e-24	protein_coding	Protein containing a Kruppel-type zinc-finger domain; has similarity to Stp1p, Stp2p, and Stp3p [Source:SGD;Acc:S000002206]
YGL121C	GPG1	97.6006	104.408	41.209	37.0366	-1.63347	6.19486	139.791	2.96e-32	1.35e-30	protein_coding	Proposed gamma subunit of the heterotrimeric G protein that interacts with the receptor Gpr1p; involved in regulation of pseudohyphal growth; requires Gpb1p or Gpb2p to interact with Gpa2p; overproduction causes prion curing [Source:SGD;Acc:S000003089]
YHR148W	IMP3	14.6675	12.6729	4.97591	5.61791	-1.63321	3.31932	47.7303	4.89e-12	4.28e-11	protein_coding	Component of the SSU processome, which is required for pre-18S rRNA processing, essential protein that interacts with Mpp10p and mediates interactions of Imp4p and Mpp10p with U3 snoRNA [Source:SGD;Acc:S000001191]
YNL327W	EGT2	274.707	314.696	121.805	106.879	-1.6313	7.73948	123.702	9.79e-29	3.54e-27	protein_coding	Glycosylphosphatidylinositol (GPI)-anchored cell wall endoglucanase required for proper cell separation after cytokinesis, expression is activated by Swi5p and tightly regulated in a cell cycle-dependent manner [Source:SGD;Acc:S000005271]
YOR342C	YOR342C	68.8824	67.3705	21.7258	31.2106	-1.62676	5.62937	78.9182	6.47e-19	1.21e-17	protein_coding	Putative protein of unknown function; green fluorescent protein (GFP)-fusion protein localizes to the cytoplasm and the nucleus [Source:SGD;Acc:S000005869]
YBR296C	PHO89	29.2665	36.2198	13.2457	12.2068	-1.62598	4.57236	69.7219	6.83e-17	1.03e-15	protein_coding	Na+/Pi cotransporter, active in early growth phase; similar to phosphate transporters of Neurospora crassa; transcription regulated by inorganic phosphate concentrations and Pho4p [Source:SGD;Acc:S000000500]
YNL109W	YNL109W	2.67305	3.67922	1.2615	1.17907	-1.62518	1.24726	24.8426	6.22e-07	2.79e-06	protein_coding	Dubious open reading frame unlikely to encode a protein, based on available experimental and comparative sequence data; partially overlaps the uncharacterized ORF YNL108C [Source:SGD;Acc:S000005053]
YMR290C	HAS1	85.6061	77.2635	21.2352	42.0997	-1.62376	5.88764	42.5641	6.84e-11	5.12e-10	protein_coding	ATP-dependent RNA helicase; localizes to both the nuclear periphery and nucleolus; highly enriched in nuclear pore complex fractions; constituent of 66S pre-ribosomal particles [Source:SGD;Acc:S000004903]
YLR258W	GSY2	1749.41	2098.46	800.632	705.083	-1.61912	10.4489	90.8756	1.53e-21	3.66e-20	protein_coding	Glycogen synthase, similar to Gsy1p; expression induced by glucose limitation, nitrogen starvation, heat shock, and stationary phase; activity regulated by cAMP-dependent, Snf1p and Pho85p kinases as well as by the Gac1p-Glc7p phosphatase [Source:SGD;Acc:S000004248]
YMR175W	SIP18	25.5653	35.6475	13.8765	10.0568	-1.61807	4.47632	51.6684	6.57e-13	6.35e-12	protein_coding	Phospholipid-binding hydrophilin with a role in dessication resistance; expression is induced by osmotic stress [Source:SGD;Acc:S000004787]
YGL162W	SUT1	50.788	57.9681	20.5344	21.9862	-1.61792	5.30572	100.927	9.55e-24	2.65e-22	protein_coding	Transcription factor of the Zn[II]2Cys6 family involved in sterol uptake; involved in induction of hypoxic gene expression [Source:SGD;Acc:S000003130]
YOR096W	RPS7A	1571.75	1218.23	493.807	599.383	-1.6164	9.98709	75.7124	3.28e-18	5.76e-17	protein_coding	Protein component of the small (40S) ribosomal subunit, nearly identical to Rps7Bp; interacts with Kti11p; deletion causes hypersensitivity to zymocin; has similarity to rat S7 and Xenopus S8 ribosomal proteins [Source:SGD;Acc:S000005622]
snR36	SNR36	6.78544	6.37731	2.9435	2.21942	-1.61506	2.2807	36.4592	1.56e-09	1e-08	snoRNA	H/ACA box small nucleolar RNA (snoRNA); guides pseudouridylation of small subunit (SSU) rRNA at position U1187 [Source:SGD;Acc:S000007300]
snR83	SNR83	38.862	37.3645	14.8577	15.0505	-1.61482	4.79576	84.2919	4.27e-20	9.07e-19	snoRNA	H/ACA box small nucleolar RNA (snoRNA); guides pseudouridylation of small subunit (SSU) rRNA at positions U1290 and U1415 [Source:SGD;Acc:S000028468]
YML063W	RPS1B	2269.69	1732.83	710.434	861.206	-1.61336	10.5085	71.2617	3.13e-17	4.91e-16	protein_coding	Ribosomal protein 10 (rp10) of the small (40S) subunit; nearly identical to Rps1Ap and has similarity to rat S3a ribosomal protein [Source:SGD;Acc:S000004528]
snR39	SNR39	1.57641	3.51569	0.981166	0.970998	-1.6108	0.934152	17.8176	2.43e-05	8.42e-05	snoRNA	C/D box small nucleolar RNA (snoRNA), guides 2'-O-methylation of large subunit (LSU) rRNA at position A807 [Source:SGD;Acc:S000007302]
YOL040C	RPS15	1530.56	1368.59	482.524	660.278	-1.6065	10.0445	72.7972	1.44e-17	2.33e-16	protein_coding	Protein component of the small (40S) ribosomal subunit; has similarity to E. coli S19 and rat S15 ribosomal proteins [Source:SGD;Acc:S000005400]
snR61	SNR61	2.46743	2.69809	1.40167	0.624213	-1.60599	0.975229	21.1983	4.14e-06	1.63e-05	snoRNA	C/D box small nucleolar RNA (snoRNA), guides 2'-O-methylation of large subunit (LSU) rRNA at position A1133 [Source:SGD;Acc:S000006452]
YMR242C	RPL20A	952.017	823.49	313.202	393.393	-1.59341	9.34047	84.8742	3.18e-20	6.81e-19	protein_coding	Protein component of the large (60S) ribosomal subunit, nearly identical to Rpl20Bp and has similarity to rat L18a ribosomal protein [Source:SGD;Acc:S000004855]
YOL019W	YOL019W	46.607	41.7795	17.5208	17.8941	-1.58531	5.01675	85.806	1.98e-20	4.3e-19	protein_coding	Protein of unknown function; green fluorescent protein (GFP)-fusion protein localizes to the cell periphery and vacuole [Source:SGD;Acc:S000005379]
snR128	SNR128	9.32141	7.52195	3.7845	2.98235	-1.5841	2.64123	35.4444	2.62e-09	1.63e-08	snoRNA	C/D box small nucleolar RNA (snoRNA), referred to as U14; essential gene required for cleavage of 35S primary rRNA transcript to release the precursor to the 18S rRNA; guides 2'-O-methylation of small subunit (SSU) rRNA at position C414 [Source:SGD;Acc:S000006508]
YOL010W	RCL1	20.7675	18.3143	7.07841	8.60026	-1.5825	3.84407	51.841	6.02e-13	5.84e-12	protein_coding	Endonuclease that cleaves pre-rRNA at site A2 for 18S rRNA biogenesis; subunit of U3-containing 90S preribosome processome complex involved in small ribosomal subunit assembly; stimulates Bms1p GTPase and U3 binding activity; similar to RNA cyclase- /.../roteins but no cyclase activity detected [Source:SGD;Acc:S000005370]
YKL051W	SFK1	69.2251	78.3264	27.5427	31.6268	-1.58132	5.75464	103.25	2.95e-24	8.54e-23	protein_coding	Plasma membrane protein that may act together with or upstream of Stt4p to generate normal levels of the essential phospholipid PI4P, at least partially mediates proper localization of Stt4p to the plasma membrane [Source:SGD;Acc:S000001534]
YOL121C	RPS19A	389.786	323.199	121.524	164.862	-1.57974	8.02795	75.9641	2.89e-18	5.1e-17	protein_coding	Protein component of the small (40S) ribosomal subunit, required for assembly and maturation of pre-40 S particles; mutations in human RPS19 are associated with Diamond Blackfan anemia; nearly identical to Rps19Bp [Source:SGD;Acc:S000005481]
YNL248C	RPA49	55.3801	50.8549	11.9142	30.6558	-1.57877	5.28302	24.72	6.63e-07	2.96e-06	protein_coding	RNA polymerase I subunit A49 [Source:SGD;Acc:S000005192]
YPL093W	NOG1	76.7645	68.8422	21.866	36.6205	-1.57822	5.73756	54.3281	1.7e-13	1.77e-12	protein_coding	Putative GTPase that associates with free 60S ribosomal subunits in the nucleolus and is required for 60S ribosomal subunit biogenesis; constituent of 66S pre-ribosomal particles; member of the ODN family of nucleolar G-proteins [Source:SGD;Acc:S000006014]
YER054C	GIP2	177.929	213.313	82.5581	74.9055	-1.57783	7.16146	116.579	3.55e-27	1.23e-25	protein_coding	Putative regulatory subunit of the protein phosphatase Glc7p, involved in glycogen metabolism; contains a conserved motif (GVNK motif) that is also found in Gac1p, Pig1p, and Pig2p [Source:SGD;Acc:S000000856]
YPL156C	PRM4	53.5295	48.4021	18.2217	22.8184	-1.57692	5.22415	81.9492	1.4e-19	2.79e-18	protein_coding	Pheromone-regulated protein proposed to be involved in mating; predicted to have 1 transmembrane segment; transcriptionally regulated by Ste12p during mating and by Cat8p during the diauxic shift [Source:SGD;Acc:S000006077]
YLR186W	EMG1	49.4857	38.3456	15.5585	19.8361	-1.57668	5.01076	62.0637	3.33e-15	4.15e-14	protein_coding	Member of the alpha/beta knot fold methyltransferase superfamily; required for maturation of 18S rRNA and for 40S ribosome production; interacts with RNA and with S-adenosylmethionine; associates with spindle/microtubules; forms homodimers [Source:SGD;Acc:S000004176]
YJL033W	HCA4	52.1587	50.9367	18.2217	23.3039	-1.57547	5.24037	82.384	1.12e-19	2.25e-18	protein_coding	Putative nucleolar DEAD box RNA helicase; high-copy number suppression of a U14 snoRNA processing mutant suggests an involvement in 18S rRNA synthesis [Source:SGD;Acc:S000003570]
YGR008C	STF2	2898.27	2862.76	1306.35	1027.87	-1.57025	11.0439	79.742	4.27e-19	8.11e-18	protein_coding	Protein involved in regulation of the mitochondrial F1F0-ATP synthase; Stf1p and Stf2p may act as stabilizing factors that enhance inhibitory action of the Inh1p protein [Source:SGD;Acc:S000003240]
YGR187C	HGH1	41.6722	32.6224	12.4748	17.686	-1.56522	4.77268	51.5261	7.07e-13	6.81e-12	protein_coding	Nonessential protein of unknown function; predicted to be involved in ribosome biogenesis; green fluorescent protein (GFP)-fusion protein localizes to the cytoplasm; similar to mammalian BRP16 (Brain protein 16) [Source:SGD;Acc:S000003419]
YOR310C	NOP58	212.61	185.105	59.7811	101.677	-1.56278	7.19018	52.9933	3.35e-13	3.36e-12	protein_coding	Protein involved in pre-rRNA processing, 18S rRNA synthesis, and snoRNA synthesis; component of the small subunit processome complex, which is required for processing of pre-18S rRNA [Source:SGD;Acc:S000005837]
snR65	SNR65	1.57641	1.14464	0.63075	0.485499	-1.55295	0.156152	13.1065	0.000294275	0.000835753	snoRNA	C/D box small nucleolar RNA (snoRNA), guides 2'-O-methylation of large subunit (LSU) rRNA at position U2347 [Source:SGD;Acc:S000006456]
snR34	SNR34	28.7867	29.0249	12.9654	10.7503	-1.55103	4.41347	67.1166	2.56e-16	3.61e-15	snoRNA	H/ACA box small nucleolar RNA (snoRNA); guides pseudouridylation of large subunit (LSU) rRNA at positions U2826 and U2880 [Source:SGD;Acc:S000006500]
YCL036W	GFD2	6.51128	5.88674	2.9435	2.15007	-1.54958	2.21364	33.1139	8.69e-09	5.04e-08	protein_coding	Protein of unknown function, identified as a high-copy suppressor of a dbp5 mutation [Source:SGD;Acc:S000000541]
YPR190C	RPC82	46.5385	41.4525	16.4696	19.8361	-1.54199	5.02136	73.4094	1.05e-17	1.73e-16	protein_coding	RNA polymerase III subunit C82 [Source:SGD;Acc:S000006394]
YLR333C	RPS25B	298.148	222.225	91.739	123.317	-1.53918	7.58441	66.8465	2.93e-16	4.11e-15	protein_coding	Protein component of the small (40S) ribosomal subunit; nearly identical to Rps25Ap and has similarity to rat S25 ribosomal protein [Source:SGD;Acc:S000004325]
YOL127W	RPL25	1419.66	1167.29	451.196	620.467	-1.53507	9.89835	62.3969	2.81e-15	3.55e-14	protein_coding	Primary rRNA-binding ribosomal protein component of the large (60S) ribosomal subunit, has similarity to E. coli L23 and rat L23a ribosomal proteins; binds to 25S rRNA via a conserved C-terminal motif [Source:SGD;Acc:S000005487]
YOL007C	CSI2	30.9114	19.9495	8.55016	12.5536	-1.53482	4.237	33.5117	7.08e-09	4.13e-08	protein_coding	Protein of unknown function; green fluorescent protein (GFP)- fusion protein localizes to the mother side of the bud neck and the vacuole; YOL007C is not an essential gene [Source:SGD;Acc:S000005367]
YIL069C	RPS24B	336.256	285.916	118.581	139.546	-1.53399	7.84299	95.4438	1.52e-22	3.99e-21	protein_coding	Protein component of the small (40S) ribosomal subunit; identical to Rps24Ap and has similarity to rat S24 ribosomal protein [Source:SGD;Acc:S000001331]
YMR307W	GAS1	946.26	848.1	296.733	447.352	-1.53274	9.37094	58.6915	1.84e-14	2.12e-13	protein_coding	Beta-1,3-glucanosyltransferase, required for cell wall assembly and also has a role in transcriptional silencing; localizes to the cell surface via a glycosylphosphatidylinositol (GPI) anchor; also found at the nuclear periphery [Source:SGD;Acc:S000004924]
YER102W	RPS8B	358.874	316.74	120.333	160.423	-1.53062	7.96257	79.5264	4.76e-19	9.01e-18	protein_coding	Protein component of the small (40S) ribosomal subunit; identical to Rps8Ap and has similarity to rat S8 ribosomal protein [Source:SGD;Acc:S000000904]
YBR085W	AAC3	10.9664	11.5282	4.6255	4.71627	-1.53008	3.06379	42.3598	7.59e-11	5.64e-10	protein_coding	Mitochondrial inner membrane ADP/ATP translocator, exchanges cytosolic ADP for mitochondrially synthesized ATP; expressed under anaerobic conditions; similar to Pet9p and Aac1p; has roles in maintenance of viability and in respiration [Source:SGD;Acc:S000000289]
YLR185W	RPL37A	479.984	395.638	150.048	214.937	-1.52593	8.33802	63.2755	1.8e-15	2.33e-14	protein_coding	Protein component of the large (60S) ribosomal subunit, has similarity to Rpl37Bp and to rat L37 ribosomal protein [Source:SGD;Acc:S000004175]
YGR090W	UTP22	104.523	59.2763	28.0333	40.4351	-1.5237	5.92315	37.4693	9.29e-10	6.13e-09	protein_coding	Possible U3 snoRNP protein involved in maturation of pre-18S rRNA, based on computational analysis of large-scale protein-protein interaction data [Source:SGD;Acc:S000003322]
YKR094C	RPL40B	823.162	677.63	276.969	350.322	-1.52278	9.11606	73.6024	9.55e-18	1.58e-16	protein_coding	Fusion protein, identical to Rpl40Ap, that is cleaved to yield ubiquitin and a ribosomal protein of the large (60S) ribosomal subunit with similarity to rat L40; ubiquitin may facilitate assembly of the ribosomal protein into ribosomes [Source:SGD;Acc:S000001802]
YOR186C-A	YOR186C-A	3.01575	2.12577	0.981166	1.17907	-1.52233	1.00477	19.7302	8.92e-06	3.32e-05	protein_coding	Identified by gene-trapping, microarray-based expression analysis, and genome-wide homology searching [Source:SGD;Acc:S000028715]
YDR342C	HXT7	1823.57	1993.64	944.723	658.059	-1.5193	10.4628	63.5242	1.58e-15	2.06e-14	protein_coding	High-affinity glucose transporter of the major facilitator superfamily, nearly identical to Hxt6p, expressed at high basal levels relative to other HXTs, expression repressed by high glucose levels [Source:SGD;Acc:S000002750]
YLR328W	NMA1	157.299	176.439	64.6168	75.3217	-1.51738	6.9479	108.873	1.73e-25	5.46e-24	protein_coding	Nicotinic acid mononucleotide adenylyltransferase, involved in pathways of NAD biosynthesis, including the de novo, NAD(+) salvage, and nicotinamide riboside salvage pathways [Source:SGD;Acc:S000004320]
YGL055W	OLE1	732.484	1331.39	365.484	499.717	-1.51556	9.57514	36.2235	1.76e-09	1.13e-08	protein_coding	Delta(9) fatty acid desaturase, required for monounsaturated fatty acid synthesis and for normal distribution of mitochondria [Source:SGD;Acc:S000003023]
YML073C	RPL6A	683.41	578.454	241.577	289.427	-1.51332	8.86829	82.4782	1.07e-19	2.17e-18	protein_coding	N-terminally acetylated protein component of the large (60S) ribosomal subunit, has similarity to Rpl6Bp and to rat L6 ribosomal protein; binds to 5.8S rRNA [Source:SGD;Acc:S000004538]
YDR087C	RRP1	54.6947	48.0751	18.3618	24.8992	-1.51237	5.25267	66.1759	4.12e-16	5.7e-15	protein_coding	Essential evolutionarily conserved nucleolar protein necessary for biogenesis of 60S ribosomal subunits and processing of pre-rRNAs to mature rRNAs, associated with several distinct 66S pre-ribosomal particles [Source:SGD;Acc:S000002494]
snR71	SNR71	2.53597	2.61633	0.700833	1.4565	-1.50872	0.999364	19.1904	1.18e-05	4.34e-05	snoRNA	C/D box small nucleolar RNA (snoRNA), guides 2'-O-methylation of large subunit (LSU) rRNA at position A2946 [Source:SGD;Acc:S000006462]
YPL230W	USV1	216.037	279.13	102.532	106.671	-1.50673	7.51919	92.8518	5.64e-22	1.4e-20	protein_coding	Putative transcription factor containing a C2H2 zinc finger; mutation affects transcriptional regulation of genes involved in growth on non-fermentable carbon sources, response to salt stress and cell wall biosynthesis [Source:SGD;Acc:S000006151]
YKL068W-A	YKL068W-A	29.1294	14.8804	9.251	9.43255	-1.50555	4.0386	26.1216	3.21e-07	1.51e-06	protein_coding	Putative protein of unknown function; identified by homology to <i>Ashbya gossypii</i> [Source:SGD;Acc:S000028524]
YDR418W	RPL12B	974.704	840.578	339.413	428.834	-1.50466	9.39505	74.8074	5.19e-18	8.82e-17	protein_coding	Protein component of the large (60S) ribosomal subunit, nearly identical to Rpl12Ap; rpl12a rpl12b double mutant exhibits slow growth and slow translation; has similarity to E. coli L11 and rat L12 ribosomal proteins [Source:SGD;Acc:S000002826]
YBR189W	RPS9B	1727.13	1487.22	610.566	755.159	-1.4991	10.2208	71.4979	2.78e-17	4.39e-16	protein_coding	Protein component of the small (40S) ribosomal subunit; nearly identical to Rps9Ap and has similarity to E. coli S4 and rat S9 ribosomal proteins [Source:SGD;Acc:S000000393]
YJL189W	RPL39	1272.92	1104.83	477.688	534.049	-1.49767	9.78623	83.0871	7.85e-20	1.62e-18	protein_coding	Protein component of the large (60S) ribosomal subunit, has similarity to rat L39 ribosomal protein; required for ribosome biogenesis; loss of both Rpl31p and Rpl39p confers lethality; also exhibits genetic interactions with SIS1 and PAB1 [Source:SGD;Acc:S000003725]
YDL063C	SYO1	28.444	27.308	8.69033	14.9811	-1.49746	4.37572	37.5693	8.82e-10	5.85e-09	protein_coding	Protein required for biogenesis of the large ribosomal subunit; green fluorescent protein (GFP)-fusion protein localizes to the cytoplasm and nucleus [Source:SGD;Acc:S000002221]
YNL075W	IMP4	35.5721	33.8488	12.5449	16.9925	-1.49619	4.6916	56.3339	6.12e-14	6.61e-13	protein_coding	Component of the SSU processome, which is required for pre-18S rRNA processing; interacts with Mpp10p; member of a superfamily of proteins that contain a sigma(70)-like motif and associate with RNAs [Source:SGD;Acc:S000005019]
YDL179W	PCL9	28.1698	37.201	14.5773	13.2472	-1.49452	4.60294	55.3517	1.01e-13	1.07e-12	protein_coding	Cyclin, forms a functional kinase complex with Pho85p cyclin-dependent kinase (Cdk), expressed in late M/early G1 phase, activated by Swi5p [Source:SGD;Acc:S000002338]
YHR203C	RPS4B	522.616	444.367	182.987	229.294	-1.49412	8.48935	79.3758	5.14e-19	9.67e-18	protein_coding	Protein component of the small (40S) ribosomal subunit; identical to Rps4Ap and has similarity to rat S4 ribosomal protein [Source:SGD;Acc:S000001246]
YLL008W	DRS1	56.6138	56.987	21.1652	27.2573	-1.49351	5.40112	77.7539	1.17e-18	2.12e-17	protein_coding	Nucleolar DEAD-box protein required for ribosome assembly and function, including synthesis of 60S ribosomal subunits; constituent of 66S pre-ribosomal particles [Source:SGD;Acc:S000003931]
YIL160C	POT1	33.5159	38.3456	18.7823	11.9294	-1.49268	4.74083	47.0951	6.76e-12	5.78e-11	protein_coding	3-ketoacyl-CoA thiolase with broad chain length specificity, cleaves 3-ketoacyl-CoA into acyl-CoA and acetyl-CoA during beta-oxidation of fatty acids [Source:SGD;Acc:S000001422]
YPR132W	RPS23B	1767.85	1326.56	628.647	695.096	-1.49045	10.1686	66.3791	3.72e-16	5.15e-15	protein_coding	Ribosomal protein 28 (rp28) of the small (40S) ribosomal subunit, required for translational accuracy; nearly identical to Rps23Ap and similar to E. coli S12 and rat S23 ribosomal proteins; deletion of both RPS23A and RPS23B is lethal [Source:SGD;Acc:S000006336]
YFR031C-A	RPL2A	934.882	794.302	327.92	411.495	-1.48984	9.32888	73.3769	1.07e-17	1.75e-16	protein_coding	Protein component of the large (60S) ribosomal subunit, identical to Rpl2Bp and has similarity to E. coli L2 and rat L8 ribosomal proteins [Source:SGD;Acc:S000002104]
YBR191W	RPL21A	955.924	819.402	345.651	414.477	-1.48825	9.36726	78.7469	7.06e-19	1.31e-17	protein_coding	Protein component of the large (60S) ribosomal subunit, nearly identical to Rpl21Bp and has similarity to rat L21 ribosomal protein [Source:SGD;Acc:S000000395]
YDL208W	NHP2	108.567	89.5276	38.8962	45.9837	-1.48803	6.20493	89.5885	2.93e-21	6.85e-20	protein_coding	Nuclear protein related to mammalian high mobility group (HMG) proteins, essential for function of H/ACA-type snoRNPs, which are involved in 18S rRNA processing [Source:SGD;Acc:S000002367]
YMR105C	PGM2	2262.09	2604.56	1009.55	1078.43	-1.48515	10.8219	78.8513	6.7e-19	1.24e-17	protein_coding	Phosphoglucomutase, catalyzes the conversion from glucose-1-phosphate to glucose-6-phosphate, which is a key step in hexose metabolism; functions as the acceptor for a Glc-phosphotransferase [Source:SGD;Acc:S000004711]
YNL024C	EFM6	8.77309	7.76723	3.50416	3.60656	-1.48354	2.64042	34.3945	4.5e-09	2.71e-08	protein_coding	Putative protein of unknown function with seven beta-strand methyltransferase motif; green fluorescent protein (GFP)-fusion protein localizes to the cytoplasm; YNL024C is not an essential gene [Source:SGD;Acc:S000004969]
YOL013W-A	YOL013W-A	3.42699	2.20753	1.47175	0.970998	-1.48286	1.14207	19.1579	1.2e-05	4.41e-05	protein_coding	Putative protein of unknown function; identified by SAGE [Source:SGD;Acc:S000028811]
YNL110C	NOP15	61.206	51.9996	20.2541	28.4364	-1.48129	5.40032	60.8012	6.31e-15	7.66e-14	protein_coding	Constituent of 66S pre-ribosomal particles, involved in 60S ribosomal subunit biogenesis; localizes to both nucleolus and cytoplasm [Source:SGD;Acc:S000005054]
YBR181C	RPS6B	473.473	395.965	167.499	207.308	-1.47835	8.34018	76.9776	1.73e-18	3.1e-17	protein_coding	Protein component of the small (40S) ribosomal subunit; identical to Rps6Ap and has similarity to rat S6 ribosomal protein [Source:SGD;Acc:S000000385]
YHR170W	NMD3	158.67	139.892	55.7863	72.8942	-1.47829	6.79855	84.2059	4.46e-20	9.44e-19	protein_coding	Protein involved in nuclear export of the large ribosomal subunit; acts as a Crm1p-dependent adapter protein for export of nascent ribosomal subunits through the nuclear pore complex [Source:SGD;Acc:S000001213]
YHR052W	CIC1	56.9565	53.9618	17.7311	30.0316	-1.47748	5.37127	45.455	1.56e-11	1.28e-10	protein_coding	Essential protein that interacts with proteasome components and has a potential role in proteasome substrate specificity; also copurifies with 66S pre-ribosomal particles [Source:SGD;Acc:S000001094]
YHR061C	GIC1	9.86972	5.23266	2.59308	3.95335	-1.47508	2.52085	18.2629	1.92e-05	6.79e-05	protein_coding	Protein of unknown function involved in initiation of budding and cellular polarization, interacts with Cdc42p via the Cdc42/Rac-interactive binding (CRIB) domain [Source:SGD;Acc:S000001103]
YMR145C	NDE1	864.56	762.415	391.345	313.979	-1.47293	9.24534	80.0829	3.59e-19	6.87e-18	protein_coding	Mitochondrial external NADH dehydrogenase, a type II NAD(P)H:quinone oxidoreductase that catalyzes the oxidation of cytosolic NADH; Nde1p and Nde2p provide cytosolic NADH to the mitochondrial respiratory chain [Source:SGD;Acc:S000004753]
YPL086C	ELP3	77.5185	78.6535	29.7854	37.8689	-1.47026	5.86586	87.7295	7.5e-21	1.69e-19	protein_coding	Subunit of Elongator complex, which is required for modification of wobble nucleosides in tRNA; exhibits histone acetyltransferase activity that is directed to histones H3 and H4; disruption confers resistance to K. lactis zymotoxin [Source:SGD;Acc:S000006007]
YLR089C	ALT1	425.152	429.978	180.324	190.801	-1.46899	8.31809	104.242	1.79e-24	5.26e-23	protein_coding	Alanine transaminase (glutamic pyruvic transaminase); involved in alanine biosynthetic and catabolic processes; the authentic, non-tagged protein is detected in highly purified mitochondria in high-throughput studies [Source:SGD;Acc:S000004079]
YKL056C	TMA19	2408.56	2009.59	896.015	1022.11	-1.46861	10.6878	70.2601	5.2e-17	7.99e-16	protein_coding	Protein that associates with ribosomes; homolog of translationally controlled tumor protein; green fluorescent protein (GFP)-fusion protein localizes to the cytoplasm and relocates to the mitochondrial outer surface upon oxidative stress [Source:SGD;Acc:S000001539]
YDR398W	UTP5	56.6138	59.9303	19.9037	30.6558	-1.46661	5.44482	54.1989	1.81e-13	1.88e-12	protein_coding	Subunit of U3-containing Small Subunit (SSU) processome complex involved in production of 18S rRNA and assembly of small ribosomal subunit [Source:SGD;Acc:S000002806]
YLR388W	RPS29A	442.218	363.997	160.281	190.385	-1.46583	8.23466	78.4083	8.38e-19	1.54e-17	protein_coding	Protein component of the small (40S) ribosomal subunit; nearly identical to Rps29Bp and has similarity to rat S29 and E. coli S14 ribosomal proteins [Source:SGD;Acc:S000004380]
YNR053C	NOG2	39.2047	32.2136	13.3158	17.7554	-1.46556	4.74161	50.8322	1.01e-12	9.52e-12	protein_coding	Putative GTPase that associates with pre-60S ribosomal subunits in the nucleolus and is required for their nuclear export and maturation [Source:SGD;Acc:S000005336]
YGR043C	NQM1	136.326	192.791	82.8385	60.7567	-1.46215	6.94143	60.6028	6.98e-15	8.43e-14	protein_coding	Transaldolase of unknown function; transcription is repressed by Mot1p and induced by alpha-factor and during diauxic shift [Source:SGD;Acc:S000003275]
YDR299W	BFR2	19.7394	18.1508	6.02716	10.4729	-1.46117	3.83088	30.131	4.04e-08	2.13e-07	protein_coding	Essential protein that is a component of 90S preribosomes; may be involved in rRNA processing; multicopy suppressor of sensitivity to Brefeldin A; expression is induced during lag phase and also by cold shock [Source:SGD;Acc:S000002707]
YGR145W	ENP2	55.4487	59.8486	18.9926	31.2106	-1.46077	5.43078	47.3466	5.95e-12	5.1e-11	protein_coding	Essential nucleolar protein, required for biogenesis of the small ribosomal subunit; contains WD repeats, interacts with Mpp10p and Bfr2p, and has homology to Spb1p [Source:SGD;Acc:S000003377]
YER043C	SAH1	653.595	572.322	209.269	325.631	-1.45921	8.84073	50.8437	1e-12	9.48e-12	protein_coding	S-adenosyl-L-homocysteine hydrolase, catabolizes S-adenosyl-L-homocysteine which is formed after donation of the activated methyl group of S-adenosyl-L-methionine (AdoMet) to an acceptor [Source:SGD;Acc:S000000845]
YBR191W-A	YBR191W-A	9.6641	8.17603	4.34516	3.46785	-1.45907	2.75532	32.477	1.21e-08	6.86e-08	protein_coding	Dubious open reading frame unlikely to encode a protein, based on available experimental and comparative sequence data [Source:SGD;Acc:S000007594]
YGR118W	RPS23A	1244.89	904.106	446.991	494.515	-1.45614	9.65182	62.1285	3.22e-15	4.03e-14	protein_coding	Ribosomal protein 28 (rp28) of the small (40S) ribosomal subunit, required for translational accuracy; nearly identical to Rps23Bp and similar to E. coli S12 and rat S23 ribosomal proteins; deletion of both RPS23A and RPS23B is lethal [Source:SGD;Acc:S000003350]
YLR063W	BMT6	4.72924	3.67922	1.19142	2.49685	-1.45319	1.69751	20.3229	6.54e-06	2.5e-05	protein_coding	Putative S-adenosylmethionine-dependent methyltransferase; green fluorescent protein (GFP)-fusion protein localizes to the cytoplasm; YLR063W is not an essential gene [Source:SGD;Acc:S000004053]
YMR049C	ERB1	46.1273	43.5783	13.3158	26.0089	-1.45075	5.07272	31.71	1.79e-08	9.87e-08	protein_coding	Constituent of 66S pre-ribosomal particles, forms a complex with Nop7p and Ytm1p that is required for maturation of the large ribosomal subunit; required for maturation of the 25S and 5.8S ribosomal RNAs; homologous to mammalian Bop1 [Source:SGD;Acc:S000004652]
YNL301C	RPL18B	155.517	134.414	55.8564	71.6458	-1.44949	6.76403	82.7445	9.34e-20	1.9e-18	protein_coding	Protein component of the large (60S) ribosomal subunit, identical to Rpl18Ap and has similarity to rat L18 ribosomal protein [Source:SGD;Acc:S000005245]
YBL092W	RPL32	1615.62	1344.47	600.123	702.031	-1.44946	10.1151	69.8596	6.37e-17	9.59e-16	protein_coding	Protein component of the large (60S) ribosomal subunit, has similarity to rat L32 ribosomal protein; overexpression disrupts telomeric silencing [Source:SGD;Acc:S000000188]
YDR496C	PUF6	81.7679	82.905	29.7153	42.7239	-1.44738	5.94839	68.6312	1.19e-16	1.74e-15	protein_coding	Pumilio-homology domain protein that binds the 3' UTR of ASH1 mRNA and represses its translation, resulting in proper asymmetric localization of ASH1 mRNA; also co-sediments with the 60S ribosomal subunit and is required for its biogenesis [Source:SGD;Acc:S000002904]
YDR450W	RPS18A	1304.17	973.193	457.574	546.949	-1.44577	9.73822	59.5141	1.21e-14	1.42e-13	protein_coding	Protein component of the small (40S) ribosomal subunit; nearly identical to Rps18Bp and has similarity to E. coli S13 and rat S18 ribosomal proteins [Source:SGD;Acc:S000002858]
YDR247W	VHS1	143.591	181.671	70.2935	73.3103	-1.44303	6.92995	91.8386	9.4e-22	2.31e-20	protein_coding	Cytoplasmic serine/threonine protein kinase; identified as a high-copy suppressor of the synthetic lethality of a sis2 sit4 double mutant, suggesting a role in G1/S phase progression; homolog of Sks1p [Source:SGD;Acc:S000002655]
YML093W	UTP14	60.6577	60.5844	19.4131	34.0543	-1.44254	5.50855	41.1711	1.39e-10	1.01e-09	protein_coding	Subunit of U3-containing Small Subunit (SSU) processome complex involved in production of 18S rRNA and assembly of small ribosomal subunit [Source:SGD;Acc:S000004558]
snR64	SNR64	3.97531	3.76098	1.682	1.73392	-1.44169	1.57984	24.1567	8.88e-07	3.9e-06	snoRNA	C/D box small nucleolar RNA (snoRNA), guides 2'-O-methylation of large subunit (LSU) rRNA at position C2337 [Source:SGD;Acc:S000006455]
YJR097W	JJJ3	1.91911	1.71697	0.700833	0.901641	-1.44134	0.554486	14.6401	0.000130114	0.000397309	protein_coding	Protein of unknown function, contains a J-domain, which is a region with homology to the E. coli DnaJ protein [Source:SGD;Acc:S000003858]
YPL249C-A	RPL36B	895.54	772.472	324.065	413.576	-1.44118	9.28982	68.2814	1.42e-16	2.06e-15	protein_coding	Protein component of the large (60S) ribosomal subunit, nearly identical to Rpl36Ap and has similarity to rat L36 ribosomal protein; binds to 5.8 S rRNA [Source:SGD;Acc:S000006438]
YKL006W	RPL14A	481.903	419.349	171.984	226.589	-1.44093	8.40187	69.5663	7.39e-17	1.1e-15	protein_coding	N-terminally acetylated protein component of the large (60S) ribosomal subunit, nearly identical to Rpl14Bp and has similarity to rat L14 ribosomal protein; rpl14a csh5 double null mutant exhibits synthetic slow growth [Source:SGD;Acc:S000001489]
YPR010C-A	YPR010C-A	253.529	252.639	122.085	102.163	-1.44087	7.5693	102.196	5.03e-24	1.44e-22	protein_coding	Putative protein of unknown function; conserved among Saccharomyces sensu stricto species [Source:SGD;Acc:S000122558]
YJR115W	YJR115W	88.6219	117.98	45.414	45.9143	-1.44076	6.2758	83.4655	6.48e-20	1.35e-18	protein_coding	Putative protein of unknown function [Source:SGD;Acc:S000003876]
YKL180W	RPL17A	1113.5	975.81	412.23	512.895	-1.43946	9.6151	69.8891	6.27e-17	9.49e-16	protein_coding	Protein component of the large (60S) ribosomal subunit, nearly identical to Rpl17Bp and has similarity to E. coli L22 and rat L17 ribosomal proteins; copurifies with the Dam1 complex (aka DASH complex) [Source:SGD;Acc:S000001663]
snR43	SNR43	16.5866	12.4276	6.728	6.17277	-1.4381	3.45686	35.0288	3.25e-09	1.99e-08	snoRNA	H/ACA box small nucleolar RNA (snoRNA); guides pseudouridylation of large subunit (LSU) rRNA at position U966 and of 5.8S rRNA at position 73 [Source:SGD;Acc:S000006503]
YCL054W	SPB1	30.0204	27.8803	10.5826	15.1198	-1.43495	4.44717	46.4521	9.39e-12	7.87e-11	protein_coding	AdoMet-dependent methyltransferase involved in rRNA processing and 60S ribosomal subunit maturation; methylates G2922 in the tRNA docking site of the large subunit rRNA and in the absence of snR52, U2921; suppressor of PAB1 mutants [Source:SGD;Acc:S000000559]
YMR239C	RNT1	24.2631	20.2766	7.63908	12.1375	-1.43479	4.07104	33.6898	6.46e-09	3.79e-08	protein_coding	RNAase III; involved in rDNA transcription and rRNA processing; also cleaves a stem-loop structure at the 3' end of U2 snRNA to ensure formation of the correct U2 3' end; involved in polyadenylation-independent transcription termination [Source:SGD;Acc:S000004852]
YDR384C	ATO3	74.5712	53.4713	25.7206	31.28	-1.43367	5.59139	56.6891	5.1e-14	5.58e-13	protein_coding	Plasma membrane protein, regulation pattern suggests a possible role in export of ammonia from the cell; phosphorylated in mitochondria; member of the TC 9.B.33 YaaH family of putative transporters [Source:SGD;Acc:S000002792]
YDR101C	ARX1	36.5317	32.7859	10.4424	20.3216	-1.43332	4.70664	29.185	6.58e-08	3.39e-07	protein_coding	Shuttling pre-60S factor; involved in the biogenesis of ribosomal large subunit biogenesis; interacts directly with Alb1; responsible for Tif6 recycling defects in absence of Rei1; associated with the ribosomal export complex [Source:SGD;Acc:S000002508]
YGL135W	RPL1B	574.02	470.449	229.453	236.23	-1.43107	8.61746	84.1617	4.56e-20	9.62e-19	protein_coding	N-terminally acetylated protein component of the large (60S) ribosomal subunit, nearly identical to Rpl1Ap and has similarity to E. coli L1 and rat L10a ribosomal proteins; rpl1a rpl1b double null mutation is lethal [Source:SGD;Acc:S000003103]
YDR161W	ACL4	66.0723	67.2888	25.3702	33.9849	-1.43089	5.64888	70.5824	4.41e-17	6.8e-16	protein_coding	Putative protein of unknown function; non-essential gene; proposed function in rRNA and ribosome biosynthesis based on transcriptional co-regulation; genetic interactions suggest a role in ER-associated protein degradation (ERAD) [Source:SGD;Acc:S000002568]
YOR065W	CYT1	423.301	440.607	194.621	191.078	-1.42854	8.34357	101.316	7.84e-24	2.18e-22	protein_coding	Cytochrome c1, component of the mitochondrial respiratory chain; expression is regulated by the heme-activated, glucose-repressed Hap2p/3p/4p/5p CCAAT-binding complex [Source:SGD;Acc:S000005591]
YJL050W	MTR4	48.1149	52.4084	16.6097	28.1589	-1.42793	5.24205	41.1916	1.38e-10	1.01e-09	protein_coding	ATP-dependent 3'-5' RNA helicase of the Dead-box family, involved in nuclear RNA processing and degradation both as a component of the TRAMP complex and in TRAMP independent processes; has a KOW domain that shows RNA binding activity [Source:SGD;Acc:S000003586]
YKL109W	HAP4	920.9	1148.08	455.822	468.09	-1.4274	9.60316	75.8001	3.14e-18	5.52e-17	protein_coding	Subunit of the heme-activated, glucose-repressed Hap2p/3p/4p/5p CCAAT-binding complex, a transcriptional activator and global regulator of respiratory gene expression; provides the principal activation function of the complex [Source:SGD;Acc:S000001592]
YHL030W-A	YHL030W-A	2.33035	2.37105	1.2615	0.832284	-1.42505	0.89786	17.0524	3.64e-05	0.000122306	protein_coding	Dubious open reading frame unlikely to encode a protein, based on available experimental and comparative sequence data; overlaps the verified gene GOS1/YHL031C [Source:SGD;Acc:S000028773]
YDR365C	ESF1	116.86	110.949	44.3627	57.4969	-1.42501	6.4226	85.3432	2.51e-20	5.41e-19	protein_coding	Nucleolar protein involved in pre-rRNA processing; depletion causes severely decreased 18S rRNA levels [Source:SGD;Acc:S000002773]
YMR015C	ERG5	70.8701	52.8172	23.3377	32.0429	-1.42421	5.54389	50.8	1.02e-12	9.64e-12	protein_coding	C-22 sterol desaturase, a cytochrome P450 enzyme that catalyzes the formation of the C-22(23) double bond in the sterol side chain in ergosterol biosynthesis; may be a target of azole antifungal drugs [Source:SGD;Acc:S000004617]
YER064C	VHR2	94.7905	86.0119	38.0552	42.932	-1.42376	6.09006	98.7275	2.9e-23	7.77e-22	protein_coding	Non-essential nuclear protein; null mutation has global effects on transcription [Source:SGD;Acc:S000000866]
YMR122W-A	YMR122W-A	645.576	707.718	307.666	298.929	-1.42273	8.99243	91.7836	9.67e-22	2.37e-20	protein_coding	Protein of unknown function; green fluorescent protein (GFP)-fusion protein localizes to the cytoplasm and endoplasmic reticulum [Source:SGD;Acc:S000007524]
YGL120C	PRP43	54.5576	47.094	12.0543	33.3607	-1.42171	5.26106	17.7149	2.57e-05	8.84e-05	protein_coding	RNA helicase in the DEAH-box family, functions in both RNA polymerase I and polymerase II transcript metabolism, involved in release of the lariat-intron from the spliceosome [Source:SGD;Acc:S000003088]
YBR034C	HMT1	63.742	44.3959	22.4267	26.1476	-1.42131	5.35163	52.4983	4.31e-13	4.23e-12	protein_coding	Nuclear SAM-dependent mono- and asymmetric arginine dimethylating methyltransferase that modifies hnRNPs, including Npl3p and Hrp1p, affecting their activity and nuclear export; methylates U1 snRNP protein Snp1p and ribosomal protein Rps2p [Source:SGD;Acc:S000000238]
YLR081W	GAL2	9.6641	11.5282	4.97591	4.5082	-1.42043	3.00622	34.1939	4.99e-09	2.98e-08	protein_coding	Galactose permease, required for utilization of galactose; also able to transport glucose [Source:SGD;Acc:S000004071]
YML022W	APT1	154.009	123.622	59.711	65.0568	-1.41981	6.70989	89.2909	3.41e-21	7.93e-20	protein_coding	Adenine phosphoribosyltransferase, catalyzes the formation of AMP from adenine and 5-phosphoribosylpyrophosphate; involved in the salvage pathway of purine nucleotide biosynthesis [Source:SGD;Acc:S000004484]
YOL020W	TAT2	110.075	94.9238	46.8156	45.4288	-1.41851	6.27276	101.724	6.38e-24	1.8e-22	protein_coding	High affinity tryptophan and tyrosine permease, overexpression confers FK506 and FTY720 resistance [Source:SGD;Acc:S000005380]
YGR148C	RPL24B	681.285	567.417	251.809	311.76	-1.41215	8.88016	67.5812	2.02e-16	2.9e-15	protein_coding	Ribosomal protein L30 of the large (60S) ribosomal subunit, nearly identical to Rpl24Ap and has similarity to rat L24 ribosomal protein; not essential for translation but may be required for normal translation rate [Source:SGD;Acc:S000003380]
YGL147C	RPL9A	1475.32	1225.02	583.934	637.391	-1.40989	9.99337	70.774	4.01e-17	6.2e-16	protein_coding	Protein component of the large (60S) ribosomal subunit, nearly identical to Rpl9Bp and has similarity to E. coli L6 and rat L9 ribosomal proteins [Source:SGD;Acc:S000003115]
snR5	SNR5	28.6496	32.2136	14.5072	13.0391	-1.4075	4.5248	57.8779	2.79e-14	3.1e-13	snoRNA	H/ACA box small nucleolar RNA (snoRNA); guides pseudouridylation of large subunit (LSU) rRNA at positions U1004 and U1124 [Source:SGD;Acc:S000007291]
YLR197W	NOP56	353.459	305.865	124.818	173.809	-1.40617	7.9605	60.8955	6.02e-15	7.31e-14	protein_coding	Essential evolutionarily-conserved nucleolar protein component of the box C/D snoRNP complexes that direct 2'-O-methylation of pre-rRNA during its maturation; overexpression causes spindle orientation defects [Source:SGD;Acc:S000004187]
YDL153C	SAS10	137.902	128.609	52.4924	68.3166	-1.40529	6.65428	81.7753	1.52e-19	3.02e-18	protein_coding	Essential subunit of U3-containing Small Subunit (SSU) processome complex involved in production of 18S rRNA and assembly of small ribosomal subunit; disrupts silencing when overproduced; mutant has increased aneuploidy tolerance [Source:SGD;Acc:S000002312]
YDR165W	TRM82	49.0059	47.2575	16.3294	27.396	-1.40041	5.18796	40.3716	2.1e-10	1.5e-09	protein_coding	Catalytic subunit of a tRNA methyltransferase complex; Trm8p and Trm82p comprise an enzyme that catalyzes a methyl-transfer from S-adenosyl-l-methionine to the N(7) atom of guanine at position 46 in tRNA; Trm8 lacks catalytic activity if not bound t /.../2p [Source:SGD;Acc:S000002572]
YDL075W	RPL31A	1164.49	1009.9	462.76	529.54	-1.39652	9.68441	71.9556	2.2e-17	3.53e-16	protein_coding	Protein component of the large (60S) ribosomal subunit, nearly identical to Rpl31Bp and has similarity to rat L31 ribosomal protein; associates with the karyopherin Sxm1p; loss of both Rpl31p and Rpl39p confers lethality [Source:SGD;Acc:S000002233]
YNL002C	RLP7	103.221	95.3326	41.5594	49.3128	-1.39221	6.2336	89.8345	2.59e-21	6.07e-20	protein_coding	Nucleolar protein with similarity to large ribosomal subunit L7 proteins; constituent of 66S pre-ribosomal particles; plays an essential role in processing of precursors to the large ribosomal subunit RNAs [Source:SGD;Acc:S000004947]
YKR057W	RPS21A	548.249	428.833	199.457	248.09	-1.39103	8.53235	62.288	2.97e-15	3.73e-14	protein_coding	Protein component of the small (40S) ribosomal subunit; nearly identical to Rps21Bp and has similarity to rat S21 ribosomal protein [Source:SGD;Acc:S000001765]
YJR145C	RPS4A	1088.21	917.515	415.103	503.878	-1.39046	9.56969	65.3742	6.19e-16	8.39e-15	protein_coding	Protein component of the small (40S) ribosomal subunit; mutation affects 20S pre-rRNA processing; identical to Rps4Bp and has similarity to rat S4 ribosomal protein [Source:SGD;Acc:S000003906]
YJR147W	HMS2	18.2316	21.0942	7.77925	10.1955	-1.3903	3.90144	38.7019	4.94e-10	3.39e-09	protein_coding	Protein with similarity to heat shock transcription factors; overexpression suppresses the pseudohyphal filamentation defect of a diploid mep1 mep2 homozygous null mutant [Source:SGD;Acc:S000003908]
YMR250W	GAD1	1002.67	1248.24	557.372	480.644	-1.38218	9.73715	66.5478	3.42e-16	4.77e-15	protein_coding	Glutamate decarboxylase, converts glutamate into gamma-aminobutyric acid (GABA) during glutamate catabolism; involved in response to oxidative stress [Source:SGD;Acc:S000004862]
YLR293C	GSP1	505.892	418.041	172.054	253.43	-1.38194	8.45401	50.1416	1.43e-12	1.32e-11	protein_coding	Ran GTPase, GTP binding protein (mammalian Ranp homolog) involved in the maintenance of nuclear organization, RNA processing and transport; regulated by Srm1p, Rna1p, Yrb1p, Yrb2p, Yrp4p, Yrb30p, Cse1p and Kap95p; yeast Gsp2p homolog [Source:SGD;Acc:S000004284]
YDR044W	HEM13	191.432	239.558	90.4775	108.405	-1.37864	7.35359	74.6507	5.62e-18	9.46e-17	protein_coding	Coproporphyrinogen III oxidase, an oxygen requiring enzyme that catalyzes the sixth step in the heme biosynthetic pathway; transcription is repressed by oxygen and heme (via Rox1p and Hap1p) [Source:SGD;Acc:S000002451]
snR31	SNR31	38.2452	34.9117	19.4131	14.4956	-1.37685	4.7997	51.3248	7.83e-13	7.49e-12	snoRNA	H/ACA box small nucleolar RNA (snoRNA); guides pseudouridylation of small subunit (SSU) rRNA at position U999 [Source:SGD;Acc:S000007296]
YPL200W	CSM4	2.60451	2.69809	1.33158	1.10971	-1.37673	1.07439	17.5653	2.78e-05	9.49e-05	protein_coding	Protein required for accurate chromosome segregation during meiosis; involved in meiotic telomere clustering (bouquet formation) and telomere-led rapid prophase movements [Source:SGD;Acc:S000006121]
YHR160C	PEX18	14.0506	18.3961	7.00833	7.97605	-1.37413	3.62853	34.0149	5.47e-09	3.25e-08	protein_coding	Peroxin required for targeting of peroxisomal matrix proteins containing PTS2; interacts with Pex7p; partially redundant with Pex21p [Source:SGD;Acc:S000001203]
YNL061W	NOP2	99.8624	92.798	37.3544	51.9484	-1.37271	6.19555	66.034	4.43e-16	6.11e-15	protein_coding	Probable RNA m(5)C methyltransferase, essential for processing and maturation of 27S pre-rRNA and large ribosomal subunit biogenesis; localized to the nucleolus; constituent of 66S pre-ribosomal particles [Source:SGD;Acc:S000005005]
YHR021C	RPS27B	870.935	685.806	329.532	393.185	-1.37182	9.20952	61.4189	4.61e-15	5.69e-14	protein_coding	Protein component of the small (40S) ribosomal subunit; nearly identical to Rps27Ap and has similarity to rat S27 ribosomal protein [Source:SGD;Acc:S000001063]
YER074W	RPS24A	658.667	561.775	262.953	304.546	-1.36948	8.85885	71.782	2.4e-17	3.83e-16	protein_coding	Protein component of the small (40S) ribosomal subunit; identical to Rps24Bp and has similarity to rat S24 ribosomal protein [Source:SGD;Acc:S000000876]
YDL201W	TRM8	33.1732	29.5972	13.6662	15.536	-1.36934	4.58181	52.7829	3.73e-13	3.72e-12	protein_coding	Noncatalytic subunit of a tRNA methyltransferase complex; Trm8p and Trm82p comprise an enzyme that catalyzes a methyl-transfer from S-adenosyl-l-methionine to the N(7) atom of guanine at position 46 in tRNA; Trm8 lacks catalytic activity if not boun /.../rm82p [Source:SGD;Acc:S000002360]
YGR214W	RPS0A	1034.88	897.647	396.531	502.144	-1.36869	9.52202	61.5796	4.25e-15	5.26e-14	protein_coding	Protein component of the small (40S) ribosomal subunit, nearly identical to Rps0Bp; required for maturation of 18S rRNA along with Rps0Bp; deletion of either RPS0 gene reduces growth rate, deletion of both genes is lethal [Source:SGD;Acc:S000003446]
YER073W	ALD5	203.906	189.766	65.2475	117.629	-1.3677	7.22716	37.1051	1.12e-09	7.33e-09	protein_coding	Mitochondrial aldehyde dehydrogenase, involved in regulation or biosynthesis of electron transport chain components and acetate formation; activated by K+; utilizes NADP+ as the preferred coenzyme; constitutively expressed [Source:SGD;Acc:S000000875]
YHR169W	DBP8	10.2124	9.23892	3.99475	5.06306	-1.3669	2.90321	30.0714	4.16e-08	2.19e-07	protein_coding	ATPase, putative RNA helicase of the DEAD-box family; component of 90S preribosome complex involved in production of 18S rRNA and assembly of 40S small ribosomal subunit; ATPase activity stimulated by association with Esf2p [Source:SGD;Acc:S000001212]
YPL012W	RRP12	43.5227	39.899	10.7227	28.0202	-1.36587	4.99166	17.5293	2.83e-05	9.65e-05	protein_coding	Protein required for export of the ribosomal subunits; associates with the RNA components of the pre-ribosomes; has a role in nuclear import in association with Pse1p; contains HEAT-repeats [Source:SGD;Acc:S000005933]
YGR066C	YGR066C	24.2631	27.3897	12.8252	11.2358	-1.36586	4.30033	50.171	1.41e-12	1.3e-11	protein_coding	Putative protein of unknown function [Source:SGD;Acc:S000003298]
YJL177W	RPL17B	535.09	485.983	206.816	269.174	-1.36485	8.60267	65.4806	5.87e-16	7.98e-15	protein_coding	Protein component of the large (60S) ribosomal subunit, nearly identical to Rpl17Ap and has similarity to E. coli L22 and rat L17 ribosomal proteins [Source:SGD;Acc:S000003713]
YPL245W	YPL245W	40.7812	40.0626	17.3807	20.3216	-1.36458	4.94649	61.3013	4.9e-15	6.01e-14	protein_coding	Putative protein of unknown function; green fluorescent protein (GFP)-fusion protein localizes to both the nucleus and the cytoplasm [Source:SGD;Acc:S000006166]
YGR256W	GND2	52.1587	58.2951	24.4591	27.0492	-1.36375	5.39526	74.6678	5.57e-18	9.41e-17	protein_coding	6-phosphogluconate dehydrogenase (decarboxylating), catalyzes an NADPH regenerating reaction in the pentose phosphate pathway; required for growth on D-glucono-delta-lactone [Source:SGD;Acc:S000003488]
YBR048W	RPS11B	555.103	490.317	227.14	261.545	-1.36181	8.63761	76.9252	1.78e-18	3.16e-17	protein_coding	Protein component of the small (40S) ribosomal subunit; identical to Rps11Ap and has similarity to E. coli S17 and rat S11 ribosomal proteins [Source:SGD;Acc:S000000252]
YOR369C	RPS12	2522.4	2014	968.551	1153.34	-1.36091	10.7554	54.6844	1.42e-13	1.49e-12	protein_coding	Protein component of the small (40S) ribosomal subunit; has similarity to rat ribosomal protein S12 [Source:SGD;Acc:S000005896]
snR85	SNR85	2.12473	2.20753	1.19142	0.832284	-1.35488	0.806587	14.9723	0.000109103	0.000338069	snoRNA	H/ACA box small nucleolar RNA (snoRNA); predicted to guide pseudouridylation of small subunit (SSU) rRNA at position U1181 [Source:SGD;Acc:S000081376]
YMR217W	GUA1	433.308	352.142	150.959	217.85	-1.35412	8.22763	48.8775	2.72e-12	2.44e-11	protein_coding	GMP synthase; highly conserved enzyme that catalyzes the second step in the biosynthesis of GMP from inosine 5'-phosphate (IMP); transcription is not subject to regulation by guanine but is negatively regulated by nutrient starvation; reduction-of-f /.../n mutation gua1-G388D causes changes in cellular guanine nucleotide pools, defects in general protein synthesis, and impaired translation of GCN…
YDR064W	RPS13	1499.51	1290.91	624.442	689.2	-1.35193	10.0567	67.4	2.22e-16	3.14e-15	protein_coding	Protein component of the small (40S) ribosomal subunit; has similarity to E. coli S15 and rat S13 ribosomal proteins [Source:SGD;Acc:S000002471]
YDR024W	FYV1	9.25287	6.37731	3.50416	3.88399	-1.35109	2.60092	23.618	1.17e-06	5.08e-06	protein_coding	Dubious open reading frame, unlikely to encode a protein; not conserved in closely related Saccharomyces species; mutation decreases survival upon exposure to K1 killer toxin [Source:SGD;Acc:S000002431]
YHR215W	PHO12	7.67645	6.05027	3.50416	2.98235	-1.35107	2.41485	25.7421	3.9e-07	1.8e-06	protein_coding	One of three repressible acid phosphatases, a glycoprotein that is transported to the cell surface by the secretory pathway; nearly identical to Pho11p; upregulated by phosphate starvation [Source:SGD;Acc:S000001258]
YLR372W	ELO3	180.328	144.634	55.506	97.3078	-1.35086	6.95586	35.5371	2.5e-09	1.56e-08	protein_coding	Elongase, involved in fatty acid and sphingolipid biosynthesis; synthesizes very long chain 20-26-carbon fatty acids from C18-CoA primers; involved in regulation of sphingolipid biosynthesis [Source:SGD;Acc:S000004364]
YKL082C	RRP14	73.6802	61.8108	29.1547	34.7478	-1.34962	5.69535	66.7554	3.07e-16	4.3e-15	protein_coding	Essential protein, constituent of 66S pre-ribosomal particles; interacts with proteins involved in ribosomal biogenesis and cell polarity; member of the SURF-6 family [Source:SGD;Acc:S000001565]
YGR126W	YGR126W	9.93826	10.9559	4.55541	5.27113	-1.34916	3.00732	31.6219	1.87e-08	1.03e-07	protein_coding	Putative protein of unknown function; green fluorescent protein (GFP)-fusion protein localizes to both the cytoplasm and the nucleus and is induced in response to the DNA-damaging agent MMS [Source:SGD;Acc:S000003358]
YJL025W	RRN7	11.7888	10.7924	5.53658	5.13242	-1.34769	3.12138	33.5943	6.79e-09	3.97e-08	protein_coding	Component of the core factor (CF) rDNA transcription factor complex; CF is required for transcription of 35S rRNA genes by RNA polymerase I and is composed of Rrn6p, Rrn7p, and Rrn11p [Source:SGD;Acc:S000003562]
YKR074W	AIM29	193.214	185.269	91.8792	87.5285	-1.3427	7.17736	100.482	1.2e-23	3.28e-22	protein_coding	Putative protein of unknown function; epitope-tagged protein localizes to the cytoplasm; YKR074W is not an essential gene; null mutant displays elevated frequency of mitochondrial genome loss [Source:SGD;Acc:S000001782]
YGL171W	ROK1	31.6654	30.3331	10.4424	18.9345	-1.33893	4.57201	28.4589	9.57e-08	4.81e-07	protein_coding	ATP-dependent RNA helicase of the DEAD box family; required for 18S rRNA synthesis [Source:SGD;Acc:S000003139]
YFL010W-A	AUA1	2.33035	2.86161	1.2615	1.17907	-1.3387	1.05105	16.3231	5.34e-05	0.000174689	protein_coding	Protein required for the negative regulation by ammonia of Gap1p, which is a general amino acid permease [Source:SGD;Acc:S000001955]
YDL148C	NOP14	77.4499	83.7226	29.0846	47.3708	-1.33736	5.94756	44.3511	2.74e-11	2.17e-10	protein_coding	Nucleolar protein, forms a complex with Noc4p that mediates maturation and nuclear export of 40S ribosomal subunits; also present in the small subunit processome complex, which is required for processing of pre-18S rRNA [Source:SGD;Acc:S000002307]
YER056C-A	RPL34A	529.538	445.43	202.401	261.615	-1.33527	8.54461	59.5743	1.18e-14	1.38e-13	protein_coding	Protein component of the large (60S) ribosomal subunit, nearly identical to Rpl34Bp and has similarity to rat L34 ribosomal protein [Source:SGD;Acc:S000002135]
YDL184C	RPL41A	408.223	339.878	188.244	168.676	-1.33428	8.1629	73.9301	8.09e-18	1.34e-16	protein_coding	Ribosomal protein L47 of the large (60S) ribosomal subunit, identical to Rpl41Bp and has similarity to rat L41 ribosomal protein; comprised of only 25 amino acids; rpl41a rpl41b double null mutant is viable [Source:SGD;Acc:S000002343]
YFL053W	DAK2	4.45508	4.16978	2.38283	1.73392	-1.33219	1.7627	21.7359	3.13e-06	1.27e-05	protein_coding	Dihydroxyacetone kinase, required for detoxification of dihydroxyacetone (DHA); involved in stress adaptation [Source:SGD;Acc:S000001841]
snR56	SNR56	4.18092	4.00626	2.31275	1.59521	-1.33137	1.68958	21.0712	4.43e-06	1.73e-05	snoRNA	C/D box small nucleolar RNA (snoRNA), guides 2'-O-methylation of small subunit (SSU) rRNA at position G1428 [Source:SGD;Acc:S000006447]
YDR406W	PDR15	249.142	268.419	127.061	120.334	-1.33007	7.63182	95.4093	1.55e-22	4.04e-21	protein_coding	Plasma membrane ATP binding cassette (ABC) transporter, multidrug transporter and general stress response factor implicated in cellular detoxification; regulated by Pdr1p, Pdr3p and Pdr8p; promoter contains a PDR responsive element [Source:SGD;Acc:S000002814]
YER053C	PIC2	387.661	468.16	230.924	178.525	-1.32982	8.35694	62.9388	2.13e-15	2.75e-14	protein_coding	Mitochondrial phosphate carrier, imports inorganic phosphate into mitochondria; functionally redundant with Mir1p but less abundant than Mir1p under normal conditions; expression is induced at high temperature [Source:SGD;Acc:S000000855]
YJR124C	YJR124C	24.4002	16.7609	9.74158	9.9874	-1.32966	3.98909	31.9684	1.57e-08	8.76e-08	protein_coding	Putative protein of unknown function; expression induced under calcium shortage [Source:SGD;Acc:S000003885]
YML056C	IMD4	255.79	226.803	95.2432	135.246	-1.32945	7.53184	55.8786	7.71e-14	8.25e-13	protein_coding	Inosine monophosphate dehydrogenase, catalyzes the first step of GMP biosynthesis, member of a four-gene family in S. cerevisiae, constitutively expressed [Source:SGD;Acc:S000004520]
YOR004W	UTP23	15.4214	14.8804	5.53658	8.94705	-1.32678	3.54747	25.9038	3.59e-07	1.67e-06	protein_coding	Essential nucleolar protein that is a component of the SSU (small subunit) processome involved in 40S ribosomal subunit biogenesis; has homology to PINc domain protein Fcf1p, although the PINc domain of Utp23p is not required for function [Source:SGD;Acc:S000005530]
YIL103W	DPH1	24.0575	22.8111	10.0219	12.4149	-1.32678	4.17348	42.7112	6.34e-11	4.78e-10	protein_coding	Protein required, along with Dph2p, Kti11p, Jjj3p, and Dph5p, for synthesis of diphthamide, which is a modified histidine residue of translation elongation factor 2 (Eft1p or Eft2p); may act in a complex with Dph2p and Kti11p [Source:SGD;Acc:S000001365]
YIL127C	RRT14	26.3193	24.1193	10.933	13.2472	-1.32533	4.27968	44.3252	2.78e-11	2.2e-10	protein_coding	Putative protein of unknown function; identified in a screen for mutants with decreased levels of rDNA transcription; green fluorescent protein (GFP)-fusion protein localizes to the nucleolus; predicted to be involved in ribosome biogenesis [Source:SGD;Acc:S000001389]
YIL113W	SDP1	36.189	40.5531	19.343	17.478	-1.32361	4.88214	58.0088	2.61e-14	2.93e-13	protein_coding	Stress-inducible dual-specificity MAP kinase phosphatase, negatively regulates Slt2p MAP kinase by direct dephosphorylation, diffuse localization under normal conditions shifts to punctate localization after heat shock [Source:SGD;Acc:S000001375]
YHR141C	RPL42B	1076.14	799.207	422.252	480.574	-1.31992	9.49295	53.1112	3.15e-13	3.18e-12	protein_coding	Protein component of the large (60S) ribosomal subunit, identical to Rpl42Ap and has similarity to rat L44; required for propagation of the killer toxin-encoding M1 double-stranded RNA satellite of the L-A double-stranded RNA virus [Source:SGD;Acc:S000001183]
YGL076C	RPL7A	747.974	672.806	297.293	386.526	-1.31879	9.09226	58.2863	2.27e-14	2.57e-13	protein_coding	Protein component of the large (60S) ribosomal subunit, nearly identical to Rpl7Bp and has similarity to E. coli L30 and rat L7 ribosomal proteins; contains a conserved C-terminal Nucleic acid Binding Domain (NDB2) [Source:SGD;Acc:S000003044]
YGL099W	LSG1	50.1711	38.7544	18.2217	24.6217	-1.31866	5.09826	41.8241	9.99e-11	7.33e-10	protein_coding	Putative GTPase involved in 60S ribosomal subunit biogenesis; required for the release of Nmd3p from 60S subunits in the cytoplasm [Source:SGD;Acc:S000003067]
YEL034C-A	YEL034C-A	6.64836	5.47794	3.7845	2.08071	-1.31795	2.24809	19.8185	8.52e-06	3.19e-05	protein_coding	Dubious open reading frame unlikely to encode a protein, based on experimental and comparative sequence data; completely overlaps HYP2/YEL034W, a verified gene that encodes eiF-5A [Source:SGD;Acc:S000028743]
YPL226W	NEW1	153.323	122.886	49.4087	83.5058	-1.31793	6.7309	37.0213	1.17e-09	7.64e-09	protein_coding	ATP binding cassette protein that cosediments with polysomes and is required for biogenesis of the small ribosomal subunit; Asn/Gln-rich rich region supports [NU+] prion formation and susceptibility to [PSI+] prion induction [Source:SGD;Acc:S000006147]
YDR533C	HSP31	151.816	145.86	82.0675	61.6583	-1.31763	6.83816	72.9718	1.32e-17	2.14e-16	protein_coding	Possible chaperone and cysteine protease with similarity to E. coli Hsp31; member of the DJ-1/ThiJ/PfpI superfamily, which includes human DJ-1 involved in Parkinson's disease; exists as a dimer and contains a putative metal-binding site [Source:SGD;Acc:S000002941]
YPR041W	TIF5	229.197	192.546	88.9357	114.37	-1.31701	7.34125	64.2491	1.1e-15	1.45e-14	protein_coding	Translation initiation factor eIF5; functions both as a GTPase-activating protein to mediate hydrolysis of ribosome-bound GTP and as a GDP dissociation inhibitor to prevent recycling of eIF2 [Source:SGD;Acc:S000006245]
YGR034W	RPL26B	1112.47	921.848	428.279	552.498	-1.31664	9.61093	52.8016	3.69e-13	3.69e-12	protein_coding	Protein component of the large (60S) ribosomal subunit, nearly identical to Rpl26Ap and has similarity to E. coli L24 and rat L26 ribosomal proteins; binds to 5.8S rRNA [Source:SGD;Acc:S000003266]
YNL069C	RPL16B	1077.79	950.464	444.959	534.465	-1.31461	9.60702	62.2289	3.06e-15	3.83e-14	protein_coding	N-terminally acetylated protein component of the large (60S) ribosomal subunit, binds to 5.8 S rRNA; has similarity to Rpl16Ap, E. coli L13 and rat L13a ribosomal proteins; transcriptionally regulated by Rap1p [Source:SGD;Acc:S000005013]
YOR206W	NOC2	94.0365	103.427	41.209	54.1678	-1.31255	6.24727	67.8971	1.72e-16	2.48e-15	protein_coding	Protein that forms a nucleolar complex with Mak21p that binds to 90S and 66S pre-ribosomes, as well as a nuclear complex with Noc3p that binds to 66S pre-ribosomes; both complexes mediate intranuclear transport of ribosomal precursors [Source:SGD;Acc:S000005732]
YPR110C	RPC40	165.318	140.464	65.1775	82.7429	-1.31214	6.87903	67.1001	2.58e-16	3.64e-15	protein_coding	RNA polymerase subunit AC40, common to RNA polymerase I and III [Source:SGD;Acc:S000006314]
YPL081W	RPS9A	127.347	81.5151	45.6242	55.6936	-1.30974	6.33139	42.9382	5.65e-11	4.29e-10	protein_coding	Protein component of the small (40S) ribosomal subunit; nearly identical to Rps9Bp and has similarity to E. coli S4 and rat S9 ribosomal proteins [Source:SGD;Acc:S000006002]
YER037W	PHM8	53.8037	50.4461	28.2436	22.4023	-1.30855	5.32885	62.4987	2.67e-15	3.38e-14	protein_coding	Lysophosphatidic acid (LPA) phosphatase involved in LPA hydrolysis in response to phosphate starvation; phosphatase activity is soluble and Mg2+ dependent; expression is induced by low phosphate levels and by inactivation of Pho85p [Source:SGD;Acc:S000000839]
YDR465C	RMT2	70.5274	73.0937	30.6264	38.9786	-1.30822	5.78994	66.3858	3.71e-16	5.15e-15	protein_coding	Arginine N5 methyltransferase; methylates ribosomal protein Rpl12 (L12) on Arg67 [Source:SGD;Acc:S000002873]
YLR175W	CBF5	303.014	267.602	113.675	162.92	-1.30802	7.77961	52.1161	5.23e-13	5.13e-12	protein_coding	Pseudouridine synthase catalytic subunit of box H/ACA small nucleolar ribonucleoprotein particles (snoRNPs), acts on both large and small rRNAs and on snRNA U2; mutations in human ortholog dyskerin cause the disorder dyskeratosis congenita [Source:SGD;Acc:S000004165]
YKL172W	EBP2	102.535	87.32	42.6807	49.5209	-1.30738	6.19343	75.205	4.24e-18	7.29e-17	protein_coding	Required for 25S rRNA maturation and 60S ribosomal subunit assembly; localizes to the nucleolus and in foci along nuclear periphery; constituent of 66S pre-ribosomal particles; cooperates with Rrs1p and Mps3p to mediate telomere clustering by bindin /.../p, but is not involved in telomere tethering [Source:SGD;Acc:S000001655]
YML006C	GIS4	77.3128	87.1565	39.0364	40.7819	-1.30673	5.9852	86.3584	1.5e-20	3.3e-19	protein_coding	CAAX box containing protein of unknown function, proposed to be involved in the RAS/cAMP signaling pathway [Source:SGD;Acc:S000004465]
YDL136W	RPL35B	87.5938	68.7605	33.4297	42.5852	-1.30567	5.91455	56.3294	6.13e-14	6.61e-13	protein_coding	Protein component of the large (60S) ribosomal subunit, identical to Rpl35Ap and has similarity to rat L35 ribosomal protein [Source:SGD;Acc:S000002295]
YKL099C	UTP11	34.7497	31.4777	13.8064	18.449	-1.30194	4.67805	42.5408	6.92e-11	5.16e-10	protein_coding	Subunit of U3-containing Small Subunit (SSU) processome complex involved in production of 18S rRNA and assembly of small ribosomal subunit [Source:SGD;Acc:S000001582]
YKL065W-A	YKL065W-A	11.6518	14.3081	6.86816	5.75663	-1.3015	3.33018	30.0332	4.25e-08	2.23e-07	protein_coding	Putative protein of unknown function [Source:SGD;Acc:S000113563]
YLR222C	UTP13	44.6194	38.1821	16.7499	23.6507	-1.29938	5.00051	41.4695	1.2e-10	8.75e-10	protein_coding	Nucleolar protein, component of the small subunit (SSU) processome containing the U3 snoRNA that is involved in processing of pre-18S rRNA [Source:SGD;Acc:S000004212]
YDR144C	MKC7	32.1451	22.7294	10.8629	15.9521	-1.2985	4.41049	28.5627	9.07e-08	4.57e-07	protein_coding	GPI-anchored aspartyl protease, member of the yapsin family of proteases involved in cell wall growth and maintenance; shares functions with Yap3p and Kex2p [Source:SGD;Acc:S000002551]
YJL079C	PRY1	357.709	349.853	168.55	177.346	-1.29745	8.09255	83.0496	8e-20	1.64e-18	protein_coding	Protein of unknown function [Source:SGD;Acc:S000003615]
YOR273C	TPO4	222.617	270.709	123.277	117.837	-1.29735	7.57159	78.8989	6.54e-19	1.22e-17	protein_coding	Polyamine transport protein, recognizes spermine, putrescine, and spermidine; localizes to the plasma membrane; member of the major facilitator superfamily [Source:SGD;Acc:S000005799]
YHR010W	RPL27A	1231.45	905.005	482.313	562.901	-1.29655	9.68775	48.4111	3.46e-12	3.05e-11	protein_coding	Protein component of the large (60S) ribosomal subunit, nearly identical to Rpl27Bp and has similarity to rat L27 ribosomal protein [Source:SGD;Acc:S000001052]
YGR213C	RTA1	4.52362	5.06914	2.17258	2.49685	-1.29605	1.91803	22.3112	2.32e-06	9.6e-06	protein_coding	Protein involved in 7-aminocholesterol resistance; has seven potential membrane-spanning regions; expression is induced under both low-heme and low-oxygen conditions; member of the fungal lipid-translocating exporter (LTE) family of protein [Source:SGD;Acc:S000003445]
YLR276C	DBP9	112.2	104.653	43.8021	62.3519	-1.29379	6.38851	57.3714	3.61e-14	3.98e-13	protein_coding	ATP-dependent RNA helicase of the DEAD-box family involved in biogenesis of the 60S ribosomal subunit [Source:SGD;Acc:S000004266]
YHR174W	ENO2	6464.26	6223.19	2266.14	3942.81	-1.29264	12.2581	29.2437	6.38e-08	3.29e-07	protein_coding	Enolase II, a phosphopyruvate hydratase that catalyzes the conversion of 2-phosphoglycerate to phosphoenolpyruvate during glycolysis and the reverse reaction during gluconeogenesis; expression is induced in response to glucose [Source:SGD;Acc:S000001217]
YML054C	CYB2	171.966	201.049	96.5748	86.4188	-1.29246	7.16995	81.8913	1.44e-19	2.86e-18	protein_coding	Cytochrome b2 (L-lactate cytochrome-c oxidoreductase), component of the mitochondrial intermembrane space, required for lactate utilization; expression is repressed by glucose and anaerobic conditions [Source:SGD;Acc:S000004518]
YLR435W	TSR2	21.3159	16.7609	6.23741	12.4149	-1.29185	3.88689	18.3391	1.85e-05	6.53e-05	protein_coding	Protein with a potential role in pre-rRNA processing [Source:SGD;Acc:S000004427]
YNL278W	CAF120	33.653	34.0941	15.4884	17.7554	-1.2909	4.71303	51.3231	7.83e-13	7.49e-12	protein_coding	Part of the evolutionarily-conserved CCR4-NOT transcriptional regulatory complex involved in controlling mRNA initiation, elongation, and degradation [Source:SGD;Acc:S000005222]
YKR056W	TRM2	42.2205	43.8235	19.9037	22.3329	-1.29036	5.0571	58.5456	1.99e-14	2.27e-13	protein_coding	tRNA methyltransferase, 5-methylates the uridine residue at position 54 of tRNAs and may also have a role in tRNA stabilization or maturation; endo-exonuclease with a role in DNA repair [Source:SGD;Acc:S000001764]
YPR186C	PZF1	17.0664	13.8175	7.21858	7.97605	-1.29026	3.58742	31.7871	1.72e-08	9.5e-08	protein_coding	Transcription factor IIIA (TFIIIA); essential DNA binding protein required for transcription of 5S rRNA by RNA polymerase III; not involved in transcription of other RNAP III genes; nine conserved zinc fingers; may also bind 5S rRNA [Source:SGD;Acc:S000006390]
YDR361C	BCP1	62.988	55.5153	27.4026	30.8639	-1.28966	5.51935	65.5311	5.72e-16	7.8e-15	protein_coding	Essential protein involved in nuclear export of Mss4p, which is a lipid kinase that generates phosphatidylinositol 4,5-biphosphate and plays a role in actin cytoskeleton organization and vesicular transport [Source:SGD;Acc:S000002769]
YML043C	RRN11	5.55172	6.70435	2.80333	3.19042	-1.28859	2.26428	23.6751	1.14e-06	4.94e-06	protein_coding	Component of the core factor (CF) rDNA transcription factor complex; CF is required for transcription of 35S rRNA genes by RNA polymerase I and is composed of Rrn6p, Rrn7p, and Rrn11p [Source:SGD;Acc:S000004507]
YPR112C	MRD1	67.4431	68.0246	28.2436	38.3544	-1.28742	5.71192	56.2176	6.49e-14	6.98e-13	protein_coding	Essential conserved protein that is part of the 90S preribosome; required for production of 18S rRNA and small ribosomal subunit; contains five consensus RNA-binding domains [Source:SGD;Acc:S000006316]
YML113W	DAT1	7.81353	8.6666	2.87342	5.20177	-1.28738	2.68705	19.0597	1.27e-05	4.6e-05	protein_coding	DNA binding protein that recognizes oligo(dA).oligo(dT) tracts; Arg side chain in its N-terminal pentad Gly-Arg-Lys-Pro-Gly repeat is required for DNA-binding; not essential for viability [Source:SGD;Acc:S000004581]
YHR022C	YHR022C	2.67305	3.02513	1.19142	1.59521	-1.28496	1.19689	16.2007	5.7e-05	0.000185431	protein_coding	Putative protein of unknown function; YHR022C is not an essential gene [Source:SGD;Acc:S000001064]
YGR085C	RPL11B	303.22	243.237	128.112	141.488	-1.28475	7.72432	67.5157	2.09e-16	2.99e-15	protein_coding	Protein component of the large (60S) ribosomal subunit, nearly identical to Rpl11Ap; involved in ribosomal assembly; depletion causes degradation of proteins and RNA of the 60S subunit; has similarity to E. coli L5 and rat L11 [Source:SGD;Acc:S000003317]
YLR406C	RPL31B	319.19	267.275	136.733	152.585	-1.2846	7.82611	70.6757	4.21e-17	6.5e-16	protein_coding	Protein component of the large (60S) ribosomal subunit, nearly identical to Rpl31Ap and has similarity to rat L31 ribosomal protein; associates with the karyopherin Sxm1p; loss of both Rpl31p and Rpl39p confers lethality [Source:SGD;Acc:S000004398]
YPL231W	FAS2	980.598	1058.55	461.499	543.551	-1.28455	9.6228	63.7113	1.44e-15	1.88e-14	protein_coding	Alpha subunit of fatty acid synthetase, which catalyzes the synthesis of long-chain saturated fatty acids; contains the acyl-carrier protein domain and beta-ketoacyl reductase, beta-ketoacyl synthase and self-pantetheinylation activities [Source:SGD;Acc:S000006152]
YGR264C	MES1	294.789	231.954	111.292	148.701	-1.28284	7.67194	51.4488	7.35e-13	7.05e-12	protein_coding	Methionyl-tRNA synthetase, forms a complex with glutamyl-tRNA synthetase (Gus1p) and Arc1p, which increases the catalytic efficiency of both tRNA synthetases; also has a role in nuclear export of tRNAs [Source:SGD;Acc:S000003496]
YPL146C	NOP53	78.6836	67.4523	33.7801	38.4238	-1.28274	5.82344	69.5923	7.29e-17	1.09e-15	protein_coding	Nucleolar protein; involved in biogenesis of the 60S subunit of the ribosome; interacts with rRNA processing factors Cbf5p and Nop2p; null mutant is viable but growth is severely impaired [Source:SGD;Acc:S000006067]
YLR300W	EXG1	267.511	259.507	126.22	134.136	-1.28228	7.67211	87.6694	7.74e-21	1.74e-19	protein_coding	Major exo-1,3-beta-glucanase of the cell wall, involved in cell wall beta-glucan assembly; exists as three differentially glycosylated isoenzymes [Source:SGD;Acc:S000004291]
YDR451C	YHP1	9.80118	6.78611	3.50416	4.71627	-1.28115	2.70546	20.1733	7.07e-06	2.68e-05	protein_coding	One of two homeobox transcriptional repressors (see also Yox1p), that bind to Mcm1p and to early cell cycle box (ECB) elements of cell cycle regulated genes, thereby restricting ECB-mediated transcription to the M/G1 interval [Source:SGD;Acc:S000002859]
YJR048W	CYC1	49.4172	36.5469	23.548	19.0732	-1.28102	5.06071	41.9373	9.42e-11	6.96e-10	protein_coding	Cytochrome c, isoform 1; electron carrier of the mitochondrial intermembrane space that transfers electrons from ubiquinone-cytochrome c oxidoreductase to cytochrome c oxidase during cellular respiration [Source:SGD;Acc:S000003809]
YBL027W	RPL19B	1342.49	1194.93	581.411	673.872	-1.27993	9.94011	60.3725	7.85e-15	9.4e-14	protein_coding	Protein component of the large (60S) ribosomal subunit, nearly identical to Rpl19Ap and has similarity to rat L19 ribosomal protein; rpl19a and rpl19b single null mutations result in slow growth, while the double null mutation is lethal [Source:SGD;Acc:S000000123]
YDL082W	RPL13A	633.719	559.323	265.756	325.354	-1.27742	8.85229	60.4172	7.67e-15	9.21e-14	protein_coding	Protein component of the large (60S) ribosomal subunit, nearly identical to Rpl13Bp; not essential for viability; has similarity to rat L13 ribosomal protein [Source:SGD;Acc:S000002240]
YIL096C	BMT5	11.5147	10.5471	4.69558	6.24213	-1.27613	3.10907	26.7008	2.38e-07	1.14e-06	protein_coding	Putative S-adenosylmethionine-dependent methyltransferase; associates with precursors of the 60S ribosomal subunit; predicted to be involved in ribosome biogenesis [Source:SGD;Acc:S000001358]
YDL218W	YDL218W	5.0034	4.25154	2.31275	2.28878	-1.27567	1.88058	21.2621	4.01e-06	1.58e-05	protein_coding	Putative protein of unknown function; YDL218W transcription is regulated by Azf1p and induced by starvation and aerobic conditions; expression also induced in cells treated with the mycotoxin patulin [Source:SGD;Acc:S000002377]
YBR005W	RCR1	101.919	139.892	59.3606	60.5486	-1.275	6.54925	63.0699	1.99e-15	2.58e-14	protein_coding	Protein of the ER membrane involved in cell wall chitin deposition; may function in the endosomal-vacuolar trafficking pathway, helping determine whether plasma membrane proteins are degraded or routed to the plasma membrane [Source:SGD;Acc:S000000209]
YOL144W	NOP8	26.8676	25.7545	11.7039	14.4263	-1.27394	4.35516	42.4565	7.23e-11	5.38e-10	protein_coding	Nucleolar protein required for 60S ribosomal subunit biogenesis [Source:SGD;Acc:S000005504]
YDR156W	RPA14	18.9855	17.1697	8.8305	9.15512	-1.2732	3.81707	37.5829	8.76e-10	5.81e-09	protein_coding	RNA polymerase I subunit A14 [Source:SGD;Acc:S000002563]
snR47	SNR47	4.86632	4.66034	1.96233	2.77428	-1.26989	1.92004	20.6704	5.46e-06	2.1e-05	snoRNA	C/D box small nucleolar RNA (snoRNA), guides 2'-O-methylation of large subunit (LSU) rRNA at position A2220 and small subunit (SSU) rRNA at position A619 [Source:SGD;Acc:S000006507]
YKL136W	YKL136W	7.26521	5.5597	3.50416	2.91299	-1.26962	2.34325	22.0253	2.69e-06	1.1e-05	protein_coding	Dubious open reading frame unlikely to encode a protein, based on available experimental and comparative sequence data; partially overlaps the verified ORF APL2/YKL135C [Source:SGD;Acc:S000001619]
YOL041C	NOP12	74.5027	57.3958	29.0145	36.7592	-1.26928	5.68025	48.5125	3.28e-12	2.91e-11	protein_coding	Nucleolar protein involved in pre-25S rRNA processing and biogenesis of large 60S ribosomal subunit; contains an RNA recognition motif (RRM); binds to Ebp2; similar to Nop13p and Nsr1p [Source:SGD;Acc:S000005401]
YOR224C	RPB8	76.3533	63.9366	29.0846	40.8513	-1.26841	5.76888	46.7784	7.95e-12	6.71e-11	protein_coding	RNA polymerase subunit ABC14.5, common to RNA polymerases I, II, and III [Source:SGD;Acc:S000005750]
YNL182C	IPI3	26.5249	27.4715	9.88174	16.9925	-1.26767	4.39342	27.2068	1.83e-07	8.86e-07	protein_coding	Essential component of the Rix1 complex (Rix1p, Ipi1p, Ipi3p) that is required for processing of ITS2 sequences from 35S pre-rRNA; highly conserved and contains WD40 motifs; Rix1 complex associates with Mdn1p in pre-60S ribosomal particles [Source:SGD;Acc:S000005126]
YGR285C	ZUO1	599.997	526.864	226.79	335.896	-1.26492	8.77364	42.733	6.27e-11	4.73e-10	protein_coding	Ribosome-associated chaperone, functions in ribosome biogenesis and, in partnership with Ssz1p and SSb1/2, as a chaperone for nascent polypeptide chains; contains a DnaJ domain and functions as a J-protein partner for Ssb1p and Ssb2p [Source:SGD;Acc:S000003517]
YDR429C	TIF35	297.874	275.696	135.892	151.059	-1.26399	7.79972	77.2719	1.49e-18	2.69e-17	protein_coding	eIF3g subunit of the core complex of translation initiation factor 3 (eIF3), which is essential for translation; stimulates resumption of ribosomal scanning during translation reinitiation [Source:SGD;Acc:S000002837]
[truncated: 629 more rows]

## Sheet: prion vs deltion
Table S1c. DEGs from Swi1 prion strain compared to Swi1 deletion strain.
[truncated: 1,563 more rows]
