# Supplementary material for: Elucidating the regulatory mechanism of Swi1 prion in global transcription and stress responses
Source: Sci Rep. 2020 Dec 14;10:21838. doi: 10.1038/s41598-020-77993-0 (PMC7736884; doi:10.1038/s41598-020-77993-0)
Supplement: Supplementary file 3 — Supplementary Information 3. [file 41598_2020_77993_MOESM3_ESM.xlsx]

## Sheet: 102 TFs_Swi1 prion
Table S2a. 102 TFs that have overrepresented targets within Swi1 prion DEGs.
System name	TF	user set	YEASTRACT	P value	with enriched targets in swi1 cells	regulated by swi1	regulated by prion	aggregaed in prion cells	List of total 778 (unique) targets
YGL209W	Mig2	0.1221	0.3146	0	Yes	up	up	No	ECM13 EDS1 PHO5 YBR099C RAD16 TYR1 YBR285W PHO89 MAL33 MAL31 KIN82 PRM7 SNF3 FMP45 GAL3 YDR018C ENA1 AFR1 ADR1 YDR222W VHS1 MTH1 HXT3 PDR15 UTP6 EMI2 GLC3 SIT1 GIP2 ICL1 UBP9 SSA4 YER121W ZNF1 AQY3 CMK1 GSY1 IGD1 HXK1 MIG1 RRT6 NQM1 BTN2 LSC2 WSC4 GUT1 YHR033W HXT1 RPI1 GUT2 SUC2 YIR016W UTP18 RPA12 YJR115W MBR1 MCD4 TPK3 JEN1 GLG1 AQY2 YLL053C SEC72 TMA10 CAR2 HXT2 ISF1 YMR103C YPK2 PAH1 YMR206W…
YPR015C	YPR015C	0.1234	0.2581	0	Yes	up	up	No	BDH2 ACH1 ECM13 PRX1 EDS1 YRO2 TIP1 ATG42 YBR184W SDS24 OM14 YBR285W GAL3 MRH1 YDR034W-B TPS2 HSP42 SDH4 ADR1 HSP31 CYC7 SDD1 DLD3 RNR1 AGX1 GSY1 OLE1 GPG1 AMS1 SCM4 MEP1 YHB1 ARO9 YHR138C TIR3 SGA1 RPI1 KGD1 SUC2 CSS1 PRY3 YJL107C CYC1 YJR096W MDH1 YKL091C MBR1 CWP1 SDH1 YKL162C JEN1 SRL3 SDH2 YPS1 TIS11 TFS1 TMA10 TSL1 ARG7 PGM2 JLP2 NDE1 ALD3 GAD1 HOR7 CAT8 NCE103 POR1 APJ1 POL1 YGP1 CIT1 DDR2…
YCR106W	Rds1	0.0681	0.2031	1.86734e-06	No	up	up	Yes	UGA2 YRO2 SDS24 HSP30 RDS1 AAD3 YDL124W GYP7 GCV1 TPS2 ADR1 YDR222W YDR433W PIC2 SPI1 GSY1 IGD1 QCR6 RIM8 OLE1 STF2 MAL12 AIM17 ARG4 RCI37 AIR1 KGD1 GPX1 SIS2 GIS3 YPS1 YLR177W TOS4 GSY2 TSL1 CDC5 CTF18 YMR084W YMR103C YPK2 PGM2 GAT2 NDE1 GAD1 TDA1 RHO2 YGP1 CHS1 IZH4 TPO4 FRE5 USV1 YPL247C
YKR099W	Bas1	0.6697	0.1739	0	Yes		up	No	PRP45 FUN19 YAL037W CYC3 ACS1 BDH1 BDH2 GDH3 FLO9 YAT1 HTA2 ALK2 ACH1 YBL029W ECM13 MOH1 PRX1 RCR1 UGA2 ZTA1 REG2 YRO2 NRG2 TIP1 AAC3 PHO5 YMC2 VID24 RAD16 TKL2 TPS1 TYR1 SSE2 YPC1 MIN7 DUR1,2 NGR1 SDS24 OM14 YBR241C HIS7 DUT1 RIF1 SAF1 YBR285W PHO89 MAL33 VAC17 YCP4 ADY2 RRT12 YCR061W KIN82 RDS1 AAD3 RPN4 DIA3 BSC1 PRM7 NDE2 TMA17 TRM3 YDL124W STF1 UGX2 GLT1 DLD1 INH1 SNF3 YDL199C RTN2 GDH2 FMP4…
YBR066C	Nrg2	0.0578	0.3913	0	Yes		up	No	TIP1 AGP2 PHO89 INH1 ENA1 FMP16 MTH1 HXT6 GLC3 CYC7 SHC1 GSY1 HXK1 CTT1 CLB1 WSC4 YHR033W SGA1 XBP1 SDP1 RPI1 SUC2 FLO11 PRY3 ASG7 CYC1 PTR2 CYB2 RPM2 NDI1 PHO84 AIM34 FET3 PGM2 NDE1 MDG1 GOR1 RSB1 CRC1 PNS1 GSP2 PUT4 ALD4 YPL113C ODC1
YIL119C	Rpi1	0.063	0.2816	4.4905e-11	Yes		up	Yes	PRX1 UGA2 YRO2 PHO5 SDS24 HSP30 GYP7 TPS2 YDR222W GLC3 SPI1 GSY1 IGD1 SUT1 STF2 CLB1 ZPR1 AIM17 RPI1 YJL142C NUC1 MRX12 BAT2 GPX1 PTR2 GIS3 YPS1 YPS3 YLR149C TFS1 TOS4 GSY2 TSL1 NDI1 CDC5 ISF1 YMR103C YPK2 PGM2 GAT2 NDE1 GAD1 CHS1 DSE4 IZH4 TPO4 FRE5 SWI1 YPL247C
YPL075W	Gcr1	0.2918	0.1405	2.83218e-06	Yes		up	No	YAL037W BDH1 YAT1 YAR047C HTA2 ACH1 RRT1 MOH1 PRX1 RCR1 UGA2 YRO2 TIP1 PHO5 YBR099C VID24 TKL2 AGP2 SSE2 COS111 NGR1 OM14 DUT1 PHO89 SPB1 YCP4 HSP30 KIN82 DIA3 PRM7 NPC2 YDL124W STF1 RTN2 FMP45 HBT1 GCV1 RLI1 HMO1 SDH4 YDR222W HXT3 YDR433W TSA2 GLC3 UTR2 DLD3 YAT2 PHM8 HOM3 HIS1 RGI1 RNR1 YER079W ILV1 MET6 UBP9 SPI1 HSP12 GSY1 IGD1 QCR6 HXK1 ERG4 KAP122 OLE1 PYC1 PRP43 GPG1 AMS1 RCK1 STR3 VRG4 ST…
YGL162W	Sut1	0.2339	0.2493	0	Yes	down	down	No	BDH1 ACH1 PRX1 BNA4 EDS1 YRO2 NRG2 TIP1 AAC3 PHO5 COS111 OM14 MAL31 YCP4 HSP30 BSC1 YDL124W STF1 NRP1 PRR2 GAL3 GCV1 MRH1 YDR034W-B TPS2 ADR1 COX20 MTH1 ARO10 PDR15 HSP31 CYC7 PRB1 TIR1 PIC2 FCY2 RNR1 MET6 SHC1 SPI1 HSP12 IGD1 OLE1 GPG1 SUT1 POX1 VRG4 GSC2 YGR066C YGR067C CLD1 YHB1 MGA1 MAL12 AIM17 ERG11 SOD2 ARG4 YHR022C RTC3 HXT1 PAL2 ARO9 PHO12 TIR3 GPP1 YIL055C RGI2 AIR1 UTP25 SGA1 XBP1 SDP1 …
YIL101C	Xbp1	0.356	0.1807	0	Yes	down	down	No	GDH3 YAT1 HTA2 ALK2 ACH1 MRX3 RCR1 UGA2 EDS1 ZTA1 REG2 YRO2 TIP1 AAC3 YBR090C PHO5 VID24 RAD16 AGP2 SSE2 YPC1 MIN7 COS111 NGR1 SDS24 OM14 SAF1 KCC4 VAC17 ADY2 HSP30 MCD1 PRM7 NDE2 TMA17 NRP1 INH1 MFG1 GYP7 MRH1 YDR034W-B ENA1 FMP16 ARO1 HSP42 SDH4 YDR222W CTA1 HXT7 HXT6 HXT3 ARO10 ATO3 PDR15 TSA2 GIN4 EMI2 HSP31 PMP2 UTR2 SDD1 SIT1 DLD3 TIR1 GPA2 FIR1 GIP2 FCY2 ICL1 RNR1 MET6 SHC1 SPI1 HSP12 AGX1…
YOR032C	Hms1	0.2326	0.1537	9.21521e-08	Yes	down	down	No	FUN19 GDH3 FLO1 HTA2 YBL029W MOH1 BNA4 UGA2 TIP1 YBR090C RAD16 TPS1 AGP2 SSE2 YPC1 YBR184W YBR197C ERV15 DUT1 YBR285W PHO89 ADY2 HSP30 RRT12 MRH1 ENA1 TPS2 GIS1 SWF1 HSP42 ADR1 HXT7 PDR15 EMI2 PMP2 SDD1 PRB1 DLD3 TPA1 HOM3 PIC2 ICL1 ILV1 SHC1 SSA4 AGX1 IGD1 PMA1 ERG4 GPG1 SUT1 STR3 VRG4 UGA1 POP6 GSC2 YGR066C YGR067C BTN2 ECL1 ZPR1 YHB1 HUA1 MAL12 AIM17 WSC4 GUT1 ERG11 YHR033W INM1 LSM12 EPT1 SPL…
YGR249W	Mga1	0.171	0.1498	2.4721e-05	No	down	down	No	YAT1 HTA2 YBL029W MOH1 NRG2 PHO5 SSE2 YPC1 YBR184W COS111 SDS24 HIS7 VAC17 ADY2 RDS1 MCD1 RPN4 BSC1 NRP1 YDR034W-B ENA1 AFR1 YDR124W HSP42 MTH1 HXT7 ARO10 ATO3 HSP31 SDD1 HXT13 DSF1 DLD3 FIR1 RNR1 YER079W SPI1 HSP12 IGD1 CGR1 PYC1 PRP43 AMS1 POX1 NQM1 CTT1 MEP1 BTN2 ECL1 ZPR1 TOS2 SOL4 MGA1 GND2 WSC4 ERG11 ARG4 YHR022C YHR033W RTC3 SPL2 ARO9 SPO16 RTT107 PEX18 ATG7 SPC97 TIR3 GPP1 RGI2 OM45 AIM20…
YNL027W	Crz1	0.2584	0.2127	0	Yes		down	No	YAL037W BDH2 HTA2 ACH1 ECM13 ECM21 RCR1 ZTA1 NRG2 TIP1 PHO5 TPS1 TYR1 YPC1 COS111 SAF1 YBR285W PHO89 KIN82 MCD1 YDL124W FMP45 HBT1 GYP7 MRH1 YDR034W-B ENA1 FMP16 TPS2 GIS1 HSP42 HXT7 HXT6 HXT3 ARO10 CYC7 PRB1 SIT1 GPA2 PIC2 FCY2 RGI1 MET6 SPI1 HSP12 HXK1 PMC1 PMA1 MPO1 ERG4 CGR1 AMS1 GSC2 YGR035C NQM1 SCM4 CTT1 CLD1 MEP1 BTN2 YGR201C TOS2 YHB1 MPC3 SOL4 HUA1 MAL12 AIM17 WSC4 SLT2 YHR033W RTC3 HXT…
YDR096W	Gis1	0.2481	0.3282	0	Yes		down	No	GDH3 YAT1 ACH1 YBL029W ECM13 MOH1 SSA3 ECM21 UGA2 ZTA1 TIP1 PHO5 TKL2 SDS24 OM14 YBR241C SAF1 YBR285W PHO89 MAL33 ADY2 YCR061W BSC1 PRM7 NDE2 TMA17 YDL124W DLD1 RTN2 PRR2 FMP45 HBT1 NTH1 GAL3 YDR034W-B FMP16 TPS2 GIS1 HSP42 CTA1 MTH1 HXT7 PDR15 TSA2 HSP31 GLC3 CYC7 SDD1 TIR1 FAA2 GPA2 PHM8 PIC2 GIP2 ICL1 MET6 SHC1 SSA4 SPI1 HSP12 AGX1 ALR2 PMA1 MPO1 RIM8 GPG1 RCK1 STF2 NQM1 YGR066C CTT1 MEP1 YGR2…
YGL035C	Mig1	0.2301	0.3076	0	Yes		down	No	FUN19 FLO9 FLO1 MOH1 REG2 TIP1 PHO5 RAD16 TPS1 ATG42 SSE2 YPC1 YBR285W PHO89 MAL33 MAL31 HSP30 BSC1 MRK1 YDL124W SNF3 YDL199C FMP45 HBT1 NTH1 YDR018C MRH1 YDR034W-B ENA1 FMP16 TPS2 AFR1 RLI1 HSP42 ADR1 YDR222W MTH1 HXT7 HXT6 HXT3 ARO10 PDR15 HSP31 PRB1 SIT1 HXT13 PIC2 YER079W MET6 SPI1 HSP12 ZNF1 AQY3 AGP3 GSY1 QCR6 HXK1 MIG1 AMS1 UGA1 NQM1 ERG25 ROM1 CTT1 CLD1 ECL1 TOS2 MPC3 SOL4 MGA1 GND2 MAL12…
YGL071W	Rcs1	0.3072	0.2024	0	Yes		down	No	ACS1 BDH2 GDH3 FLO9 YAT1 FLO1 ECM13 RRT1 MOH1 PRX1 SSA3 EDS1 YRO2 NRG2 PHO5 VID24 TKL2 TPS1 AGP2 YPC1 OM14 PHO89 MAL33 MAL31 YCP4 ADY2 HSP30 RDS1 AAD3 DIA3 BSC1 MRK1 NDE2 YDL124W STF1 UGX2 YDL199C RTN2 FMP45 HBT1 MFG1 GYP7 GAL3 YDR034W-B MAK21 ARO1 HSP42 SDH4 CTA1 CCC2 HXT7 HXT3 ARO10 PDR15 TSA2 EMI2 GLC3 CYC7 SDD1 PRB1 SIT1 HXT13 DLD3 FAA2 PHM8 PIC2 GIP2 RRT13 RGI1 ARG5,6 SSA4 HSP12 ZNF1 AQY3 AG…
YPL089C	Rlm1	0.2545	0.2801	0	Yes		down	No	BDH2 ECM13 PRX1 RCR1 UGA2 REG2 TIP1 PHO5 TKL2 TPS1 SSE2 YPC1 COS111 OM14 YBR241C SAF1 DIA3 BSC1 TMA17 YDL124W STF1 UGX2 YDL199C RTN2 PRR2 FMP45 HBT1 GYP7 NTH1 YDR018C YDR034W-B MAK21 FMP16 TPS2 AFR1 HSP42 HMO1 ADR1 CHL4 UTP4 ARO10 GLC3 YEL023C CYC7 UTR2 PRB1 DSF1 FIR1 PHM8 PIC2 GIP2 HIS1 RGI1 YER079W SPI1 HSP12 AGP3 IGD1 HXK1 PMA1 GPG1 AMS1 RCK1 PDE1 STF2 MTL1 GSC2 NQM1 YGR066C YGR067C ROM1 CTT1 …
YDL020C	Rpn4	0.91	0.1214	9e-15	Yes		down	No	PRP45 FUN19 YAL037W CYC3 ACS1 BDH1 BDH2 GDH3 FLO9 YAT1 YAR047C FLO1 HTA2 ALK2 ACH1 YBL029W POL12 ECM13 RRT1 MOH1 PRX1 AST1 SSA3 MRX3 BNA4 ECM21 RCR1 UGA2 ZTA1 REG2 YRO2 TSC3 NRG2 TIP1 AAC3 POL30 YBR090C PHO5 YBR099C YMC2 VID24 RAD16 LYS2 TKL2 TPS1 AGP2 ATG42 RPB5 TYR1 SSE2 SWD3 YPC1 YBR184W YBR197C COS111 DUR1,2 ERV15 NGR1 SDS24 OM14 DAD3 YBR241C HIS7 DUT1 TRS20 RIF1 SAF1 YBR285W PHO89 MAL33 MAL3…
YMR280C	Cat8	0.0707	0.3107	3.3e-14	Yes		down	No	ACS1 YAT1 ACH1 REG2 TIP1 AAC3 PHO5 OM14 ADY2 DLD1 GDH2 CTA1 ARO10 ATO3 UTR2 YAT2 ICL1 RRT13 RGI1 POX1 YGR067C SPG1 AIM17 ARO9 BAT1 BCY1 POT1 CSS1 SIP4 SFC1 CWP1 OAC1 SDH1 TPK3 JEN1 FOX2 PTR2 PCK1 IDP2 TOS4 FBP1 CAT2 CYB2 TSL1 ADH2 PBI2 MLS1 ATO2 MDH2 CRC1 PUT4 ALD4 ALD6 PRM4 TPK2
YDR216W	Adr1	0.1735	0.1729	4.08028e-09	Yes		down	No	ACS1 ACH1 YBL029W ECM13 RCR1 ZTA1 YRO2 TIP1 TKL2 AGP2 SSE2 SDS24 SPB1 ADY2 DLD1 YDL183C HBT1 YDR034W-B GIS1 SCC2 ADR1 CTA1 HXT6 HXT3 ARO10 ATO3 UTP6 PMP2 UTR5 SDD1 PRB1 FAA2 GIP2 SSA4 SPI1 HSP12 ZNF1 AQY3 PYC1 POX1 VRG4 GSC2 YGR035C NQM1 YGR067C YGR130C BTN2 SPG1 GND2 GUT1 VMR1 TRA1 SPL2 ARO9 IMD2 TIR3 RGI2 OM45 GUT2 POT1 SUC2 CSS1 DCG1 PRY3 YJL107C ASG7 MRX12 MHO1 CYC1 NMD5 BAT2 MMO1 OAC1 SDH1 P…
YBR033W	EDS1	0.0386	0.2206	4.44993e-05	No		down	No	GDH3 VID24 TYR1 YCR061W HMO1 PRB1 SIT1 TIR1 ZNF1 LSC2 CRG1 ACO2 BAT2 MAE1 OAC1 RIX7 ALT1 TOS4 ILV5 HXT2 FET3 NDE1 ADE4 POR1 AQR1 RSB1 RCN2 SWI1 ALD6 PRM4
YDR009W	Gal3	0.0283	0.25	4.56113e-05	Yes		down	No	PHO5 GCV1 INO2 SIT1 OLE1 BAT2 PHD1 CWP1 PTR2 RIX7 TIS11 YLR149C TOS4 CAR2 RSF1 FET3 NDE1 AQR1 IZH4 MDH2 SWI1 ALD6
YFL052W	Znf1	0.027	0.2333	0.000193398	No		down	No	YRO2 PHO5 BSC1 GCV1 YDR222W HSP12 OLE1 ARG4 BAT2 GPX1 TIS11 TOS4 YPK2 NDE1 AQR1 YGP1 ATG34 IZH4 HPF1 FRE5 SWI1
YER028C	Mig3	0.4152	0.1935	0	Yes	up		No	PWR1 SNR70 TLC1 YAL037W ACS1 BDH2 FLO9 YAT1 FLO1 YBL029W RRT1 MOH1 PRX1 BNA4 RCR1 UGA2 EDS1 YRO2 NRG2 TIP1 YBR099C RAD16 TKL2 AGP2 YPC1 YBR184W COS111 OM14 PHO89 MAL33 MAL31 KCC4 HSP30 AAD3 DIA3 BSC1 PRM7 NPC2 MRK1 NDE2 UGX2 SNF3 YDL199C RTN2 GDH2 DTD1 YDL221W FMP45 HBT1 GYP7 NTH1 GAL3 MRH1 YDR034W-B FMP16 AFR1 RLI1 GIS1 COX26 INO2 HSP42 NVJ3 ADR1 YDR222W VHS1 CTA1 CCC2 MTH1 HXT7 HXT6 HXT3 ARO10 …
YGR044C	Rme1	0.1851	0.2226	0	Yes	up		No	PRP45 ACS1 BDH1 FLO1 POL12 RCR1 YBR090C PHO5 VID24 TKL2 SSE2 OM14 YBR241C YBR285W PHO89 ADY2 RRT12 MCD1 YDL124W YDL199C MFG1 GYP7 GAL3 MRH1 RLI1 HSP42 ADR1 CHL4 ARO10 PMP2 UTR2 SIT1 TIR1 GIP2 ICL1 SHC1 SSA4 SPI1 HSP12 AGX1 PMA1 OLE1 DUO1 GPG1 SUT1 STR3 POX1 STF2 GSC2 YGR066C CTT1 BTN2 ECL1 YHB1 MAL12 ARG4 YHR033W HXT1 HXT5 PAL2 ARO9 PEX18 SSP1 PHO12 SGA1 RPI1 SUC2 CSS1 FLO11 SIP4 ASG7 ACO2 MET3 C…
YIR017C	Met28	0.7661	0.1254	4.3536e-11	No	up		No	PRP45 FUN19 CYC3 ACS1 GDH3 FLO9 YAT1 YAR047C FLO1 HTA2 ALK2 ACH1 YBL029W MOH1 AST1 MRX3 BNA4 ECM21 RCR1 UGA2 ZTA1 REG2 YRO2 NRG2 TIP1 POL30 YBR090C PHO5 YMC2 VID24 RAD16 LYS2 TPS1 AGP2 RPB5 TYR1 SSE2 YPC1 YBR184W YBR197C COS111 DUR1,2 ERV15 NGR1 SDS24 OM14 YBR241C DUT1 TRS20 RIF1 SAF1 YBR285W KCC4 SPB1 VAC17 YCP4 HSP30 YCR061W KIN82 RDS1 AAD3 MCD1 RPN4 BSC1 NPC2 DUN1 TMA17 TRM3 YDL124W STF1 NRP1 …
YPR196W	YPR196W	0.0578	0.2695	1.27611e-09	No	up		No	YRO2 PHO5 SSE2 SDS24 HSP30 BSC1 TPS2 YDR222W PAC11 PIC2 SPI1 GSY1 IGD1 QCR6 MTL1 CLB1 ECL1 AIM17 PEX18 UTP9 YPS1 YPS3 TOS4 TSL1 NDI1 CDC5 CTF18 YMR103C YPK2 PGM2 GAT2 NDE1 GAD1 RHO2 GIM3 YGP1 BNI5 CHS1 POP3 IZH4 DCP1 TPO4 FRE5 SWI1 YPL247C
YKL109W	Hap4	0.2725	0.1943	0	Yes	down		No	BDH1 BDH2 GDH3 ACH1 ECM13 MOH1 PRX1 AST1 RCR1 EDS1 YRO2 NRG2 POL30 PHO5 TYR1 YPC1 DUR1,2 SDS24 YBR285W SPB1 VAC17 HSP30 MCD1 BSC1 STF1 DLD1 SNF3 YDL199C FMP45 NTH1 YDR018C ENA1 FMP16 TPS2 HSP42 SDH4 YDR222W VHS1 HXT6 ARO10 TSA2 GIN4 EMI2 HSP31 GLC3 CYC7 UTR2 SIT1 PHM8 TPA1 PIC2 FCY2 ICL1 RGI1 RNR1 YER121W SPI1 HSP12 AGX1 GSY1 IGD1 QCR6 HXK1 MPO1 ALK1 POX1 MIG2 VRG4 BUD9 ECL1 YHB1 SOL4 GND2 MAL12 …
YDR451C	Yhp1	0.2661	0.2127	0	Yes	down		No	BDH1 YAT1 HTA2 ACH1 MOH1 PRX1 UGA2 YRO2 TIP1 YBR090C PHO5 VID24 RAD16 LYS2 AGP2 ATG42 SSE2 YPC1 YBR184W COS111 SDS24 PHO89 ADY2 HSP30 NDE2 TMA17 RTN2 GDH2 FMP45 NTH1 YDR018C GCV1 MRH1 TPS2 YDR124W HSP42 HMO1 YDR222W CTA1 HXT7 ARO10 GIN4 EMI2 HSP31 GLC3 CYC7 UTR2 SIT1 DLD3 YAT2 GIP2 FCY2 RNR1 SHC1 SSA4 HSP12 AGP3 GSY1 IGD1 HXK1 CGR1 RIM8 GPG1 RCK1 MIG2 STF2 YGR035C ERG25 YGR066C CTT1 YGR130C BTN2 …
YML027W	Yox1	0.2506	0.1812	3e-15	Yes	down		No	ACS1 BDH1 YAT1 HTA2 ACH1 RRT1 MOH1 RCR1 YRO2 NRG2 TIP1 YBR090C PHO5 VID24 SSE2 MIN7 KCC4 ADY2 HSP30 MCD1 BSC1 NDE2 TMA17 STF1 PRR2 FMP45 GYP7 GCV1 MRH1 AFR1 YDR124W HSP42 CHL4 CTA1 ARO10 PDR15 GIN4 HSP31 PMP2 CYC7 UTR2 SIT1 TIR1 YAT2 GIP2 FCY2 ICL1 RNR1 SHC1 SSA4 MAG1 SPI1 HSP12 ALR2 GSY1 QCR6 HXK1 PMA1 ALK1 GPG1 RCK1 SUT1 MIG2 GSC2 YGR035C YGR066C ROM1 CTT1 CLB1 ECL1 SPG1 MPC3 MGA1 MAL12 RIM4 WS…
YDL048C	Stp4	0.0463	0.2045	5.54424e-05	No	down		No	UGA2 YRO2 VAC17 HSP30 RPN4 YDR222W SPI1 MRX12 BAT2 GIS3 YPS1 YPS3 ORM2 TSL1 NDI1 CDC5 ISF1 YMR103C YPK2 GAT2 NDE1 YMR206W GAD1 POR1 YGP1 BXI1 CIT1 ATG34 IZH4 HPF1 YOR019W MCP1 TPO4 FRE5 SWI1 YPL247C
YKL112W	Abf1	0.2596	0.1322	0.000556286	No	down		No	ACS1 BDH1 BDH2 YAT1 ALK2 MOH1 AST1 BNA4 ZTA1 YRO2 TIP1 YMC2 TYR1 SSE2 YBR197C ERV15 NGR1 SDS24 HIS7 DUT1 TRS20 SPB1 ADY2 HSP30 RDS1 AAD3 DIA3 BSC1 PRM7 NDE2 NRP1 GLT1 YDL183C YDR018C YDR034W-B ENA1 FMP16 YDR124W SWF1 ARO1 HSP42 HMO1 SDH4 SCC2 CTA1 HXT3 ARO10 ATO3 YEL023C SDD1 ZRG8 HOM3 FCY2 YER079W MET6 SHC1 SSA4 SPI1 HSP12 AGX1 IGD1 HXK1 ERG4 GPG1 RRT6 AMS1 VRG4 STF2 UGA1 POP6 NQM1 SCM4 YGR066C …
YPR199C	Arr1	0.3123	0.2256	0	Yes			No	YAL037W CYC3 ACS1 BDH1 BDH2 GDH3 YAT1 FLO1 POL12 RRT1 SSA3 MRX3 REG2 TIP1 POL30 PHO5 YBR099C VID24 TKL2 TPS1 AGP2 ATG42 TYR1 YPC1 YBR184W COS111 NGR1 OM14 YBR241C HIS7 PHO89 MAL31 ADY2 KIN82 DIA3 MRK1 NDE2 TMA17 STF1 NRP1 DLD1 GDH2 DTD1 FMP45 HBT1 GCV1 FMP16 SDH4 MTH1 HXT7 HXT6 HXT3 ARO10 UTP6 TSA2 GLC3 UTR2 PRB1 SIT1 HXT13 DSF1 FAA2 YAT2 PHM8 PIC2 RRT13 RGI1 ARG5,6 RNR1 AGX1 AQY3 AGP3 GSY1 IGD1 …
YIL036W	Cst6	0.5656	0.1486	0	Yes			No	YAL037W ACS1 BDH1 BDH2 GDH3 HTA2 ACH1 YBL044W RRT1 PRX1 BNA4 ECM21 RCR1 UGA2 ZTA1 REG2 YRO2 TIP1 AAC3 PHO5 YMC2 VID24 TKL2 TPS1 AGP2 ATG42 TYR1 SSE2 SWD3 YPC1 YBR197C ERV15 SDS24 OM14 YBR241C HIS7 DUT1 TRS20 SAF1 YBR285W PHO89 MAL33 SPB1 ADY2 YCR061W BUD31 MCD1 BSC1 NPC2 MRK1 NDE2 TMA17 YDL124W STF1 NRP1 GLT1 YDL183C GDH2 YDL221W FMP45 HBT1 NTH1 YDR018C GCV1 DAS2 MRH1 YDR034W-B FMP16 TPS2 AFR1 YD…
YGL166W	Cup2	0.2262	0.2366	0	Yes			No	HTA2 ALK2 ACH1 ECM13 UGA2 YRO2 TIP1 AAC3 PHO5 SSE2 YPC1 OM14 YBR241C VAC17 ADY2 HSP30 MCD1 NPC2 MRK1 NRP1 GYP7 GCV1 MRH1 YDR034W-B TPS2 SDH4 NVJ3 MTH1 HXT7 HXT6 HXT3 GIN4 HSP31 GLC3 PMP2 UTR2 SDD1 SIT1 HXT13 DSF1 DLD3 TIR1 YAT2 TPA1 FCY2 RGI1 YER079W SPI1 HSP12 AGX1 GSY1 IGD1 HXK1 PMA1 ALK1 AFT1 RRT6 AMS1 STF2 BUD9 CTT1 MEP1 ZPR1 TOS2 YHB1 SOL4 GND2 AIM17 WSC4 ARG4 YHR022C YHR033W RTC3 HXT1 PAL2 …
YPR104C	Fhl1	0.4422	0.1767	0	Yes			No	FUN19 ACS1 BDH1 BDH2 FLO9 ACH1 RRT1 MOH1 RCR1 UGA2 EDS1 ZTA1 REG2 YRO2 PHO5 VID24 TKL2 TPS1 AGP2 ATG42 SSE2 YPC1 YBR184W SDS24 SAF1 YBR285W KCC4 SPB1 ADY2 HSP30 BUD31 KIN82 RDS1 DIA3 BSC1 PRM7 MRK1 NDE2 TMA17 YDL124W STF1 NRP1 UGX2 INH1 YDL183C YDL199C RTN2 GDH2 FMP45 HBT1 GYP7 PSF1 YDR018C GCV1 YDR034W-B MAK21 FMP16 TPS2 AFR1 INO2 YDR124W MKC7 HSP42 ADR1 COX20 VHS1 MTH1 HXT7 HXT6 ERD1 TSA2 PAC11…
YFL021W	Gat1	0.5488	0.1749	0	Yes			No	PRP45 FUN19 YAL037W BDH2 GDH3 FLO9 YAT1 ALK2 ACH1 ECM13 RRT1 MOH1 PRX1 ECM21 UGA2 ZTA1 YRO2 NRG2 TIP1 AAC3 YMC2 VID24 TKL2 TPS1 AGP2 ATG42 RPB5 SSE2 YPC1 DUR1,2 NGR1 SDS24 OM14 YBR241C HIS7 SAF1 MAL33 SPB1 YCP4 ADY2 HSP30 YCR061W KIN82 RDS1 DIA3 NPC2 YDL085C-A NDE2 DUN1 TMA17 TRM3 YDL124W STF1 NRP1 GLT1 YDL183C YDL199C RTN2 PRR2 GDH2 DTD1 FMP45 HBT1 NTH1 GAL3 DAS2 MRH1 ENA1 MAK21 FMP16 TPS2 RLI1 …
YIR013C	Gat4	0.1812	0.3473	0	Yes			No	YAL037W CYC3 ACH1 ECM13 SSA3 TIP1 PHO5 RAD16 TKL2 AGP2 COS111 YBR285W PHO89 MAL33 HSP30 RPN4 NDE2 YDL124W HBT1 GAL3 YDR034W-B RLI1 YDR222W ARO10 PDR15 TSA2 HSP31 GLC3 SDD1 SHC1 SSA4 SPI1 HSP12 AGX1 GSY1 HXK1 RIM8 OLE1 RCK1 MIG2 YGR035C YGR066C CTT1 YGR201C YHB1 SOL4 WSC4 RTC3 HXT1 HXT5 ARO9 YHR138C PEX18 PHO12 TIR3 GPP1 YIL055C SGA1 KGD1 OM45 SUC2 GSM1 ROQ1 YJL163C CYC1 SFC1 YJR096W MAE1 PHD1 CWP…
YEL009C	Gcn4	0.9717	0.1249	0	Yes			No	TLC1 PRP45 FUN19 YAL037W CYC3 ACS1 BDH1 BDH2 GDH3 FLO9 YAT1 YAR047C FLO1 HTA2 ALK2 ACH1 YBL029W POL12 ECM13 YBL044W RRT1 MOH1 PRX1 AST1 SSA3 MRX3 BNA4 ECM21 RCR1 UGA2 EDS1 ZTA1 REG2 YRO2 NRG2 TIP1 AAC3 POL30 YBR090C PHO5 YBR099C YMC2 VID24 RAD16 LYS2 TKL2 TPS1 AGP2 ATG42 RPB5 TYR1 SSE2 SWD3 YPC1 YBR184W YBR197C MIN7 COS111 DUR1,2 ERV15 NGR1 SDS24 OM14 YBR241C HIS7 DUT1 TRS20 RIF1 SAF1 YBR285W PHO…
YFL031W	Hac1	0.3946	0.2106	0	Yes			No	PRP45 FUN19 BDH1 BDH2 GDH3 FLO9 YAT1 FLO1 HTA2 ALK2 ACH1 YBL029W MOH1 PRX1 ZTA1 NRG2 TIP1 AAC3 PHO5 VID24 LYS2 YPC1 DUR1,2 ERV15 SDS24 PHO89 MAL31 ADY2 RRT12 MCD1 DIA3 NDE2 TMA17 YDL124W STF1 UGX2 DLD1 PRR2 FMP45 HBT1 GAL3 YDR018C GCV1 MRH1 YDR034W-B FMP16 COX26 INO2 YDR124W ARO1 YDR215C ADR1 YDR222W COX20 CTA1 HXT7 HXT6 ATO3 PDR15 TSA2 EMI2 PMP2 UTR5 CYC7 SDD1 PRB1 HXT13 DSF1 TIR1 YAT2 PHM8 HOM3…
YGL073W	Hsf1	0.401	0.1733	0	Yes			No	ACS1 BDH1 GDH3 FLO9 FLO1 HTA2 ACH1 ECM13 PRX1 SSA3 BNA4 ECM21 RCR1 UGA2 EDS1 ZTA1 REG2 YRO2 TIP1 PHO5 YMC2 VID24 TKL2 TPS1 AGP2 ATG42 SSE2 YPC1 DUR1,2 SDS24 OM14 YBR241C DUT1 SAF1 YBR285W PHO89 ADY2 HSP30 RRT12 RPN4 DIA3 BSC1 NDE2 TMA17 YDL124W STF1 UGX2 DLD1 INH1 RTN2 PRR2 GDH2 FMP45 HBT1 NTH1 YDR018C GCV1 YDR034W-B MAK21 FMP16 GIS1 ARO1 HSP42 HMO1 ADR1 YDR222W COX20 MTH1 ARO10 ATO3 PDR15 TSA2 E…
YPL038W	Met31	0.8406	0.1287	0	Yes			No	PRP45 FUN19 YAL037W BDH2 FLO9 YAT1 YAR047C FLO1 HTA2 ALK2 ACH1 YBL029W POL12 ECM13 YBL044W MOH1 PRX1 AST1 SSA3 MRX3 BNA4 ECM21 UGA2 EDS1 REG2 YRO2 TIP1 AAC3 POL30 YBR090C PHO5 YBR099C YMC2 RAD16 LYS2 TKL2 TPS1 AGP2 RPB5 TYR1 SSE2 SWD3 YPC1 YBR197C COS111 DUR1,2 ERV15 NGR1 SDS24 OM14 HIS7 DUT1 RIF1 YBR285W PHO89 MAL31 KCC4 SPB1 VAC17 YCP4 ADY2 HSP30 YCR061W BUD31 KIN82 RDS1 MCD1 RPN4 DIA3 PRM7 NPC…
YNL103W	Met4	0.2069	0.2492	0	Yes			No	HTA2 ACH1 ECM13 MOH1 PRX1 SSA3 ZTA1 YRO2 YBR090C PHO5 TKL2 YBR241C HSP30 AAD3 MCD1 RPN4 TRM3 NRP1 RTN2 GAL3 YDR018C GCV1 MRH1 FMP16 TPS2 CTA1 MTH1 HXT7 ARO10 TSA2 GIN4 YDR514C EMI2 HSP31 PMP2 UTR2 SIT1 HXT13 DLD3 YAT2 PIC2 RNR1 MET6 SPI1 HSP12 PMA1 ALK1 CGR1 PRP43 RRT6 STR3 PDE1 YGR035C NQM1 CTT1 BTN2 YHB1 SOL4 GND2 VMR1 SOD2 ARG4 YHR022C YHR033W RTC3 HXT1 HXT5 SPL2 ARO9 SPO16 RTT107 PHO12 GPP1 R…
YIR033W	Mga2	0.2982	0.2094	0	Yes			No	FUN19 BDH2 HTA2 PRX1 UGA2 REG2 NRG2 TIP1 PHO5 YBR099C TKL2 TPS1 AGP2 ATG42 SSE2 SDS24 OM14 HIS7 DUT1 SAF1 TMA17 YDL124W STF1 GLT1 DLD1 NTH1 YDR034W-B TPS2 RLI1 GIS1 HSP42 YDR222W CHL4 UBX5 ATO3 TSA2 GLC3 PMP2 UTR2 PRB1 HIS1 FCY2 FCY21 RGI1 RNR1 YER079W SSA4 MAG1 SPI1 HSP12 AGX1 CMK1 GSY1 IGD1 ERG4 KAP122 OLE1 PYC1 STR3 VRG4 STF2 UGA1 GSC2 BUD9 CTT1 CLD1 MEP1 BTN2 ECL1 MTR3 ERG1 SER2 YHB1 MPC3 LSC…
YEL007W	Mit1	0.0013	1	0	Yes			No	FLO11
YMR070W	Mot3	0.2224	0.195	0	Yes			Yes	BDH1 ACH1 ECM13 MOH1 YRO2 TIP1 AAC3 PHO5 RAD16 TKL2 ERV15 SDS24 OM14 TRS20 RTN2 GAL3 GCV1 MRH1 FMP16 AFR1 GIS1 ADR1 HXT7 HXT3 ARO10 ATO3 BUD16 SIT1 DLD3 TIR1 GPA2 PHM8 TPA1 HIS1 FCY21 RNR1 SHC1 HSP12 GSY1 IGD1 HXK1 MPO1 CGR1 DUO1 SUT1 VRG4 BUD9 SCM4 ERG25 CLB1 MEP1 ZPR1 TOS2 YHB1 SOL4 MAL12 ERG11 YHR022C MYO1 RTC3 HXT1 SPL2 ARO9 SSP1 BAT1 PHO12 IMD2 TIR3 RGI2 SGA1 RPI1 QDR2 AIM20 SUC2 CSS1 FLO11 …
YMR037C	Msn2	0.671	0.1602	0	Yes			No	FUN19 CYC3 BDH1 BDH2 GDH3 YAT1 FLO1 HTA2 ACH1 RRT1 MOH1 PRX1 SSA3 BNA4 ECM21 RCR1 UGA2 EDS1 ZTA1 REG2 YRO2 NRG2 TIP1 AAC3 POL30 YBR090C PHO5 YMC2 RAD16 LYS2 TKL2 TPS1 AGP2 ATG42 TYR1 SSE2 YPC1 DUR1,2 NGR1 SDS24 OM14 YBR241C SAF1 YBR285W PHO89 MAL31 KCC4 HSP30 RRT12 YCR061W KIN82 MCD1 RPN4 DIA3 BSC1 MRK1 NDE2 DUN1 TMA17 YDL124W STF1 NRP1 UGX2 GLT1 DLD1 SNF3 YDL199C RTN2 PRR2 GDH2 DTD1 FMP45 HBT1 N…
YKL062W	Msn4	0.5141	0.1614	0	Yes			No	FUN19 CYC3 BDH1 BDH2 GDH3 YAT1 FLO1 ACH1 RRT1 MOH1 PRX1 SSA3 ECM21 RCR1 UGA2 EDS1 ZTA1 REG2 YRO2 NRG2 TIP1 AAC3 POL30 YBR090C PHO5 YMC2 LYS2 TKL2 TPS1 ATG42 SSE2 YPC1 SDS24 OM14 YBR241C SAF1 YBR285W PHO89 MAL31 KCC4 HSP30 RRT12 YCR061W KIN82 MCD1 DIA3 BSC1 MRK1 NDE2 DUN1 TMA17 YDL124W STF1 NRP1 UGX2 GLT1 DLD1 SNF3 YDL199C RTN2 PRR2 GDH2 FMP45 HBT1 NTH1 GAL3 YDR018C GCV1 YDR034W-B MAK21 FMP16 TPS2…
YMR023C	Mss1	0.0026	1	0	Yes			No	FLO1 FLO11
YHL020C	Opi1	0.1221	0.2533	0	Yes			No	UGA2 ZTA1 NRG2 BSC1 YDL124W INH1 RTN2 HBT1 GCV1 INO2 YDR124W EKI1 SDH4 VHS1 CTA1 HXT7 HXT6 TSA2 EMI2 HSP31 SIT1 FAA2 YER079W MET6 SPI1 AGX1 QCR6 PMA1 OLE1 RRT6 AMS1 MIG2 YHB1 GUT1 ERG11 ARG4 HXT5 EPT1 CSS1 FLO11 YAK1 YJL142C ATG36 NUC1 MHO1 MET3 OPI3 SOD1 MET5 PHD1 MMO1 MDH1 CWP1 MCD4 TIS11 IDP2 TFS1 GSY2 DCS1 CAR2 PHO84 RSF1 YMR084W NDE1 PAH1 DDR48 YMR173W-A GAD1 RSN1 ADE4 PBI2 POR1 AQR1 RHO2 YN…
YBL005W	Pdr3	0.9396	0.1219	0	Yes			No	PRP45 FUN19 YAL037W CYC3 ACS1 BDH1 BDH2 GDH3 FLO9 YAT1 YAR047C FLO1 HTA2 ALK2 ACH1 YBL029W POL12 ECM13 YBL044W RRT1 MOH1 PRX1 AST1 SSA3 MRX3 BNA4 ECM21 RCR1 UGA2 EDS1 ZTA1 REG2 YRO2 NRG2 TIP1 AAC3 POL30 YBR090C PHO5 YBR099C YMC2 VID24 RAD16 LYS2 TKL2 TPS1 AGP2 ATG42 RPB5 TYR1 SSE2 SWD3 YPC1 YBR184W YBR197C COS111 DUR1,2 ERV15 NGR1 SDS24 OM14 DAD3 YBR241C HIS7 DUT1 TRS20 RIF1 SAF1 YBR285W PHO89 MA…
YMR182C	Rgm1	0.1812	0.239	0	Yes			No	BDH2 ACH1 MOH1 YRO2 TPS1 ATG42 SSE2 YPC1 DUR1,2 SDS24 OM14 MAL31 HSP30 AAD3 YDL124W GLT1 GYP7 FMP16 TPS2 AFR1 ARO1 SDH4 ADR1 YDR222W HXT7 PDR15 GLC3 PMP2 HXT13 PIC2 RGI1 SPI1 HSP12 GSY1 IGD1 HXK1 GPG1 POX1 STF2 UGA1 GSC2 YGR067C ROM1 CTT1 YHB1 LSC2 SOL4 AIM17 SLT2 RTC3 TRA1 ARO9 SGA1 RPI1 SUC2 YJL142C NUC1 CYC1 SFC1 SOD1 BAT2 GPX1 YKL091C CWP1 OAC1 NNR2 FAT3 SRL3 PCK1 UBI4 SDH2 YPS1 YPS3 YLR152C …
YPR065W	Rox1	0.2481	0.2121	0	Yes			No	ACS1 BDH1 HTA2 ACH1 YRO2 NRG2 TIP1 AAC3 VID24 RAD16 TKL2 DUR1,2 PHO89 ADY2 HSP30 KIN82 MCD1 PRR2 YDR018C MRH1 YDR034W-B ENA1 RLI1 YDR124W EKI1 HSP42 SDH4 ADR1 YDR222W CHL4 HXT7 ATO3 PDR15 TSA2 GIN4 EMI2 HSP31 PMP2 CYC7 UTR2 PRB1 SIT1 HXT13 TIR1 PIC2 GIP2 RNR1 YER079W SHC1 MAG1 SPI1 HSP12 GSY1 IGD1 HXK1 PMA1 ERG4 ALK1 CGR1 OLE1 PYC1 AFT1 RCK1 SUT1 MIG2 VRG4 YGR035C SCM4 ERG25 YGR066C CTT1 BTN2 ECL…
YOR140W	Sfl1	0.1967	0.2436	0	Yes			No	ACS1 FLO9 FLO1 RCR1 TIP1 AAC3 PHO5 YBR099C LYS2 SSE2 YPC1 PHO89 KCC4 ADY2 HSP30 BSC1 PRM7 NDE2 GLT1 FMP45 YDR034W-B AFR1 ARO1 MKC7 HSP42 YDR222W ATO3 ERD1 HSP31 CYC7 UTR2 SIT1 HXT13 DSF1 TIR1 PIC2 ICL1 ARG5,6 RNR1 SSA4 SPI1 HSP12 RCK1 BUD9 YGR066C BTN2 ECL1 SER2 ZPR1 SOL4 MGA1 GND2 HUA1 MAL12 RIM4 ARG4 YHR138C PEX18 ATG7 SSP1 BAT1 QDR2 POT1 CSS1 FLO11 PRY3 SIP4 YJL107C PRM10 ROQ1 ASG7 ILV3 CPA2 Y…
YMR016C	Sok2	0.5463	0.1855	0	Yes			No	FUN19 ACS1 BDH2 GDH3 YAT1 FLO1 HTA2 ACH1 YBL029W ECM13 MOH1 PRX1 SSA3 MRX3 BNA4 UGA2 EDS1 ZTA1 REG2 YRO2 TIP1 AAC3 YBR090C PHO5 YMC2 VID24 LYS2 TKL2 TPS1 AGP2 TYR1 SSE2 YPC1 COS111 NGR1 SDS24 OM14 YBR241C HIS7 DUT1 SAF1 YBR285W PHO89 MAL33 SPB1 ADY2 HSP30 AAD3 RPN4 BSC1 PRM7 NPC2 MRK1 TMA17 YDL124W NRP1 UGX2 DLD1 INH1 SNF3 RTN2 PRR2 DTD1 FMP45 HBT1 MFG1 GYP7 NTH1 GCV1 MRH1 YDR034W-B FMP16 TPS2 AF…
YER184C	Tog1	0.0938	0.3349	0	No			No	UGA2 YRO2 ATG42 TYR1 SSE2 YPC1 SDS24 HSP30 YDL124W GYP7 TPS2 GIS1 HXT7 GLC3 TPA1 ICL1 RGI1 YER079W SPI1 GSY1 IGD1 AFT1 POX1 STF2 CLD1 ZPR1 SOL4 AIM17 SPL2 POT1 YJL142C ROQ1 MRX12 BAT2 GPX1 OAC1 COS9 FOX2 PCK1 DIP2 YLR149C IDP2 TFS1 TOS4 GSY2 TMA10 FBP1 TSL1 NDI1 MSC1 CDC5 YMR084W YMR103C YPK2 PGM2 GAT2 GAD1 POR1 YDJ1 CYB5 MLS1 YGP1 CHS1 FOL1 GOR1 CIT1 MDM20 IZH4 WSC3 MCP1 TPO4 SWI1 YPL247C
YDR207C	Ume6	0.365	0.1929	0	Yes			No	ACS1 YAT1 HTA2 ECM13 MOH1 PRX1 AST1 SSA3 UGA2 EDS1 ZTA1 REG2 YRO2 NRG2 POL30 YBR090C PHO5 AGP2 RPB5 SSE2 YBR184W YBR197C DUR1,2 OM14 HIS7 DUT1 SAF1 YBR285W PHO89 VAC17 ADY2 RRT12 YCR061W KIN82 MCD1 DIA3 PRM7 NRP1 UGX2 YDL199C PRR2 DTD1 GAL3 YDR018C YDR034W-B MAK21 FMP16 AFR1 INO2 EKI1 HMO1 SCC2 YDR222W MTH1 HXT7 HXT6 TSA2 GIN4 EMI2 HSP31 YEL023C UTR2 SDD1 PRB1 SIT1 DLD3 TPA1 HOM3 PIC2 RNR1 MET6 M…
YML007W	Yap1	0.9524	0.1228	0	Yes			No	PRP45 FUN19 YAL037W CYC3 ACS1 BDH1 BDH2 GDH3 FLO9 YAT1 YAR047C FLO1 HTA2 ALK2 ACH1 YBL029W POL12 ECM13 YBL044W RRT1 MOH1 PRX1 AST1 SSA3 MRX3 BNA4 ECM21 RCR1 UGA2 EDS1 ZTA1 REG2 YRO2 NRG2 TIP1 AAC3 POL30 YBR090C PHO5 YBR099C YMC2 VID24 RAD16 LYS2 TKL2 TPS1 AGP2 ATG42 RPB5 TYR1 SSE2 SWD3 YPC1 YBR184W YBR197C MIN7 COS111 DUR1,2 ERV15 NGR1 SDS24 OM14 DAD3 YBR241C HIS7 DUT1 TRS20 RIF1 SAF1 YBR285W PHO…
YOR162C	Yrr1	0.4229	0.1719	0	Yes			No	CYC3 BDH1 YAT1 ACH1 MOH1 PRX1 SSA3 RCR1 UGA2 YRO2 TIP1 PHO5 YMC2 LYS2 TKL2 TPS1 ATG42 RPB5 SSE2 YPC1 COS111 DUR1,2 NGR1 SDS24 OM14 YBR241C PHO89 MAL33 MAL31 SPB1 HSP30 YCR061W RDS1 RPN4 BSC1 PRM7 NPC2 YDL124W STF1 GLT1 DLD1 INH1 YDL183C RTN2 PRR2 GDH2 FMP45 HBT1 NTH1 GCV1 MRH1 YDR034W-B FMP16 TPS2 GIS1 COX26 ARO1 HSP42 HMO1 SDH4 NVJ3 ADR1 MTH1 UTP4 HXT7 HXT3 ARO10 ATO3 ERD1 TSA2 EMI2 HSP31 GLC3 Y…
YDR463W	Stp1	0.2159	0.1933	1e-15	Yes			No	TLC1 GDH3 HTA2 RRT1 MOH1 BNA4 RCR1 AAC3 PHO5 YBR099C VID24 TPS1 OM14 PHO89 MAL33 HSP30 RDS1 PRM7 YDL124W YDL199C GDH2 FMP45 GYP7 PSF1 GCV1 FMP16 HSP42 HMO1 YDR222W CCC2 HXT3 ARO10 ATO3 EMI2 PRB1 SIT1 TIR1 FAA2 PHM8 HOM3 FCY21 MET6 YER121W SPI1 ZNF1 QCR6 PYC1 GPG1 AMS1 STR3 VRG4 STF2 GSC2 NQM1 SCM4 CLB1 CLD1 ECL1 TOS2 YHB1 SOL4 GND2 AIM17 VMR1 ERG11 ARG4 RTC3 HXT5 SPL2 ARO9 YHR138C UTP9 BAT1 CRG1 …
YOR229W	Wtm2	0.072	0.3314	1e-15	Yes			No	YRO2 PHO5 TPS1 SSE2 SDS24 HSP30 BSC1 TRM3 GYP7 TPS2 YDR222W GLC3 RGI1 SPI1 GSY1 IGD1 QCR6 OLE1 STF2 SOL4 AIM17 SLT2 YJL142C NUC1 BAT2 GPX1 YLR108C YPS1 YPS3 YLR177W TFS1 TOS4 GSY2 TSL1 NDI1 MSC1 CDC5 ISF1 YMR084W YMR103C YPK2 PGM2 GAT2 NDE1 GAD1 TDA1 RHO2 YGP1 CHS1 CIT1 IZH4 TPO4 FRE5 SWI1 USV1 YPL247C
YLR403W	Sfp1	0.5913	0.1401	3e-15	Yes			No	PRP45 YAL037W CYC3 BDH1 GDH3 FLO9 YAT1 YAR047C FLO1 HTA2 ACH1 YBL029W POL12 RRT1 MOH1 PRX1 SSA3 MRX3 BNA4 YRO2 NRG2 TIP1 POL30 PHO5 YBR099C VID24 RAD16 LYS2 TKL2 AGP2 RPB5 TYR1 SWD3 DUR1,2 OM14 HIS7 TRS20 YBR285W PHO89 YCP4 ADY2 HSP30 RRT12 YCR061W BUD31 RDS1 AAD3 MCD1 RPN4 DIA3 BSC1 PRM7 NPC2 YDL085C-A NDE2 TMA17 YDL124W NRP1 UGX2 INH1 RTN2 PRR2 GDH2 DTD1 GAL3 PSF1 GCV1 DAS2 MRH1 YDR034W-B RPC11…
YER111C	Swi4	0.2995	0.1704	5e-15	Yes			No	GDH3 HTA2 ACH1 PRX1 BNA4 RCR1 UGA2 YRO2 NRG2 TIP1 POL30 PHO5 LYS2 ATG42 SSE2 YPC1 YBR184W COS111 NGR1 SDS24 PHO89 VAC17 ADY2 HSP30 RDS1 MCD1 MRK1 YDL124W HBT1 GYP7 NTH1 DAS2 RPC11 AFR1 HSP42 HMO1 SDH4 ADR1 YDR222W VHS1 HXT7 PDR15 GIN4 EMI2 PRB1 SIT1 DSF1 PHM8 PIC2 FCY2 ICL1 RGI1 RNR1 SHC1 SSA4 SPI1 HSP12 IGD1 HXK1 ALK1 DUO1 PYC1 AFT1 PRP43 GPG1 AMS1 STR3 STF2 UGA1 GSC2 YGR035C BUD9 NQM1 CTT1 CLB1…
YKL032C	Ixr1	0.4666	0.1491	6e-15	Yes			No	ACS1 GDH3 FLO9 YAT1 FLO1 HTA2 ACH1 YBL029W ECM13 PRX1 AST1 SSA3 RCR1 REG2 YRO2 NRG2 TIP1 POL30 PHO5 YMC2 TKL2 AGP2 ATG42 TYR1 SSE2 SWD3 NGR1 OM14 YBR241C HIS7 YBR285W PHO89 MAL31 YCP4 ADY2 HSP30 YCR061W BUD31 RDS1 AAD3 BSC1 PRM7 NPC2 YDL085C-A NDE2 GLT1 INH1 RTN2 SOK1 YDR018C MRH1 FMP16 TPS2 YDR222W VHS1 CHL4 CTA1 MTH1 YCG1 HXT7 HXT3 ARO10 ATO3 ERD1 TSA2 PAC11 GIN4 YDR514C GLC3 GEA2 YEL023C BUD16…
YGL013C	Pdr1	0.8406	0.1254	7e-15	Yes			No	PRP45 FUN19 YAL037W CYC3 ACS1 BDH1 BDH2 GDH3 FLO9 YAT1 FLO1 HTA2 ALK2 ACH1 YBL029W POL12 ECM13 YBL044W RRT1 MOH1 PRX1 AST1 SSA3 MRX3 BNA4 ECM21 RCR1 UGA2 ZTA1 REG2 YRO2 NRG2 TIP1 AAC3 POL30 YBR090C PHO5 YBR099C YMC2 VID24 RAD16 TKL2 TPS1 AGP2 ATG42 RPB5 TYR1 SSE2 SWD3 YPC1 YBR184W YBR197C COS111 DUR1,2 ERV15 NGR1 SDS24 OM14 DAD3 YBR241C HIS7 DUT1 TRS20 RIF1 SAF1 YBR285W PHO89 MAL33 MAL31 KCC4 SPB…
YNL199C	Gcr2	0.2892	0.171	1.2e-14	Yes			No	YAL037W BDH1 GDH3 ACH1 YBL029W ECM13 BNA4 UGA2 YRO2 TIP1 PHO5 TKL2 TPS1 SSE2 YPC1 DUR1,2 PHO89 MAL33 VAC17 ADY2 YCR061W DIA3 MRK1 YDL124W NTH1 GAL3 GCV1 MRH1 TPS2 RLI1 YDR095C HSP42 HMO1 SDH4 ADR1 YDR222W CTA1 MTH1 HXT7 HXT6 HXT3 ATO3 EMI2 DLD3 FAA2 PIC2 HIS1 RGI1 MET6 SPI1 HSP12 ZNF1 QCR6 HXK1 KAP122 ALK1 MIG1 PYC1 AMS1 MIG2 VRG4 UGA1 GSC2 SCM4 ROM1 CTT1 VMA21 CLD1 ECL1 PEX35 ZPR1 SPG1 SOL4 MGA1…
YDR213W	Upc2	0.1234	0.2313	4.8e-14	Yes			No	HTA2 YBL029W MOH1 MRX3 YRO2 YBR090C PHO5 RAD16 YBR241C MCD1 BSC1 YDR034W-B HSP42 HMO1 HXT3 TSA2 HSP31 CYC7 SIT1 DSF1 TIR1 RNR1 SSA4 SPI1 RIM8 PYC1 GPG1 AMS1 RCK1 SCM4 ERG25 ECL1 ERG1 YGR201C SOL4 MGA1 MAL12 WSC4 ERG11 RTC3 SPO16 PEX18 SSP1 PHO12 TIR3 SGA1 AIM20 SUC2 FLO11 SIP4 ROQ1 CYC1 DAN1 PHD1 PIR3 SRL3 AQY2 AHP1 TFS1 CAT2 YML131W AIM34 PGM2 ALD3 DDR48 YMR196W HOR7 ADE4 YNL018C NCE103 AQR1 CYB…
YHR056C	Rsc30	0.0951	0.2606	6.5e-14	Yes			No	CYC3 BDH1 ACH1 NRG2 SAF1 YBR285W PHO89 KIN82 TMA17 TRM3 YDL124W TPS2 YDR222W GLC3 PMP2 SIT1 GPA2 HOM3 PIC2 GIP2 ICL1 SSA4 MAG1 HSP12 AGX1 GSY1 STF2 SCM4 ROM1 ZPR1 YHB1 AIM17 RIM4 TRA1 SPO16 GPP1 RGI2 OM45 SUC2 UTP10 ASG7 BNA1 RPA12 SOD1 OAC1 FAT3 COS9 GLG1 PTR2 BAS1 YLR149C YLR177W TFS1 NCW2 TMA10 RIF2 PGM2 HOR7 PBI2 YDJ1 AQR1 YNL134C MDG1 YTP1 YOL153C TIR4 RSB1 DCS2 TPO4 TEA1 RPA190 NEW1 USV1 YP…
YDL106C	Pho2	0.2429	0.1775	8.9e-14	Yes			No	GDH3 ACH1 RCR1 UGA2 YRO2 NRG2 TIP1 AAC3 POL30 PHO5 SSE2 YPC1 YBR241C HIS7 PHO89 MAL33 YCR061W AAD3 NDE2 TRM3 YDL124W DLD1 INH1 NTH1 GCV1 FMP16 HSP42 SDH4 ADR1 YDR222W COX20 UTP4 HXT3 TSA2 HSP31 CYC7 DLD3 TPA1 PIC2 HIS1 FCY2 FCY21 RNR1 MET6 SHC1 SPI1 HSP12 AGX1 QCR6 CGR1 PYC1 PRP43 GPG1 RCK1 STF2 UGA1 NQM1 YGR067C ROM1 CTT1 YGR174W-A SER2 ZPR1 YHB1 SOL4 WSC4 RTC3 SPL2 YHR138C SSP1 CRG1 PHO12 AIR1 …
YBR083W	Tec1	0.653	0.133	7.38e-13	No			No	PRP45 FUN19 ACS1 BDH2 GDH3 FLO9 YAT1 YAR047C FLO1 ALK2 ACH1 YBL029W POL12 ECM13 YBL044W AST1 SSA3 BNA4 RCR1 UGA2 EDS1 ZTA1 REG2 YRO2 POL30 YBR090C PHO5 YBR099C YMC2 VID24 RAD16 TKL2 ATG42 TYR1 SSE2 YBR184W YBR197C NGR1 SDS24 OM14 YBR241C RIF1 YBR285W PHO89 MAL33 MAL31 KCC4 VAC17 ADY2 HSP30 RRT12 YCR061W BUD31 KIN82 RDS1 AAD3 MCD1 DIA3 BSC1 PRM7 MRK1 DUN1 TMA17 NRP1 UGX2 GLT1 YDL183C SNF3 YDL199C …
YHR006W	Stp2	0.1478	0.2057	8.93e-13	Yes			No	TLC1 GDH3 RRT1 MOH1 RCR1 TIP1 AAC3 PHO89 MAL33 RDS1 PRM7 YDL124W YDL199C GDH2 FMP45 GYP7 GCV1 FMP16 HSP42 HMO1 ARO10 ATO3 PRB1 TIR1 FAA2 PHM8 FCY21 YER121W SPI1 PYC1 GPG1 AMS1 STF2 GSC2 NQM1 CLB1 CLD1 ECL1 TOS2 SOL4 GND2 AIM17 RTC3 HXT5 SPL2 ARO9 YHR138C UTP9 CRG1 PHO12 SGA1 XBP1 RPI1 YIR016W PRY3 ROQ1 FMP33 ASG7 MHO1 BAT2 CWP1 NNR2 YKL162C MCD4 PLN1 FMP46 PTR2 SDC25 GIS3 YPS3 TIS11 PUT1 YLR149C …
YJL110C	Gzf3	0.1285	0.2128	3.7e-12	Yes			No	ECM13 RCR1 NRG2 PHO5 VID24 RAD16 LYS2 SSE2 DUR1,2 RDS1 BSC1 DLD1 YDL183C YDL199C GCV1 AFR1 GIS1 HSP42 ARO10 HSP31 YAT2 FIR1 PHM8 FCY21 SSA4 MAG1 SPI1 HSP12 QCR6 ALK1 OLE1 GSC2 BUD9 CLB1 MEP1 BTN2 ECL1 YHB1 MAL12 WSC4 ARG4 RTC3 HXT1 SPL2 ARO9 SKG6 PHO12 GPP1 AIM20 SUC2 DCG1 DAL7 PRY3 YJL107C ACO2 ILV3 CYC1 CPA2 CWP1 YKR075C YLL017W GPI13 YLR108C TIS11 PUT1 TOS4 ILV5 RRN11 AIM34 ARG7 PAH1 DDR48 SIP…
YER040W	Gln3	0.4473	0.1444	6.905e-12	Yes			No	TLC1 ACS1 GDH3 FLO9 YAT1 YAR047C FLO1 ACH1 POL12 ECM13 YBL044W RRT1 PRX1 AST1 SSA3 MRX3 BNA4 UGA2 EDS1 ZTA1 TIP1 POL30 YBR090C PHO5 YBR099C YMC2 VID24 LYS2 AGP2 SSE2 YBR184W YBR197C DUR1,2 YBR241C HIS7 YBR285W MAL33 MAL31 KCC4 SPB1 HSP30 RDS1 MCD1 RPN4 BSC1 PRM7 YDL085C-A NDE2 DUN1 UGX2 GLT1 YDL183C YDL199C PRR2 GDH2 YDL221W FMP45 PSF1 YDR034W-B ENA1 GIS1 INO2 ARO1 MKC7 HMO1 NVJ3 SCC2 ADR1 CTA1 M…
YER130C	com2	0.0643	0.2857	1.5989e-11	No			No	UGA2 YRO2 PHO5 SSE2 SDS24 HSP30 PRR2 GYP7 TPS2 HXT7 PIC2 RGI1 SPI1 GSY1 IGD1 STF2 ZPR1 SOL4 AIM17 RTC3 SPL2 MRX12 OAC1 RPC25 YPS1 TFS1 NCW2 GSY2 TMA10 VRP1 TSL1 NDI1 CDC5 ISF1 YMR084W YMR103C YPK2 PGM2 NDE1 GAD1 RHO2 YGP1 CHS1 CIT1 IZH4 ETT1 TPO4 FRE5 SWI1 YPL247C
YLR451W	Leu3	0.1375	0.2	3.7719e-11	Yes			No	BDH2 GDH3 BNA4 UGA2 HIS7 YCR061W AAD3 NTH1 SOK1 GCV1 AFR1 GIS1 ARO1 HMO1 MTH1 ARO10 GLC3 PMP2 HOM3 HIS1 ARG5,6 MET6 HSP12 AFT1 GPG1 STR3 UGA1 MTL1 YGR067C ROM1 CTT1 ECL1 WSC4 ARG4 SPL2 ARO9 BAT1 IMD2 GPP1 SDP1 RPI1 QDR2 DAL7 URA2 YJL142C MRX12 MET3 ILV3 BNA1 CYC1 CPA2 MET5 BAT2 MAE1 OAC1 AVT3 TRP3 GLG1 SIS2 YKR075C PTR2 RIX7 YLR177W TOS4 HMX1 GSY2 NMA1 ILV5 FBP1 TSL1 AIM34 FET3 ARG7 PGM2 GAT2 LDO…
YJL056C	Zap1	0.1285	0.2	1.71985e-10	Yes			No	BDH1 RRT1 MOH1 PRX1 SSA3 NRG2 PHO5 TKL2 YBR285W PHO89 YDL124W SWF1 ARO1 SDD1 PRB1 SIT1 ZRG8 MET6 HSP12 AGX1 PMA1 OLE1 PYC1 GPG1 AMS1 POX1 GSC2 BUD9 CTT1 YHB1 MPC3 SOL4 GND2 ARG4 HXT1 LSM12 SPL2 ARO9 TIR3 PIG2 RGI2 XBP1 SUC2 CSS1 DCG1 IML2 ROQ1 MHO1 ILV3 BNA1 CYC1 OPI3 SOD1 CPA2 MET5 BAT2 CWP1 PIR3 MCD4 PLN1 PTR2 YLL020C UBI4 YLL053C XYL2 ALT1 TIS11 GSY2 ILV5 RIF2 HXT2 ARG7 SEG1 PGM2 ALD3 YMR206W …
YER169W	Rph1	0.1671	0.1821	2.48114e-10	No			No	CYC3 BNA4 UGA2 YBR090C PHO5 VID24 AGP2 ATG42 TYR1 YPC1 SDS24 YBR241C YBR285W MAL33 MAL31 YCR061W RDS1 AAD3 PRM7 NDE2 DUN1 STF1 NRP1 UGX2 YDL183C YDL199C FMP45 GCV1 FMP16 INO2 YDR124W SDH4 ADR1 YDR222W HXT6 HXT3 SIT1 SHC1 MAG1 AGX1 AFT1 AMS1 RCK1 UGA1 NQM1 YGR066C CTT1 BTN2 ECL1 YGR174W-A ZPR1 SPG1 LSC2 WSC4 SPL2 ARO9 ATG7 PHO12 YIL055C CSS1 SIP4 YJL107C GLG2 YJL163C ACO2 ILV3 YJR115W PHD1 OAC1 NN…
YJR060W	Cbf1	0.8188	0.1222	4.6703e-10	No			No	PRP45 FUN19 CYC3 ACS1 BDH1 BDH2 GDH3 FLO9 YAR047C HTA2 ALK2 ACH1 YBL029W POL12 YBL044W RRT1 MOH1 PRX1 MRX3 BNA4 ECM21 RCR1 UGA2 EDS1 YRO2 NRG2 TIP1 POL30 YBR090C PHO5 YMC2 VID24 RAD16 LYS2 TPS1 AGP2 ATG42 RPB5 TYR1 SSE2 SWD3 YPC1 YBR184W YBR197C COS111 DUR1,2 ERV15 NGR1 SDS24 OM14 YBR241C HIS7 DUT1 RIF1 SAF1 YBR285W KCC4 SPB1 YCP4 ADY2 HSP30 YCR061W BUD31 KIN82 RDS1 MCD1 RPN4 DIA3 BSC1 MRK1 DUN1 …
YCL055W	Kar4	0.1877	0.1696	3.37834e-09	Yes			No	PRP45 YAL037W CYC3 MOH1 UGA2 REG2 NRG2 TIP1 POL30 YBR090C PHO5 SSE2 DUR1,2 SDS24 OM14 SPB1 HSP30 KIN82 BSC1 PRM7 PRR2 YDL221W FMP45 HBT1 HSP42 YDR222W ARO10 PDR15 PAC11 DLD3 FCY2 YER079W MET6 SHC1 SSA4 HSP12 ZNF1 AGP3 HXK1 KAP122 DUO1 RRT6 AMS1 RCK1 YGR035C NQM1 ESP1 BTN2 ECL1 MPC3 MGA1 WSC4 VMR1 RTC3 HXT1 PAL2 SPL2 ARO9 PEX18 BAT1 XBP1 QDR2 VLD1 YIR016W FLO11 DCG1 PRY3 SIP4 YJL107C PRM10 NCA3 YJ…
YDL056W	Mbp1	0.2134	0.1624	6.54703e-09	No			No	CYC3 YAT1 HTA2 ACH1 YBL029W ECM13 MOH1 PRX1 EDS1 NRG2 POL30 YBR090C RAD16 AGP2 SSE2 HSP30 MCD1 DUN1 TMA17 YDL124W NRP1 NTH1 YDR034W-B ENA1 TPS2 AFR1 HSP42 ADR1 VHS1 PDR15 TSA2 HSP31 PRB1 SIT1 DLD3 FIR1 ICL1 RRT13 RNR1 YER079W MET6 SPI1 HSP12 AGX1 IGD1 QCR6 MPO1 ALK1 PYC1 AFT1 GPG1 RRT6 UGA1 BUD9 NQM1 ERG25 ROM1 CLD1 MEP1 BTN2 ECL1 MTR3 TOS2 SOL4 MGA1 GND2 ARG4 HXT5 EPT1 YHR138C SKG6 ATG7 CRG1 PHO…
YLR013W	Gat3	0.144	0.1783	1.68991e-08	Yes			No	CYC3 GDH3 ECM13 SSA3 YRO2 TIP1 YBR090C PHO5 TKL2 ATG42 HSP30 YCR061W NDE2 NRP1 DLD1 MRH1 YDR034W-B TPS2 RLI1 HSP42 HXT7 ARO10 HSP31 UTR2 SDD1 HXT13 TPA1 RGI1 MET6 SHC1 SSA4 HSP12 AGX1 IGD1 PMA1 OLE1 AFT1 YGR066C CTT1 BTN2 PEX35 ZPR1 YHB1 SOL4 RTC3 HXT1 HXT5 ARO9 GPP1 SGA1 XBP1 QDR2 KGD1 YJL163C CYC1 YJR096W GPX1 OAC1 FAT3 TRP3 JEN1 DYN1 PCK1 BAS1 SDH2 DIP2 TFS1 TOS4 GSY2 YCS4 TMA10 NMA1 CAT2 TSL1…
YHR177W	Rof1	0.0746	0.2239	1.71232e-08	Yes			No	RCR1 YRO2 TIP1 YBR099C RAD16 YPC1 KCC4 ADY2 HSP30 PRM7 MRH1 HSP42 YDR222W ATO3 UTR2 TIR1 PIC2 RNR1 SSA4 NQM1 SCM4 BTN2 ZPR1 HUA1 YHR033W HXT1 PEX18 RGI2 SUC2 CSS1 FLO11 YJL142C ROQ1 ASG7 YKR041W SRL3 YLR108C TIS11 NCW2 HXT2 YMR084W YMR085W YMR173W-A GTO3 YDJ1 YGP1 CHS1 HCH1 ESF2 YOL085C FRE7 HPF1 RSB1 BAG7 FIT2 FIT3 FRE5 CLN2
YDR253C	Met32	0.8021	0.1208	4.07169e-08	No			No	POL12 ECM13 YBL044W RRT1 MOH1 PHO5 RAD16 TPS1 AGP2 TYR1 SSE2 SWD3 YPC1 YBR184W YBR197C COS111 DUR1,2 ERV15 SDS24 YBR241C HIS7 DUT1 TRS20 RIF1 SAF1 YBR285W PHO89 MAL33 KCC4 SPB1 VAC17 YCP4 ADY2 RRT12 YCR061W BUD31 KIN82 RDS1 MCD1 RPN4 BSC1 PRM7 MRK1 NDE2 DUN1 TMA17 TRM3 YDL124W NRP1 UGX2 GLT1 DLD1 INH1 YDL183C YDL199C RTN2 GDH2 DTD1 YDL221W FMP45 HBT1 MFG1 SOK1 GAL3 PSF1 YDR018C GCV1 DAS2 ENA1 MAK…
YPR008W	Haa1	0.1465	0.1704	1.68603e-07	No			No	ECM13 PRX1 YRO2 NRG2 YBR090C SSE2 YPC1 OM14 VAC17 HSP30 GYP7 YDR034W-B TPS2 HSP42 SDH4 YDR222W MTH1 HSP31 PHM8 TPA1 RGI1 YER079W SSA4 SPI1 GSY1 IGD1 AFT1 GPG1 PDE1 STF2 BUD9 SCM4 CTT1 ECL1 SOL4 AIM17 ERG11 ARG4 INM1 RTC3 EPT1 SPL2 SKG6 UTP9 APQ12 PIG2 OM45 YJL142C CYC1 RPA12 YJR096W SOD1 NMD5 BAT2 GPX1 NNR2 FAT3 YKR075C TRX1 EMA19 MNL2 DIP2 PUT1 YLR152C TFS1 TOS4 NCW2 GSY2 RPS28B TMA10 NMA1 ORM2 …
YDR169C	Stb3	0.0193	0.4286	1.88773e-07	No			No	PHO5 TPS1 PHO89 WSC4 ARG4 SPL2 SUC2 YJR096W PTR2 RIX7 CAR2 IZH4 GRE2 FIT2 SWI1
YBR150C	Tbs1	0.0373	0.2843	2.095e-07	Yes			No	TIP1 PHO5 SNF3 YDR222W HSP12 SPL2 ARO9 CYC1 CWP1 OAC1 JEN1 PTR2 EMA19 YLR108C TFS1 ILV5 CAR2 GAT2 POR1 YNL134C YGP1 YNL195C PHM7 FRE7 TIR4 TPO4 SWI1 POC4 YPL264C
YLR228C	Ecm22	0.1517	0.1653	5.54515e-07	Yes			No	PRP45 BDH1 GDH3 FLO9 YAT1 YAR047C HTA2 YBL044W ZTA1 YRO2 NRG2 TIP1 PHO5 RAD16 YPC1 YBR184W RIF1 PHO89 ADY2 MCD1 BSC1 DUN1 TMA17 YDL124W SNF3 YDR095C CTA1 HXT7 TSA2 YEL023C SIT1 TIR1 FIR1 RNR1 MET6 SSA4 SPI1 HSP12 ZNF1 QCR6 ERG4 ALK1 RIM8 GPG1 SUT1 SCM4 ERG25 ROM1 MEP1 ERG1 YHB1 SOL4 GND2 MAL12 ERG11 ARG4 YHR033W INM1 SPO16 PHO12 TIR3 SLM1 RPI1 GUT2 SUC2 FLO11 DCG1 YJL107C DAN1 MBR1 RCI50 PTR2 AQY…
YHR178W	Stb5	0.2044	0.153	8.90333e-07	Yes			No	BDH2 GDH3 ACH1 REG2 YRO2 TIP1 YBR090C PHO5 TPS1 RPB5 SWD3 SDS24 SPB1 YCP4 NPC2 MRK1 DLD1 MKC7 HSP42 HMO1 ADR1 COX20 ARO10 ATO3 EMI2 CYC7 UTR2 SDD1 SIT1 PHM8 TPA1 FCY21 RNR1 YER079W MET6 HSP12 AGX1 GSY1 IGD1 HXK1 PMC1 PMA1 KAP122 CGR1 OLE1 DUO1 PYC1 STR3 MIG2 VRG4 STF2 YGR035C ROM1 YGR130C BTN2 SPG1 GND2 WSC4 RTC3 HXT1 PAL2 EPT1 DCD1 PEX18 SPC97 UTP9 BAT1 GPP1 UTP25 SGA1 SLM1 OM45 GUT2 NCA3 YJL118…
YMR043W	Mcm1	0.2995	0.1394	3.53474e-06	No			No	YAL037W CYC3 BDH1 BDH2 GDH3 ALK2 ECM13 PRX1 AST1 MRX3 RCR1 UGA2 YRO2 TIP1 POL30 PHO5 VID24 TKL2 TPS1 AGP2 TYR1 SSE2 SWD3 YPC1 SDS24 TRS20 PHO89 MAL33 MAL31 YCP4 HSP30 KIN82 MCD1 PRM7 NPC2 TMA17 SOK1 GCV1 MRH1 ENA1 TPS2 RLI1 GIS1 ARO1 HSP42 HMO1 YDR222W CCC2 MTH1 HXT7 HXT6 HXT3 HSP31 GLC3 PMP2 BUD16 SIT1 PHM8 PIC2 FCY2 FCY21 YER066C-A RGI1 RNR1 YER079W MET6 UBP9 SPI1 HSP12 GSY1 IGD1 QCR6 PMA1 ERG4…
YLR278C	YLR278C	0.0964	0.1765	6.03712e-06	Yes			No	BDH2 UGA2 YRO2 TIP1 PHO5 SSE2 SDS24 HSP30 BSC1 GCV1 TPS2 YDR222W ATO3 GLC3 PIC2 SPI1 QCR6 OLE1 UGA1 SOL4 MGA1 AIM17 ARG4 SKG6 UTP9 TIR3 UTP25 RHO3 YJL142C PHD1 MMO1 RPC25 YPS1 YPS3 DIP2 YLR177W TFS1 TOS4 GSY2 ORM2 ILV5 TSL1 NDI1 CDC5 ISF1 YMR084W YMR103C YPK2 PGM2 GAT2 NDE1 GAD1 DYN3 YDJ1 RHO2 CYB5 YGP1 BNI5 CHS1 POP3 CIT1 ESF2 IZH4 MDH2 DCP1 GRE2 TSR3 HMS1 TPO4 RRP36 FRE5 SWI1 USV1 YPL247C ACM1
YJR127C	Rsf2	0.1902	0.1495	8.96506e-06	No			No	YAL037W GDH3 YAR047C FLO1 MOH1 SSA3 UGA2 AAC3 YMC2 AGP2 YBR285W MAL33 VAC17 HSP30 RRT12 YCR061W KIN82 MCD1 DIA3 BSC1 MRK1 NDE2 GCV1 YDR034W-B FMP16 BUD16 UTR2 SDD1 FIR1 PIC2 HIS1 FCY21 SHC1 SSA4 AGX1 ALR2 ZNF1 PMA1 ERG4 ALK1 MIG1 RRT6 RCK1 YGR066C CTT1 ECL1 YGR201C YHB1 MGA1 GND2 AIM17 GUT1 YHR022C HXT1 DCD1 SPC97 SSP1 PIG2 AIR1 SGA1 QDR2 FKH1 GUT2 AIM20 SUC2 FLO11 SIP4 GSM1 YJL107C ROQ1 CYC1 CDC…
YPR022C	Sdd4	0.036	0.2314	2.91031e-05	Yes			No	UGA2 YRO2 HSP30 YCR061W GYP7 RPC11 YDR222W YDR433W TIR1 SPI1 IGD1 SLT2 BNA1 YPS1 YPS3 MID2 ORM2 YMR103C YPK2 NDE1 GAD1 POR1 AQR1 YGP1 HPF1 FRE5 SWI1 PEP4
YMR172W	Hot1	0.0308	0.233	8.18758e-05	No			No	TKL2 TMA17 RTN2 TPS2 CYC7 ICL1 HSP12 NQM1 YGR066C CTT1 BTN2 GND2 RTC3 YCT1 TSL1 PHO84 SPG4 ALD3 PAI3 SIP18 YNL195C EGO4 PUT4 GRE1
YBL054W	Tod6	0.0296	0.23	0.00013653	No			No	YRO2 GCV1 PYC1 SUT1 YGR035C CLB1 BTN2 ECL1 ARG4 RHO3 TRP3 TOS4 MID2 YPK2 NDE1 ADH2 AQR1 RHO2 MLS1 IZH4 RRP12 SWI1 TKL1
YKR077W	Msa2	0.0039	0.75	0.000140396	Yes			No	FMP45 HSP12 FLO11
YDR477W	Snf1	0.0039	0.75	0.000140396	No			No	BCY1 TPK3 TPK2
YCR084C	Tup1	0.4332	0.126	0.000173576	Yes			No	PRP45 FUN19 CYC3 BDH2 FLO9 YAT1 YAR047C FLO1 HTA2 ECM13 PRX1 MRX3 BNA4 RCR1 UGA2 REG2 YRO2 NRG2 TIP1 AAC3 PHO5 YMC2 VID24 RAD16 ATG42 SSE2 SWD3 YPC1 ERV15 NGR1 OM14 HIS7 DUT1 TRS20 YBR285W MAL33 MAL31 KCC4 SPB1 RRT12 KIN82 RDS1 MCD1 BSC1 NDE2 INH1 SOK1 YDR018C DAS2 MRH1 MAK21 RLI1 YDR095C FOB1 EKI1 HMO1 SDH4 YDR215C YDR222W CHL4 UBX5 HXT7 HXT6 HXT3 ARO10 ATO3 YDR433W UTP6 EMI2 HSP31 GLC3 BUD16 UT…
YKL015W	Put3	0.153	0.1466	0.000177891	Yes			No	BDH1 HTA2 ACH1 PRX1 ZTA1 NRG2 TIP1 AAC3 SDS24 SPB1 ADY2 MCD1 TMA17 NRP1 GYP7 SDH4 HXT7 HXT6 HXT3 PAC11 SIT1 HXT13 DSF1 FCY2 ICL1 YER079W SPI1 HXK1 VRG4 BUD9 MEP1 TOS2 YHB1 MPC3 GND2 AIM17 ARG4 HXT1 EPT1 SPL2 ARO9 SKG6 SPO16 SSP1 BAT1 IMD2 TIR3 PIG2 RGI2 SLM1 SDP1 RPI1 QDR2 OM45 YIR016W YJL118W ROQ1 CYC1 OPI3 SOD1 YJR115W BAT2 URB1 CWP1 YKL107W OAC1 AVT3 NNR2 YKL162C-A PIR3 JEN1 PTR2 TRX1 ALT1 YLR…
YML081W	Tda1	0.0527	0.183	0.000273286	No			No	GDH3 TIP1 PHO5 PHO89 HMO1 CCC2 SIT1 ERG4 PYC1 ERG25 YGR130C ECL1 GND2 SPL2 PHO12 SGA1 FKH1 BAT2 DAN1 PHD1 TIS11 PUT1 YLR152C HMX1 GAT2 NCE103 RHO2 CYB5 ESBP6 ZWF1 DCP1 GRE2 ETT1 YOR338W ALD4 FIT2 FIT3 SWI1 IRC15 VTC3 ALD6
YLR266C	Pdr8	0.0206	0.2462	0.000435501	Yes			No	TIP1 PHO5 PHO89 PDR15 YGR035C CTT1 ARG4 QDR2 BAT2 OAC1 PTR2 YLR149C YDJ1 CIN5 SWI1 GPH1
YKR064W	Oaf3	0.0476	0.1832	0.000493754	No			No	YAT1 PHO5 ADY2 BSC1 NDE2 GCV1 CTA1 HXT7 ATO3 ICL1 QCR6 POX1 CLB1 ECL1 ARG4 RTC3 ARO9 PHO12 RPI1 POT1 PRM10 YJL118W CWP1 PTR2 TOS4 RIF2 CAT2 NDE1 SIP18 GOT1 AQR1 MLS1 MDH2 GRE2 YOR338W FIT2 SWI1
YHL027W	Rim101	0.2956	0.1296	0.000693764	No			No	PRP45 GDH3 PRX1 AST1 UGA2 YRO2 NRG2 TIP1 AAC3 PHO5 VID24 LYS2 RPB5 YPC1 PHO89 MAL33 KCC4 SPB1 YCP4 MCD1 BSC1 PRM7 NPC2 YDL085C-A TMA17 GLT1 INH1 GCV1 MRH1 ENA1 MAK21 AFR1 RLI1 FOB1 INO2 HSP42 HMO1 ADR1 CCC2 UTP4 UBX5 HXT6 HXT3 ARO10 PDR15 TSA2 GIN4 YDR514C EMI2 HSP31 PMP2 CYC7 UTR2 PRB1 SIT1 DLD3 TIR1 GPA2 HOM3 FCY2 FCY21 ARG5,6 MET6 SHC1 UBP9 SPI1 RAD4 GSY1 QCR6 HXK1 PMA1 ERG4 CGR1 MIG1 RIM8 OLE…
YGL096W	Tos8	0.1003	0.1509	0.000935854	No			No	BDH2 YRO2 TIP1 AAC3 PHO5 YBR099C PHO89 ADY2 BSC1 YDL221W FMP45 HBT1 YDR034W-B FMP16 MKC7 YDR222W UTR5 CYC7 UTR2 TIR1 GSY1 OLE1 SUT1 MTL1 NQM1 CTT1 CLB1 ECL1 SPG1 WSC4 ARG4 YHR033W HXT1 HXT5 GPP1 SGA1 XBP1 RPI1 CSS1 FLO11 PRY3 ASG7 BAT2 DAN1 MBR1 CWP1 JEN1 TIS11 TOS4 YML131W HXT2 YPK2 SHH3 GAT2 NDE1 YMR173W-A SIP18 AQR1 YNL194C SLZ1 ATO2 EGO4 PHM7 IZH4 GRE2 HPF1 TIR4 CRC1 PNS1 YOR186W SPS4 SFG1 FR…

## Sheet: 105 TFs_swi1 Del
Table S2b. 105 TFs that have overrepresented targets within Swi1 deletion DEGs.
System name	TF	user set	YEASTRACT	P value	with enriched targets in [SWI+] cells	regulated by swi1	regulated by prion	List of 1106 target genes (unique) within Swi1 DEGs
YGL209W	Mig2	0.0916	0.3377	0	Yes	up	up	MAK16 ECM1 ECM13 GAL7 GAL10 GAL1 PHO3 YBR099C BMT2 ICS2 GPX2 ENP1 YBR285W PHO89 MAL33 MAL31 MAL32 RSA4 PRM7 FMP45 YDL241W ENA1 ARX1 VHS1 BFR2 HXT3 PDR15 NPL3 UTP6 IZH1 YEF1 SIT1 ERG28 GIP2 SSA4 YER121W GSY1 MET10 YGL117W NQM1 FMP48 BTN2 IMA1 YHI9 YHR033W HXT4 HXT1 BIG1 RIX1 YHR210C YIL024C SUC2 PAU15 HCA4 UTP18 ALB1 YJL218W RPA12 YJR115W DHR2 MBR1 JEN1 DBP7 TRM2 UBP11 DRS1 SOF1 AQY2 YLL053C FCF2 …
YPR015C	YPR015C	0.0925	0.2769	3.25076e-10	Yes	up	up	BDH2 ACH1 POP8 ECM13 YRO2 TIP1 TOS1 SMP1 ENP1 RIB5 YBR285W STP4 RPL35B MRH1 YDR034W-B TVP15 NKP1 RMT2 HSP31 CYC7 SDD1 DLD3 DSE1 PAU5 GSY1 AGA2 OLE1 YGL117W GPG1 MUP1 MEP1 ELP2 YHB1 YHL044W BCD1 ARO9 YHR138C FAA3 TIR3 BAR1 PCL7 RNR3 SUC2 CSS1 PAU15 PRY3 PRY1 ARG3 YJL107C FAR1 CYC1 RRP14 MBR1 CWP1 HAP4 SDH1 PIR1 ASH1 JEN1 YLR042C YPS1 TIS11 TFS1 YEF3 TMA10 ERG6 ARG7 PGM2 NDE1 ALD3 FAA4 GAD1 HOR7 CO…
YER028C	Mig3	0.3528	0.2355	0	Yes	up		ICR1 PWR1 SNR13 SNR191 SNR24 SNR30 SNR32 SNR34 SNR35 SNR36 SNR44 SNR45 SNR5 SNR63 SNR64 SNR76 SNR84 SNR9 tD(GUC)O FUN30 YAL037W BDH2 FLO1 POP8 YBL028C PET9 RRT1 MOH1 RPS8A YBL081W RPL32 RCR1 FLR1 GAL7 GAL1 GIP1 YRO2 MNC1 TIP1 ECM33 PHO3 YBR099C TKL2 ADH5 YSW1 CNS1 TOS1 RPS6B YBR191W-A GPX2 RCF3 SUL1 PHO89 MAL33 MAL31 MAL32 AGP1 HBN1 FUS1 GFD2 SPS22 ADF1 YCR016W HSP30 YCR023C ELO2 AAD3 GPM2 BSC1 P…
YGR044C	Rme1	0.1409	0.2427	6.23166e-10	Yes	up		FLO1 GPI18 RCR1 FIG1 RPS11B PHO3 TKL2 GPX2 YBR285W SUL1 PHO89 MAL32 FUS1 GFD2 ADY2 ADH7 GPM2 LYS20 YDL211C YDL218W MRH1 BAP3 TMS1 ARO10 UTP5 DIT1 YHP1 MFA1 UTR2 YEF1 SIT1 MNN1 TIR1 MIG3 GIP2 ALD5 SSA4 SPI1 HSP12 PAU5 AGA2 OLE1 GPG1 SUT1 STF2 RME1 YGR066C PRP38 PDC6 CTT1 BTN2 RTA1 YHB1 IMA1 MIP6 ARG4 YHR033W FSH1 HXT1 YHR112C ARO9 IMP3 PEX18 RIX1 YHR214W-A PHO12 PRM2 RNR3 HOP1 PRM5 SUC2 CSS1 FLO11…
YGL162W	Sut1	0.2038	0.311	0	Yes	down	down	ACH1 YRO2 TIP1 AAC3 PHO3 CNS1 GPX2 ENP1 MAL31 MAL32 FUS1 GFD2 SPS22 HSP30 YCR023C BSC1 YDL241W MRH1 YDR034W-B HEM13 UBC5 SED1 AMD2 GIC2 ARO10 PDR15 RRP17 HSP31 YDR541C CYC7 TIR1 ERG28 PIC2 FCY2 VHR2 MET6 DSE1 SPI1 HSP12 DAK2 SNZ3 SNO3 OLE1 GPG1 SUT1 RME1 YGR066C YGR067C YGR079W PDC6 YGR126W YHB1 MGA1 ARG4 YHR022C FSH1 CIC1 SSF1 IPI1 RTC3 RPF1 GAR1 HXT1 ARO9 IMP3 DBP8 NMD3 YHR210C PHO12 TIR3 PDR11…
YOR032C	Hms1	0.2504	0.2368	0	Yes	down	down	ECM1 SEO1 FLO1 POP8 RPL19B YBL028C MOH1 RPL23A RPL32 GAL10 GAL1 FIG1 RPS11B TIP1 RPL19A PHO3 ADH5 SMP1 GPX2 YBR285W SUL1 PHO89 MAL32 FUS1 ADY2 HSP30 YCR023C GPM2 RPS29B RPL31A RPL35B RPL41A RPL35A SSB1 YDL241W THI13 MRH1 ENA1 RPS13 SED1 TMS1 AHA1 PHM6 HNT2 GIC2 HIM1 HXT7 DIT1 PDR15 STE14 NPL3 RPS17B RPS18A MFA1 RPL27B SPS1 FDC1 YDR541C GDA1 SDD1 DLD3 SAH1 PIC2 SSA4 RPL23B RPS26B YFL012W PAU5 STE2…
YIL101C	Xbp1	0.2639	0.1918	8.71886e-06	Yes	down	down	CLN3 SEO1 ADE1 ACH1 FUS3 PET9 YBL081W GPI18 RCR1 FIG1 RPS11B REG2 YRO2 TIP1 ECM33 AAC3 PHO3 TOS1 SMP1 MIN7 GPX2 SUL1 MAL32 YCL021W-A AGP1 HBN1 FUS1 SRO9 ADY2 HSP30 ELO2 GPM2 PRM7 STP4 PCL9 INH1 YDL241W THI13 MRH1 YDR034W-B ENA1 BAP3 PST1 SED1 STE5 YDR132C CTA1 PHM6 GIC2 HXT7 HXT6 HXT3 ARO10 NKP1 ATO3 HPT1 DIT1 PDR15 NPL3 YHP1 TSA2 MFA1 HSP31 UTR2 SDD1 SIT1 DLD3 MNN1 TIR1 MIG3 SAH1 MEI4 GIP2 FCY2 …
YDR451C	Yhp1	0.211	0.2415	2.1e-14	Yes	down		LDS1 CLN3 SEO1 ACH1 FUS3 MOH1 GPI18 GAL7 GAL1 FIG1 GIP1 YRO2 TIP1 RDH54 PHO3 SUL1 PHO89 MAL32 FUS1 SRO9 ADY2 YCR018C-A HSP30 NOP1 GPM2 STP4 RTN2 FMP45 YDL241W MRH1 HEM13 BAP3 PST1 SED1 STE5 CTA1 GIC2 HXT7 ESF1 ARO10 HPT1 DIT1 STE14 YHP1 MFA1 HSP31 YDR541C CYC7 UTR2 YEF1 SIT1 DLD3 MNN1 YAT2 MIG3 GIP2 FCY2 VHR2 RPS8B SSA4 DSE1 AUA1 HSP12 STE2 RPL22B SNO3 GSY1 PES4 RPL29 LEU1 SCW11 CGR1 AGA2 RPL7A G…
YKL109W	Hap4	0.2208	0.2255	1.7349e-11	Yes	down		LDS1 MAK16 ECM1 BDH2 SEO1 ADE1 ACH1 FUS3 PET9 ECM13 MOH1 YBL081W RCR1 GAL1 FIG1 YRO2 ECM33 BMT2 ICS2 GPX2 ENP1 YBR285W SUL1 FUS1 GFD2 YCL049C SPB1 HSP30 PWP2 BSC1 STP4 FMP45 YDL241W THI13 ENA1 HEM13 BAP3 RRP1 ARX1 RPA14 ACL4 VHS1 PHM6 HXT6 ARO10 UTP5 HPT1 DIT1 YHP1 TSA2 MFA1 HSP31 CYC7 UTR2 SIT1 PHM8 SAH1 PIC2 FCY2 VHR2 RGI1 SER3 RAD51 YER121W DSE1 SPI1 YER156C HSP12 DAK2 THI5 SNZ3 GSY1 SCW11 AGA…
YOR344C	Tye7	0.2262	0.2039	3.05082e-07	No	down		MAK16 ECM1 SEO1 FLO1 POP8 RPL19B YBL028C RPL23A RPL32 FLR1 TIP1 RPL19A ADH5 CNS1 TOS1 YBR178W RPS6B SMP1 RPL21A GPX2 RIB5 VBA2 FUS1 SPB1 ADY2 YCR023C RDS1 NOP1 LHP1 RPS29B RPL31A RPS16B RPL35B RPL41A RPL35A NHP2 YDL211C SSB1 YRB1 BAP3 RPS13 SED1 RRP1 TMS1 YDR170W-A PHM6 HNT2 GIC2 ARO10 HPT1 RRP17 TIF35 NPL3 RPS17B UTP6 RPS18A MFA1 RPL27B CYC7 GDA1 PAC2 ERG28 FCY2 RPL23B DSE1 RPS26B STE2 RPL22B RP…
YML027W	Yox1	0.1876	0.1942	0.000109537	Yes	down		CLN3 ADE1 ACH1 FUS3 RRT1 MOH1 GPI18 RCR1 FIG1 YRO2 TIP1 PHO3 ICS2 MIN7 MAL32 HBN1 FUS1 ADY2 HSP30 PUS9 BSC1 STP4 FMP45 YDL241W THI13 MRH1 HEM13 PST1 SED1 CTA1 YDR261W-B GIC2 ARO10 HPT1 DIT1 PDR15 YHP1 MFA1 HLR1 HSP31 YDR541C CYC7 UTR2 SIT1 HPA3 MNN1 TIR1 YAT2 MIG3 GIP2 FCY2 VHR2 SSA4 DSE1 SPI1 HSP12 PAU5 STE2 RPL22B GSY1 RPL29 AGA2 GPG1 RPS2 RCK1 SUT1 MIG2 COS12 YGR035C RME1 FMP48 YGR066C YGR079W…
YLR131C	Ace2	0.1221	0.1977	0.000877182	No	down		PET9 TIP1 RPL19A PHO3 ADH5 ICS2 YCR018C-A ELO2 RPS29B RPL31A RPL35B LYS20 RPL41A RPL35A SSB1 HEM13 PST1 HNT2 YDR366C NPL3 RPS17B MFA1 MNN1 SAH1 FCY2 ALD5 DSE1 RPS26B AUA1 STE2 RPL29 LEU1 CWH41 SCW11 AGA2 VPS73 RPS26A BUD9 RME1 COX18 RPS23A YGR122C-A CHO2 YHB1 YGR259C ZUO1 RPL27A ARG4 RPS27B NOP10 RPL42B DSE2 NMD3 BAT1 BAR1 SUC2 CSS1 RPC17 PRY3 PRY1 HSP150 BUD19 RPS14B BNA1 RPA12 RPL43B YJR124C RP…
YDR096W	Gis1	0.1688	0.3197	0	Yes		down	ACH1 ECM13 MOH1 TIP1 TKL2 ATG14 SMP1 YBR285W PHO89 MAL33 SRO9 SPS22 YCL049C ADY2 ADH7 GPM2 GPD1 BSC1 PRM7 RTN2 YDL218W FMP45 YDL241W YDR034W-B HEM13 BAP3 YDR132C CTA1 HXT7 NKP1 DIT1 PDR15 YHP1 TSA2 MFA1 HSP31 YDR541C CYC7 PAU2 SDD1 TIR1 MIG3 PHM8 ERG28 PIC2 GIP2 VHR2 MET6 SSA4 DSE1 SPI1 TMT1 HSP12 PAU5 STE2 PES4 SCW11 GPG1 RCK1 COS12 STF2 NQM1 FMP48 MUP1 SPR3 YGR066C PDC6 CTT1 MEP1 YGR201C YHB1 S…
YGL071W	Rcs1	0.2648	0.2498	0	Yes		down	ECM1 BDH2 YAL063C-A FLO1 URA7 ECM13 RRT1 MOH1 RPL32 YRO2 MNC1 ECM33 RPL19A PHO3 TKL2 TOS1 RCF3 PHO89 MAL33 MAL31 MAL32 AGP1 SPS22 ADY2 HSP30 RDS1 AAD3 GPM2 BSC1 LHP1 MRK1 RPP1B SAS10 LYS20 RPL35A TRM8 RTN2 FMP45 THI13 YDR010C YDR034W-B TGL2 UBC5 SED1 RRP1 ARX1 AHA1 CTA1 HXT7 HXT3 YDR366C ARO10 PDR15 TSA2 RMT2 SNU13 YEL028W CYC7 PAU2 SDD1 SIT1 HXT13 DLD3 NUG1 YER010C PHM8 ERG28 PIC2 GIP2 RGI1 ARG5…
YNL027W	Crz1	0.2172	0.2561	0	Yes		down	MAK16 YAL037W BDH2 ACH1 YBL028C ECM13 GPI18 RCR1 GAL7 GAL10 GAL1 TIP1 PHO3 GPX2 ENP1 YBR285W PHO89 AGP1 FUS1 YCR023C EMA35 GPD1 TSR1 RPS29B SAS10 LYS20 FMP45 YDL241W MRH1 YDR034W-B ENA1 SED1 CCW22 BFR2 GIC2 HXT7 HXT6 HXT3 ARO10 YHP1 MFA1 PUF6 CYC7 SIT1 PIC2 FCY2 VHR2 RGI1 ALD5 MET6 RAD51 NSA2 RPS26B SPI1 HSP12 STE2 RPL22B LEU1 CGR1 RPL24A AGA2 DBP3 ROK1 RPS26A YGR035C NQM1 FMP48 CTT1 MEP1 TPO2 BT…
YPL089C	Rlm1	0.2092	0.3296	0	Yes		down	MAK16 BDH2 YBL028C URA7 ECM13 RCR1 FIG1 GIP1 REG2 TIP1 PHO3 TKL2 ENP1 FUS1 SRO9 YCL049C PWP2 EMA35 GPM2 GPD1 BSC1 SYO1 RPS16B NOP14 RTN2 NHP2 FMP45 THI13 YDR034W-B PST1 SED1 RRP8 ARX1 AMD2 YDR249C PHM6 BFR2 GIC2 UTP4 ESF1 ARO10 HPT1 RPL12B MFA1 PUF6 CYC7 UTR2 PAU2 NUG1 PHM8 MEI4 PIC2 GIP2 RGI1 ALD5 NSA2 SPI1 HSP12 RPL2A RPL24A DBP3 YGL117W GPG1 RCK1 ROK1 YGL258W-A COS12 STF2 NQM1 FMP48 YGR066C YG…
YGL035C	Mig1	0.1302	0.2491	4.18069e-10	Yes		down	FLO1 MOH1 GAL10 GAL1 REG2 TIP1 PHO3 ICS2 ENP1 YBR285W SUL1 PHO89 MAL33 MAL31 MAL32 FUS1 YCL049C HSP30 EMA35 GPM2 GPD1 BSC1 STP4 MRK1 FMP45 MRH1 YDR034W-B ENA1 SED1 PHM6 HXT7 HXT6 HXT3 ARO10 NKP1 PDR15 HSP31 SIT1 HXT13 ERG28 PIC2 ALD5 MET6 SPI1 HSP12 THI5 GSY1 AGA2 VPS73 YPS5 NQM1 RME1 FMP48 CTT1 ATF2 SOL4 MGA1 GND2 IMA1 ARN2 ARG4 YHR022C RTC3 HXT4 HXT1 SPL2 ARO9 ENO2 FMO1 YHR214W-A PHO12 TIR3 YIL…
YPL248C	Gal4	0.2352	0.2137	1.39366e-09	No		down	CLN3 ECM1 SEO1 POP8 RPL19B YBL028C PET9 RPL23A RPL32 GPI18 GAL10 GAL1 TIP1 ECM33 RPL19A PHO3 ADH5 TOS1 RPL21A GPX2 RIB5 VBA2 MAL31 FUS1 YCL049C YCR018C-A HTL1 YCR023C ELO2 RDS1 NOP1 RPS29B RPL31A RPL35B RPL41A RPL35A NHP2 SSB1 YRB1 PST1 RPS13 SED1 TMS1 PHM6 HNT2 GIC2 HXT6 HXT3 ESF1 YDR366C RRP17 NPL3 RPS17B RPS18A MFA1 RPL27B GDA1 HXT13 SAH1 GIP2 FCY2 RPS24A RPL23B RPS26B STE2 RPL22B RPL29 LEU1 S…
YDR216W	Adr1	0.1535	0.219	3.27197e-07	Yes		down	CLN3 ECM1 ACH1 ECM13 GPI18 RCR1 FLR1 GIP1 YRO2 TIP1 TKL2 SUL1 AGP1 SPB1 ADY2 PWP2 YDR034W-B SED1 RRP8 ARX1 TRM82 YDR249C CTA1 PHM6 GIC2 HXT6 HXT3 BCP1 ARO10 NKP1 ATO3 HPT1 NPL3 UTP6 MFA1 IZH1 YEF1 SDD1 GIP2 ALD5 SSA4 SPI1 AUA1 HSP12 STE2 LEU1 AGA2 DBP3 YGR035C NQM1 YGR067C YGR079W PPT1 BTN2 ENP2 SPG1 SDA1 GND2 PAU12 SPO11 MUP3 YHL044W FSH1 CIC1 SSF1 NOP10 TRA1 SPL2 ARO9 RPL42B NMD3 ENO2 FMO1 YHR2…
YMR280C	Cat8	0.0476	0.2994	3.46233e-07	Yes		down	ACH1 REG2 TIP1 AAC3 ADY2 YDL241W CTA1 ARO10 ATO3 MFA1 UTR2 YAT2 RGI1 STE2 PES4 LEU1 AGA2 YGR067C SPG1 ARO9 BAT1 BAR1 POT1 YIL168W CSS1 CWP1 HAP4 OAC1 SDH1 YKL177W STE3 STE6 URA1 JEN1 FOX2 PTR2 PCK1 YLR041W IDP2 DIC1 FBP1 CYB2 PBI2 MLS1 SNZ2 RIB4 RKI1 ISU2 PUT4 MEK1 ALD6 YPL062W PRM4
YDL020C	Rpn4	0.8591	0.164	2.67432e-05	Yes		down	EFB1 FUN30 MAK16 FUN12 RBG1 YAL037W CLN3 ECM1 BDH2 YAL064W SEO1 ADE1 YAR030C YAR047C FLO1 ACH1 FUS3 POP8 NCL1 RPL19B YBL028C YBL029C-A PET9 URA7 ECM13 RRT1 MOH1 YBL065W RPS8A YBL081W YBL086C RPL23A RPL32 SRO77 GPI18 RCR1 FLR1 GAL7 GAL10 GAL1 HMT1 FIG1 GIP1 RPS11B REG2 YRO2 TIP1 RDH54 ECM33 RPL19A MIS1 AAC3 PHO3 YBR099C TKL2 ATG14 BMT2 MAK5 ADH5 YSW1 CNS1 ICS2 TOS1 YBR178W RPS6B SMP1 RPS9B RPL21A …
YDR009W	Gal3	0.0233	0.2955	0.000267831	Yes		down	GPX2 SIT1 VHR2 OLE1 PHD1 CWP1 PTR2 RIX7 TIS11 CAR2 APT1 YOX1 SPO20 FET3 NDE1 CLN1 AQR1 RPL16B PCL1 FRE4 CSI2 IZH4 FRE3 SWI1 ALD6 SVS1
YKR099W	Bas1	0.5835	0.217	0	Yes		up	LDS1 RBG1 YAL037W CLN3 BDH2 YAL063C-A YAL064W SEO1 ADE1 ACH1 FUS3 NCL1 RPL19B YBL028C YBL029C-A PET9 URA7 ECM13 MOH1 RPS8A YBL081W YBL086C RPL32 SRO77 GPI18 RCR1 GAL7 GAL1 FIG1 GIP1 REG2 YRO2 TIP1 ECM33 RPL19A MIS1 AAC3 PHO3 TKL2 BMT2 ADH5 YSW1 CNS1 ICS2 TOS1 RPS6B SMP1 RPS9B RPL21A MIN7 GPX2 RIB5 YBR285W VBA2 PHO89 MAL33 MAL32 YCL021W-A AGP1 HBN1 FUS1 SPS22 YCL049C ADY2 RPS14A ELO2 BUD23 RDS1 AA…
YPL075W	Gcr1	0.3555	0.245	0	Yes		up	EFB1 MAK16 RBG1 YAL037W CLN3 ECM1 ADE1 YAR047C ACH1 NCL1 RPL19B YBL028C RRT1 MOH1 RPS8A YBL086C RPL23A RPL32 GPI18 RCR1 HMT1 RPS11B YRO2 TIP1 ECM33 RPL19A PHO3 YBR099C TKL2 BMT2 ADH5 TOS1 RPS6B RPS9B RPL21A GPX2 PHO89 MAL32 SPS22 SPB1 YCR016W HSP30 RPS14A ELO2 YCR087C-A NOP1 GPM2 GPD1 PRM7 RPS29B RPL31A RPL13A RPS16B RPP1B RPL35B RPL41A RPL35A RTN2 FMP45 SSB1 RPS11A RPS13 TVP15 TMS1 CCW22 YDR170W…
YBR066C	Nrg2	0.0386	0.3739	2.40454e-09	Yes		up	GAL7 TIP1 PHO89 FUS1 INH1 ENA1 HXT6 MFA1 CYC7 RPL22B GSY1 AGA2 CTT1 RPL8A YHR033W PDR11 XBP1 SDP1 SUC2 FLO11 PRY3 PRY1 ASG7 CYC1 PGU1 PTR2 YLR042C CTR3 CYB2 PHO84 FET3 PGM2 NDE1 MLO1 COX7 PRM1 FRE4 ZPS1 RSB1 PNS1 PUT4 YPL113C NCE102
YIL119C	Rpi1	0.0386	0.2471	0.000565021	Yes		up	YRO2 HSP30 TRM8 YDL211C PST1 VHR2 SPI1 GSY1 SUT1 STF2 YGR079W TPO2 ZPR1 RTA1 DBP8 YIL165C NUC1 SFK1 MET1 PTR2 YPS1 YPS3 TFS1 GSY2 PUN1 YOX1 DAT1 ISF1 UTP15 PGM2 NDE1 GAD1 IPI3 PCL1 DBP6 DSE4 IZH4 TPO4 YOR342C VTS1 FRE5 YOR385W SWI1
YCL055W	Kar4	0.2271	0.2938	0	Yes			MAK16 YAL037W CLN3 ECM1 SEO1 ADE1 FUS3 MOH1 FIG1 GIP1 REG2 TIP1 RDH54 ADH5 YSW1 ICS2 FUS1 GFD2 SPB1 YCR018C-A HSP30 NOP1 BSC1 PRM7 RPS29B RPL31A RPL35B MSH5 LYS20 RPL41A RPL35A YDL211C FMP45 HEM13 PST1 SED1 RRP8 TRM1 PHM6 GIC2 YDR344C ESF1 ARO10 HPT1 DIT1 PDR15 STE14 MFA1 RPL27B SPS1 YDR541C DLD3 MNN1 FCY2 VHR2 ALD5 MET6 RAD51 SSA4 RPS26B YFL012W HSP12 YFL019C STE2 PES4 RPL29 LEU1 SCW11 RPL24A AG…
YDR207C	Ume6	0.377	0.2853	0	Yes			LDS1 MAK16 RBG1 CLN3 ECM1 SEO1 NCL1 PET9 URA7 ECM13 MOH1 GAL7 GAL10 GAL1 GIP1 REG2 YRO2 MNC1 RDH54 ATG14 MAK5 ADH5 YSW1 CNS1 ICS2 TOS1 PCH2 GPX2 ENP1 RIB5 YBR285W SUL1 PHO89 YCL021W-A AGP1 GFD2 SPS22 YCL049C ADY2 YCR018C-A PWP2 RSA4 YCR087C-A ADH7 NOP1 PRM7 STP4 TSR1 SYO1 RPL13A NOP14 SAS10 MSH5 TRM8 YDL218W SSB1 YDL241W THI13 YDR034W-B HEM13 BAP3 PST1 RRP1 TVP15 ARX1 TRM1 RPA14 TRM82 YDR170W-A A…
YEL007W	Mit1	0.0009	1	0	Yes			FLO11
YER040W	Gln3	0.5081	0.2349	0	Yes			SNR128 SNR13 SNR189 SNR31 SNR36 SNR39 SNR41 SNR43 SNR44 SNR47 SNR48 SNR5 SNR50 SNR51 SNR56 SNR57 SNR61 SNR63 SNR64 SNR65 SNR67 SNR71 SNR75 SNR76 SNR77 SNR9 ECM1 SEO1 ADE1 YAR030C YAR047C FLO1 ACH1 POP8 RPL19B URA7 ECM13 YBL044W RRT1 YBL086C RPL32 GAL1 HMT1 FIG1 RPS11B MNC1 TIP1 RDH54 PHO3 YBR099C ATG14 ADH5 YSW1 ICS2 SMP1 RPS9B RPL21A GPX2 RIB5 YBR285W SUL1 MAL33 MAL31 AGP1 FUS1 YCL049C SPB1 YCR0…
YFL021W	Gat1	0.5135	0.2342	0	Yes			FUN30 MAK16 FUN12 RBG1 YAL037W CLN3 ECM1 BDH2 SEO1 ADE1 ACH1 FUS3 POP8 NCL1 YBL028C PET9 URA7 ECM13 RRT1 MOH1 YBL081W RPL32 GPI18 GAL1 HMT1 YRO2 TIP1 RPL19A MIS1 AAC3 TKL2 MAK5 ADH5 YSW1 CNS1 ICS2 TOS1 RPS6B RPS9B RPL21A ENP1 SUL1 MAL33 AGP1 HBN1 FUS1 GFD2 SRO9 SPB1 ADY2 YCR016W HTL1 HSP30 ELO2 BUD23 PWP2 RSA4 ADH7 RDS1 NOP1 GPM2 GPD1 PUS9 STP4 LHP1 TSR1 SYO1 RPL31A RPL13A RPS16B RPL35B NOP14 SAS…
YFL031W	Hac1	0.3321	0.2538	0	Yes			BDH2 FLO1 ACH1 FUS3 YBL029C-A MOH1 YBL065W GAL7 GAL1 FIG1 GIP1 MNC1 TIP1 RDH54 ECM33 AAC3 PHO3 ADH5 ICS2 SUL1 PHO89 MAL31 YCL021W-A AGP1 FUS1 GFD2 POF1 SPS22 ADY2 YCR018C-A EMA35 GPM2 GPD1 STP4 MHF2 LYS20 RPL41A YDL211C YDL218W FMP45 THI13 YDR010C FYV1 MRH1 YDR034W-B HEM13 UBC5 RRP1 STE5 COX26 CCW22 YDR215C CTA1 YDR261W-B PHM6 GIC2 HXT7 HXT6 YDR366C ATO3 PDR15 STE14 YHP1 TSA2 MFA1 SPS1 HLR1 CYC7 …
YGL073W	Hsf1	0.4165	0.2578	0	Yes			EFB1 RBG1 CLN3 YAL064W SEO1 ADE1 FLO1 ACH1 FUS3 NCL1 RPL19B YBL028C ECM13 RPS8A RPL23A RPL32 GPI18 RCR1 HMT1 FIG1 GIP1 RPS11B REG2 YRO2 TIP1 ECM33 RPL19A PHO3 TKL2 MAK5 ADH5 CNS1 ICS2 TOS1 RPS6B PCH2 RPS9B RPL21A ENP1 RIB5 YBR285W VBA2 SUL1 PHO89 AGP1 FUS1 SRO9 POF1 SPS22 YCL049C ADY2 HSP30 RPS14A ELO2 YCR087C-A NOP1 GPM2 GPD1 BSC1 STP4 RPS29B SYO1 RPL31A RPL13A RPS16B RPP1B RPL35B INH1 LYS20 RPL…
YGL166W	Cup2	0.1759	0.2634	0	Yes			CLN3 ACH1 NCL1 YBL028C ECM13 GAL1 YRO2 TIP1 AAC3 PHO3 ATG14 MAK5 GPX2 ADY2 HSP30 NOP1 STP4 RPS29B MRK1 RPP1B NOP14 PCL9 MRH1 YDR034W-B PST1 TGL2 AMD2 PHM6 GIC2 HXT7 HXT6 HXT3 NKP1 HPT1 YHP1 HSP31 UTR2 SDD1 SIT1 HXT13 DLD3 YER010C TIR1 YAT2 ERG28 FCY2 VHR2 RGI1 RAD51 DSE1 SPI1 TMT1 HSP12 GSY1 SCW11 AGA2 RPL9A STF2 BUD9 FMP48 MUP1 COX18 YGR079W PDC6 CTT1 MEP1 TPO2 ZPR1 YHB1 SOL4 GND2 RPL14B YHL012W…
YHR177W	Rof1	0.0898	0.3861	0	Yes			RCR1 YRO2 MNC1 TIP1 YBR099C BMT2 CNS1 SMP1 ENP1 GFD2 ADF1 ADY2 HSP30 PRM7 RPP1B MRH1 YDR133C RPA14 ATO3 YHP1 IZH1 HLR1 SNU13 UTR2 TIR1 PIC2 ALD5 SER3 SSA4 DSE1 AUA1 BRP1 SCW11 MND1 YGL193C YPS5 NQM1 YGR079W BTN2 ZPR1 RTA1 YGR259C PXR1 YHR033W HXT1 DSE2 PEX18 SYG1 RGI2 PRM5 SUC2 CSS1 FLO11 YPS6 YJL047C-A FAR1 ASG7 ANB1 YKR041W FLO10 OSW2 TIS11 STM1 YLR154W-E DPH5 RPL37A NCW2 EXG1 PUN1 RPL6B ERG6 Y…
YHR178W	Stb5	0.2549	0.2733	0	Yes			FUN30 MAK16 FUN12 RBG1 BDH2 ADE1 ACH1 NCL1 YBL028C URA7 FLR1 GAL1 HMT1 RPS11B REG2 YRO2 TIP1 ATG14 MAK5 ADH5 GPX2 AGP1 FUS1 SPB1 YCR018C-A ELO2 BUD23 PWP2 RSA4 NOP1 GPM2 GPD1 MRK1 RPL35B NOP14 SAS10 LYS20 RPL41A RPL35A RRP8 TRM1 MKC7 ACL4 AHA1 PHM6 HNT2 BCP1 ESF1 YDR366C ARO10 ATO3 HPT1 RRP17 NPL3 MFA1 PUF6 SNU13 HYP2 CYC7 UTR2 YEF1 SDD1 SIT1 MNN1 PHM8 SAH1 VHR2 ALD5 MET6 NSA2 HSP12 STE2 GSY1 MET…
YIL036W	Cst6	0.5521	0.2077	0	Yes			EFB1 LDS1 MAK16 RBG1 YAL037W CLN3 ECM1 BDH2 SEO1 ADE1 ACH1 NCL1 RPL19B YBL028C YBL044W RRT1 RPS8A YBL081W YBL086C RPL23A RPL32 GPI18 RCR1 GAL10 HMT1 GIP1 RPS11B REG2 YRO2 TIP1 RDH54 ECM33 RPL19A AAC3 PHO3 TKL2 MAK5 ADH5 YSW1 CNS1 TOS1 RPS6B PCH2 RPS9B RPL21A GPX2 ENP1 YBR285W VBA2 SUL1 PHO89 MAL33 MAL32 AGP1 FUS1 SRO9 POF1 SPS22 SPB1 ADY2 YCR016W YCR018C-A YCR023C RPS14A ELO2 PWP2 RSA4 YCR087C-A …
YIR013C	Gat4	0.1203	0.33	0	Yes			YAL037W ACH1 ECM13 TIP1 PHO3 TKL2 ICS2 TOS1 YBR285W PHO89 MAL33 HSP30 GPM2 STP4 YDL241W THI13 YDR034W-B HIM1 ARO10 DIT1 PDR15 YHP1 TSA2 HSP31 SDD1 MIG3 SSA4 SPI1 YFL012W HSP12 PAU5 STE2 GSY1 PES4 RPL29 CWH41 SCW11 AGA2 OLE1 RCK1 MIG2 YGR035C FMP48 MUP1 YGR066C PDC6 CTT1 YGR201C RTA1 YHB1 SOL4 IMA1 RTC3 HXT1 ARO9 YHR138C PEX18 ENO2 YHR210C PHO12 TIR3 PDR11 BAR1 PRM2 PCL7 RNR3 PRM5 SUC2 PAU15 SET4 …
YIR033W	Mga2	0.3151	0.3168	0	Yes			EFB1 ECM1 BDH2 ADE1 RPL19B YBL028C RPS8A RPL23A RPL32 REG2 TIP1 RPL19A PHO3 YBR099C TKL2 MAK5 YBR178W RPS6B RPS9B RPL21A AGP1 POF1 RPS14A ELO2 PWP2 YCR087C-A GPM2 GPD1 RPS29B RPL31A RPL13A RPS16B RPP1B RPL35B TRM8 SSB1 YDL241W YDR034W-B RPS13 SED1 TRM1 CCW22 AHA1 PHM6 ATO3 HPT1 RRP17 RPL12B TIF35 RPS17B RPS18A TSA2 RPL27B IZH1 SNU13 UTR2 GDA1 RPL12A ARB1 FCY2 RPL34A RGI1 ALD5 RPS8B SSA4 KAP123 RP…
YLR403W	Sfp1	0.6382	0.2165	0	Yes			EFB1 LDS1 FUN30 MAK16 FUN12 RBG1 YAL037W CLN3 ECM1 ADE1 YAR047C FLO1 ACH1 FUS3 NCL1 RPL19B YBL028C PET9 URA7 RRT1 MOH1 RPS8A YBL081W YBL086C RPL23A RPL32 FLR1 GAL7 GAL10 GAL1 HMT1 FIG1 RPS11B YRO2 MNC1 TIP1 RPL19A PHO3 YBR099C TKL2 MAK5 ADH5 CNS1 ICS2 TOS1 RPS6B PCH2 RPS9B RPL21A GPX2 ENP1 RIB5 YBR285W VBA2 SUL1 PHO89 AGP1 FUS1 SRO9 POF1 YCL049C ADY2 HSP30 RPS14A ELO2 PWP2 RSA4 YCR087C-A EMA35 RD…
YMR016C	Sok2	0.4264	0.2073	0	Yes			MAK16 FUN12 RBG1 BDH2 FLO1 ACH1 NCL1 PET9 URA7 ECM13 MOH1 YBL086C SRO77 HMT1 FIG1 GIP1 RPS11B REG2 YRO2 TIP1 RPL19A AAC3 PHO3 TKL2 ATG14 ADH5 ICS2 RPS9B ENP1 YBR285W SUL1 PHO89 MAL33 MAL32 FUS1 SRO9 SPB1 ADY2 HSP30 ELO2 PWP2 RSA4 AAD3 NOP1 GPM2 BSC1 PRM7 STP4 RPL31A MRK1 RPL13A RPP1B NOP14 MSH5 PCL9 INH1 RPL41A RPL35A TRM8 RTN2 NHP2 YDL218W FMP45 SSB1 YDL241W THI13 RPS11A MRH1 YDR034W-B BAP3 PST1…
YMR023C	Mss1	0.0018	1	0	Yes			FLO1 FLO11
YMR070W	Mot3	0.211	0.2649	0	Yes			EFB1 ECM1 ACH1 FUS3 YBL028C PET9 ECM13 MOH1 FIG1 YRO2 TIP1 AAC3 PHO3 TKL2 ICS2 TOS1 RPS6B VBA2 SUL1 MAL32 AGP1 FUS1 YCL049C EMA35 GPM2 STP4 RTN2 YDL241W MRH1 HEM13 SED1 CCW22 AHA1 PHM6 HXT7 HXT3 ARO10 NKP1 ATO3 HPT1 MFA1 YDR541C GDA1 SIT1 DLD3 TIR1 MIG3 PHM8 ERG28 MEI4 ALD5 RPS24A KAP123 YER156C HSP12 PAU5 STE2 GYP8 GSY1 RPL29 LEU1 CGR1 RPL24A AGA2 SUT1 YPS5 COS12 BUD9 RME1 FMP48 MEP1 RPL24B CHO2…
YNL103W	Met4	0.2208	0.3808	0	Yes			SEO1 ACH1 URA7 ECM13 MOH1 RPS11B YRO2 ECM33 RPL19A PHO3 TKL2 ADH5 TOS1 RPS9B RPL21A SUL1 SRO9 YCL049C HSP30 AAD3 GPD1 STP4 TSR1 SYO1 RPL31A RPS16B RPP1B RPL35B RPL35A RTN2 YDL218W RPS11A MRH1 PST1 CCW22 AHA1 CTA1 GIC2 HXT7 ESF1 ARO10 HPT1 RPS18A YHP1 TSA2 RMT2 HSP31 UTR2 SIT1 HXT13 DLD3 YAT2 MEI4 PIC2 VHR2 ALD5 RPS24A SER3 MET6 RAD51 SPI1 TMT1 HSP12 STE2 MET10 RPL29 SCW11 CGR1 RPL24A RPL7A DBP3 Y…
YNL199C	Gcr2	0.3214	0.272	0	Yes			RBG1 YAL037W ECM1 YAL064W SEO1 ACH1 FUS3 RPL19B YBL028C ECM13 YBL086C RPL32 SRO77 GAL7 GIP1 YRO2 TIP1 PHO3 TKL2 MAK5 ADH5 YSW1 CNS1 ICS2 RPS6B RPS9B RPL21A GPX2 SUL1 PHO89 MAL33 AGP1 GFD2 SPS22 ADY2 PWP2 RSA4 NOP1 GPM2 GPD1 PUS9 STP4 RPL31A MRK1 RPL13A RPS16B MSH5 PCL9 YDL218W SSB1 YDL241W THI13 YDR010C MRH1 PST1 YDR095C TMS1 TRM1 YDR132C ACL4 CTA1 PHM6 HXT7 HXT6 YDR344C HXT3 ESF1 ATO3 FDC1 YEF1 …
YOR140W	Sfl1	0.1786	0.3169	0	Yes			SEO1 FLO1 FUS3 YBL028C YBL029C-A RCR1 FIG1 MNC1 TIP1 AAC3 YBR099C ATG14 ADH5 ICS2 SUL1 PHO89 MAL32 FUS1 SPS22 ADF1 ADY2 HSP30 BSC1 PRM7 FMP45 YDL241W THI13 YDR010C YDR034W-B HEM13 BAP3 MKC7 RPA14 AHA1 HIM1 ATO3 MFA1 HSP31 CYC7 UTR2 SIT1 HXT13 TIR1 PIC2 YER053C-A ARG5,6 ALD5 SER3 SSA4 DSE1 SPI1 AUA1 HSP12 THI5 BRP1 SCW11 AGA2 YGL072C RCK1 MND1 YGL258W-A YPS5 BUD9 RME1 FMP48 YGR066C BTN2 ATF2 ZPR1 …
YOR162C	Yrr1	0.3914	0.2278	0	Yes			MAK16 SEO1 ADE1 ACH1 RPL19B YBL028C PET9 URA7 MOH1 RPL32 RCR1 FLR1 HMT1 RPS11B YRO2 TIP1 ECM33 RPL19A MIS1 PHO3 TKL2 ADH5 TOS1 RPS9B GPX2 ENP1 RIB5 SUL1 PHO89 MAL33 MAL31 YCL021W-A AGP1 SPB1 HSP30 RPS14A PWP2 ADH7 RDS1 GPM2 GPD1 BSC1 PRM7 STP4 TSR1 SYO1 RPS16B NOP14 SAS10 INH1 LYS20 RTN2 FMP45 YDL241W YRB1 RPS11A MRH1 YDR034W-B HEM13 BAP3 PST1 RPS13 SED1 RRP8 RRP1 COX26 YDR133C CCW22 RPA14 YDR170…
YDR480W	Dig2	0.0009	1	0	No			IME1
YPL254W	Hfi1	0.0009	1	0	No			SER3
YLR223C	Ifh1	0.1338	0.3522	0	No			RPL19B RPS8A RPL23A RPL32 RPS11B ADH5 ICS2 RPS9B RPL21A RPS14A RPS29B RPL31A RPL13A RPS16B RPP1B LYS20 RPL41A RPL35A YDR034W-B RPS13 PHM6 RPL12B RPS18A MFA1 RPL27B HYP2 RPL12A DLD3 RPL34A RPS24A MET6 SSA4 RPS26B HSP12 STE2 RPL22B RPL2A RPL29 RPL24A AGA2 RPL7A RPL28 YGL117W RPS2 RPL9A RPS26A RPL11B UTP22 RPS23A TPO2 RPL24B RPS0A RPL14B RPL8A RPL27A RPS27B YHI9 HXT4 SPL2 ENO2 RPL2B RPL34B XBP1 RPL1…
YJL124C	Lsm1	0.0009	1	0	No			YOX1
YBR081C	Spt7	0.0009	1	0	No			SER3
YLR055C	Spt8	0.0009	1	0	No			SER3
YEL009C	Gcn4	0.9219	0.1696	1e-15	Yes			SNR128 SNR13 SNR189 SNR31 SNR36 SNR39 SNR41 SNR43 SNR44 SNR47 SNR48 SNR5 SNR50 SNR51 SNR56 SNR57 SNR61 SNR64 SNR65 SNR67 SNR71 SNR75 SNR76 SNR77 SNR9 EFB1 LDS1 FUN30 MAK16 FUN12 RBG1 YAL037W CLN3 ECM1 BDH2 YAL063C-A YAL064W SEO1 ADE1 YAR030C YAR047C FLO1 ACH1 FUS3 POP8 NCL1 RPL19B YBL028C PET9 URA7 ECM13 YBL044W RRT1 MOH1 RPS8A YBL081W YBL086C RPL23A RPL32 SRO77 GPI18 RCR1 FLR1 GAL7 GAL10 GAL1 HM…
YML007W	Yap1	0.9183	0.1695	2e-15	Yes			HRA1 SNR35 SNR44 tD(GUC)O EFB1 LDS1 FUN30 MAK16 FUN12 RBG1 YAL037W CLN3 ECM1 BDH2 YAL063C-A YAL064W SEO1 ADE1 YAR030C YAR047C FLO1 ACH1 FUS3 POP8 NCL1 RPL19B YBL028C YBL029C-A PET9 URA7 ECM13 YBL044W RRT1 MOH1 YBL065W RPS8A YBL081W YBL086C RPL23A RPL32 SRO77 GPI18 RCR1 FLR1 GAL7 GAL10 GAL1 HMT1 FIG1 GIP1 RPS11B REG2 YRO2 TIP1 RDH54 ECM33 RPL19A MIS1 AAC3 PHO3 YBR099C TKL2 ATG14 BMT2 MAK5 ADH5 YSW…
YBR240C	Thi2	0.1831	0.255	4e-15	No			FUS3 POP8 RPL19B YBL028C PET9 RPL23A RPL32 TIP1 RPL19A PHO3 ADH5 TOS1 RPS6B GPX2 FUS1 YCR023C RPS29B RPL31A RPS16B RPL35B PCL9 LYS20 RPL41A RPL35A NHP2 YDL211C YDL218W SSB1 THI13 RPS13 SED1 RRP1 PHM6 HXT7 HXT6 RRP17 RPL12B NPL3 RPS17B RPS18A MFA1 RPL27B MNN1 SAH1 FCY2 RPL23B DSE1 RPS26B STE2 RPL22B THI5 PES4 RPL29 LEU1 SCW11 CGR1 RPL24A AGA2 RPL7A RPL28 RPL9A RPS26A COS12 RPL26B RPL11B RPS23A THI…
YKL015W	Put3	0.1831	0.2512	2.4e-14	Yes			LDS1 ACH1 YBL028C PET9 TIP1 AAC3 PHO3 ADH5 GPX2 SUL1 FUS1 SPB1 ADY2 ELO2 BUD23 ADH7 NOP1 GPM2 RPS29B RPL31A RPL35B RPL41A RPL35A TGL2 SED1 AMD2 YDR249C PHM6 GIC2 HXT7 HXT6 HXT3 NKP1 RRP17 RPS17B YHP1 MFA1 RPL27B SIT1 HXT13 MNN1 FCY2 ALD5 DSE1 RPS26B SPI1 YFL012W STE2 RPL29 LEU1 SCW11 RPL24A AGA2 YGL072C VPS73 RPS26A YPS5 BUD9 RME1 PRP38 PDC6 RPS23A MEP1 THI4 RPL24B YHB1 GND2 PXR1 ZUO1 MUP3 YHL044…
YHR056C	Rsc30	0.0835	0.3275	6.1e-14	Yes			ACH1 YBL081W BMT2 ENP1 YBR285W SUL1 PHO89 SPS22 BUD23 RSA4 PUS9 TSR1 ESF1 HPT1 DIT1 MFA1 FDC1 SIT1 PIC2 GIP2 SSA4 HSP12 GSY1 RPL29 LEU1 YGL081W LYS5 STF2 PDC6 ZPR1 YHB1 RIM4 CIC1 TRA1 RGI2 MCM10 SUC2 YIR043C ASG7 RPL39 BNA1 RPA12 STE18 JJJ3 DHR2 RRP14 OAC1 FAT3 TRM2 PTR2 GEX2 CMS1 RFU1 YLR125W TFS1 EMG1 NCW2 RSO55 RPS30A TMA10 RPL31B PGM2 HOR7 COX7 YMR310C RLP7 PBI2 EFM6 AQR1 AAH1 RPC31 COS1 DBP6…
YDL106C	Pho2	0.2244	0.2347	9.1e-14	Yes			FUN12 YAL063C-A SEO1 ADE1 ACH1 NCL1 YBL029C-A SRO77 RCR1 GAL10 FIG1 YRO2 TIP1 AAC3 PHO3 ADH5 RPS9B RIB5 PHO89 MAL33 YCL021W-A YCL049C PWP2 ADH7 AAD3 NOP1 GPM2 GPD1 STP4 RPL13A MHF2 PCL9 INH1 LYS20 TRM8 SSB1 THI13 UBC5 TRM1 PHM6 UTP4 HXT3 HPT1 NPL3 TSA2 MFA1 HSP31 CYC7 HPA3 DLD3 ARB1 ERG28 PIC2 FCY2 VHR2 ALD5 SER3 MET6 SPI1 YER156C TMT1 HSP12 SNZ3 SNO3 LEU1 CGR1 AGA2 YGL117W PRP43 GPG1 RCK1 STF2 N…
YER111C	Swi4	0.272	0.2217	3.01e-13	Yes			CLN3 ACH1 FUS3 NCL1 YBL028C URA7 RPL32 GPI18 RCR1 GAL10 YRO2 TIP1 RDH54 PHO3 MAK5 YSW1 ICS2 RPS9B ENP1 PHO89 MAL32 AGP1 FUS1 GFD2 YCL049C ADY2 HTL1 HSP30 RDS1 GPM2 STP4 SYO1 MRK1 RPL13A RPL35A TRM8 SSB1 YDL241W HEM13 PST1 SED1 TRM1 YDR132C YDR133C CCW22 ACL4 AHA1 VHS1 PHM6 GIC2 HXT7 NKP1 PDR15 YHP1 MFA1 YDR541C SIT1 MNN1 ARB1 PHM8 ERG28 PIC2 FCY2 VHR2 RGI1 ALD5 SSA4 DSE1 SPI1 TMT1 HSP12 RPL22B SN…
YPR199C	Arr1	0.2244	0.2321	3.6e-13	Yes			MAK16 YAL037W BDH2 ADE1 FLO1 NCL1 YBL029C-A RRT1 SRO77 GAL7 REG2 TIP1 RDH54 YBR099C TKL2 YSW1 TOS1 RPL21A GPX2 ENP1 SUL1 PHO89 MAL31 FUS1 SRO9 YCL049C ADY2 HTL1 ADH7 YDL071C RPL31A MRK1 RPL13A YDL218W FMP45 YDL241W THI13 BAP3 GIC2 HXT7 HXT6 HXT3 ARO10 HPT1 UTP6 TSA2 SNU13 MTC7 UTR2 PAU2 SIT1 HXT13 MNN1 NUG1 YAT2 MIG3 PHM8 MEI4 PIC2 RPL34A VHR2 RGI1 ARG5,6 ALD5 SER3 DSE1 PEA2 PAU5 RPL22B THI5 SNZ3…
YDR310C	Sum1	0.1454	0.2613	5.04e-13	No			LDS1 MAK16 SEO1 RCR1 FIG1 GIP1 REG2 YSW1 CNS1 PHO89 SPS22 SPB1 ADH7 GPD1 PRM7 MRK1 RPS16B SAS10 YDL211C SSB1 SED1 TMS1 PHM6 BFR2 MFA1 SPS1 HYP2 HXT13 ERG28 ALD5 DSE1 YFL012W HSP12 SNZ3 PES4 LEU1 SCW11 CGR1 RPS2 RPL1B ROK1 SPR3 ENP2 HGH1 YHB1 YGR259C PXR1 YHL012W ARG4 HXT1 SPL2 DSE2 ENO2 PHO12 PCL7 BMT5 RRT14 DAL1 YIR043C IRC18 CIS3 RPS22A ILV3 BNA1 ANB1 CYC1 BNA2 YJR079W RPS5 THI11 RPL14A PHD1 CW…
YDR213W	Upc2	0.1068	0.2867	9.91e-13	Yes			YAL064W POP8 MOH1 SRO77 YRO2 PHO3 ICS2 GPX2 ENP1 RIB5 MAL32 GPM2 BSC1 YDR034W-B HEM13 BAP3 RRP1 HNT2 HXT3 YHP1 TSA2 HSP31 YDR541C CYC7 PAU2 SIT1 TIR1 MIG3 SAH1 ERG28 SSA4 SPI1 TMT1 PAU5 SCW11 GPG1 RCK1 MUP1 ATF2 YGR201C RTA1 SOL4 MGA1 PAU12 YHL044W FSH1 RTC3 PEX18 YHR210C PHO12 TIR3 PDR11 RNR3 PRM5 SUC2 YIL168W FLO11 PAU15 PRY1 SET4 YJL213W ANB1 CYC1 DAN1 PHD1 RRP14 PIR3 RHO4 UBP11 AQY2 YLR042C E…
YJL056C	Zap1	0.1212	0.27	4.049e-12	Yes			CLN3 FUS3 RRT1 MOH1 GAL10 PHO3 TKL2 ATG14 ADH5 YSW1 ICS2 TOS1 SMP1 PCH2 GPX2 YBR285W PHO89 MAL32 SRO9 YDL241W HEM13 PST1 TGL2 SED1 YDR249C IZH1 SDD1 SIT1 ALD5 MET6 HSP12 MET10 LEU1 AGA2 OLE1 DBP3 GPG1 MET13 BUD9 MUP1 PRP38 TOM20 PDC6 CTT1 YHB1 SOL4 GND2 YHL012W ARG4 HXT1 SPL2 ARO9 IMP3 ENO2 FMO1 YHR214W-A EST3 TIR3 RGI2 BMT5 XBP1 PRM5 SUC2 CSS1 DCG1 PRY1 ILV3 BNA1 CYC1 RPL43B STR2 MET5 CWP1 PIR3 …
YDR463W	Stp1	0.1858	0.2382	4.765e-12	Yes			SNR13 SNR31 SNR44 SNR56 SNR63 ADE1 RRT1 MOH1 RPL32 RCR1 GIP1 AAC3 YBR099C GPX2 PHO89 MAL33 AGP1 HSP30 YCR023C RDS1 GPD1 PRM7 LYS20 FMP45 YDL241W HEM13 BAP3 SED1 TMS1 AMD2 PHM6 GIC2 YDR344C HXT3 YDR366C ARO10 ATO3 SIT1 HPA3 TIR1 MIG3 PHM8 VHR2 ALD5 MET6 YER121W SPI1 YER156C TMT1 MET10 RPL29 LEU1 AGA2 GPG1 COS12 STF2 NQM1 MUP1 PDC6 NOP7 PPT1 TPO2 CHO2 RTA1 YHB1 SOL4 GND2 ARN2 ARG4 SSF1 RTC3 YHR112C…
YPL177C	Cup9	0.2172	0.2224	1.18664e-10	No			MAK16 CLN3 POP8 RPL19B YBL028C PET9 RPL23A RPL32 TIP1 RPL19A PHO3 ADH5 CNS1 TOS1 RPS6B GPX2 RIB5 YCR016W YCR018C-A YCR023C RDS1 RPS29B RPL31A RPL35B LYS20 RPL41A RPL35A NHP2 SSB1 YRB1 RPS13 SED1 RRP8 RRP1 TMS1 CCW22 PHM6 GIC2 HXT6 HXT3 ESF1 YDR366C ATO3 HPT1 RRP17 TIF35 NPL3 RPS17B RPS18A MFA1 RPL27B YDR541C GDA1 SAH1 GIP2 FCY2 ARG5,6 RPL23B RPS26B STE2 RPL22B RPL29 LEU1 SCW11 RPL24A AGA2 RPL28 R…
YJL110C	Gzf3	0.1095	0.2596	7.32832e-10	Yes			FUS3 ECM13 RCR1 PHO3 GPX2 ENP1 SUL1 AGP1 FUS1 SRO9 EMA35 RDS1 BSC1 STP4 YDL241W SED1 AMD2 PHM6 ARO10 YHP1 HSP31 YDR541C HPA3 MNN1 YAT2 MIG3 PHM8 SSA4 DSE1 SPI1 HSP12 SCW11 AGA2 OLE1 BUD9 FMP48 MEP1 TPO2 BTN2 YHB1 ARG4 BCD1 FSH1 RTC3 HXT1 FUR1 SPL2 ARO9 DSE2 PHO12 FAF1 HIS5 PRM5 SUC2 DAL1 DAL4 DCG1 PRY3 ARG3 YJL107C YJL213W ILV3 CYC1 IME1 STR2 YJR149W CWP1 LTV1 ASH1 URA1 DAL80 MET1 YKR075C SRP40 Y…
YLR013W	Gat3	0.1373	0.2436	7.73547e-10	Yes			ADE1 NCL1 ECM13 HMT1 RPS11B YRO2 TIP1 TKL2 MAK5 TOS1 HSP30 NOP1 SYO1 RPL35A TRM8 YDL241W THI13 MRH1 YDR034W-B PST1 TGL2 TMS1 TRM1 HIM1 HXT7 ARO10 DIT1 HSP31 UTR2 SDD1 HXT13 MIG3 ARB1 RGI1 MET6 SSA4 HSP12 PAU5 STE2 CWH41 SCW11 AGA2 OLE1 DBP3 ROK1 ERV1 MUP1 YGR066C CTT1 BTN2 ENP2 TIF4631 ZPR1 YHB1 SDA1 SOL4 IMA1 FSH1 RTC3 HXT1 ARO9 DBP8 BAR1 RNR3 XBP1 QDR2 YVH1 PAU15 MTR4 CYC1 MRT4 HAP4 OAC1 PIR1 F…
YOL028C	Yap7	0.1472	0.2363	2.12405e-09	No			POP8 RPL19B YBL028C RPL23A TIP1 RPL19A ADH5 RPS6B GPX2 RIB5 FUS1 SPB1 YCR018C-A RDS1 RPS29B RPL31A RPL35B RPL41A RPL35A SED1 PHM6 GIC2 YDR366C NPL3 RPS17B RPS18A MFA1 RPL27B FDC1 SAH1 RPL23B RPS26B PAU5 STE2 RPL22B RPL29 LEU1 RPL24A AGA2 RPL28 RPL26B RPL11B RPS23A MEP1 YGR122C-A RPL24B ZPR1 YHB1 YGR259C ZUO1 RPL14B ARN2 RPL27A RPS27B NOP10 GAR1 HXT4 SPL2 RPL42B DSE2 ENO2 BAT1 YHR210C YHR214W-A BA…
YPL038W	Met31	0.781	0.1713	6.18885e-09	Yes			LDS1 FUN30 MAK16 FUN12 RBG1 YAL037W CLN3 BDH2 YAL064W SEO1 ADE1 YAR030C YAR047C FLO1 ACH1 FUS3 NCL1 RPL19B YBL028C URA7 ECM13 YBL044W MOH1 RPS8A YBL081W YBL086C RPL23A RPL32 SRO77 GPI18 FLR1 GAL7 GAL10 GAL1 HMT1 FIG1 GIP1 RPS11B REG2 YRO2 TIP1 RDH54 ECM33 RPL19A MIS1 AAC3 PHO3 YBR099C TKL2 BMT2 MAK5 YSW1 CNS1 ICS2 TOS1 RPS6B SMP1 RPL21A GPX2 ENP1 RIB5 YBR285W VBA2 SUL1 PHO89 MAL31 AGP1 FUS1 GFD2 …
YPR104C	Fhl1	0.342	0.1957	1.25484e-08	Yes			EFB1 MAK16 CLN3 ECM1 BDH2 ADE1 ACH1 YBL029C-A RRT1 MOH1 RPS8A YBL081W YBL086C RPL23A RCR1 GAL7 HMT1 REG2 YRO2 PHO3 TKL2 ADH5 ICS2 YBR285W VBA2 SUL1 MAL32 AGP1 FUS1 GFD2 SRO9 POF1 SPB1 ADY2 YCR018C-A HTL1 HSP30 ELO2 PWP2 RSA4 RDS1 NOP1 GPM2 GPD1 BSC1 PRM7 STP4 MRK1 RPL13A RPS16B RPP1B MSH5 MHF2 INH1 LYS20 RTN2 NHP2 YDL211C FMP45 SSB1 YDR034W-B BAP3 TGL2 UBC5 TRM1 MKC7 RPA14 YDR170W-A VHS1 YDR249C …
YML081W	Tda9	0.0601	0.2991	1.27826e-08	No			ADE1 RPL19B YBL028C TIP1 RPL19A GPX2 PHO89 AGP1 FUS1 RPL31A YDL241W HEM13 TMS1 PHM6 HNT2 SIT1 MIG3 ERG28 YER156C STE2 GYP8 AGA2 TPO2 RPL24B ATF2 GND2 ARN2 SPL2 PHO12 BAR1 RPS5 DAN1 PHD1 SFK1 RPL8B ERG3 SHM2 TIS11 PUT1 DIC1 ADE13 YOX1 RPS1B PLB2 ERG5 ADE17 RPL13B CLN1 TIF11 GAS1 NCE103 RPS7B PCL1 TOS6 YNR068C ZEO1 RIB4 TIR2 HES1 YOR338W FRE3 SWI1 IRC15 ALD6 SVS1 RPL36B MET16
YKL032C	Ixr1	0.4138	0.1894	1.50698e-08	Yes			EFB1 LDS1 FUN12 CLN3 YAL064W SEO1 FLO1 ACH1 FUS3 POP8 PET9 ECM13 RCR1 FLR1 GAL1 HMT1 FIG1 REG2 YRO2 TIP1 TKL2 ATG14 ADH5 YSW1 ICS2 TOS1 SMP1 PCH2 RPS9B GPX2 ENP1 YBR285W SUL1 PHO89 MAL31 MAL32 YCL021W-A AGP1 GFD2 YCL049C ADY2 YCR018C-A HTL1 HSP30 RSA4 ADH7 RDS1 AAD3 NOP1 GPM2 PUS9 BSC1 PRM7 RPS16B INH1 LYS20 RTN2 YDL218W SSB1 THI13 YRB1 RPS11A MRH1 HEM13 BAP3 TGL2 SED1 ARX1 RPA14 TRM82 YDR170W-A …
YMR037C	Msn2	0.5296	0.181	4.71867e-08	Yes			EFB1 MAK16 RBG1 ECM1 BDH2 SEO1 ADE1 FLO1 ACH1 YBL028C YBL029C-A URA7 RRT1 MOH1 YBL086C RCR1 FLR1 GAL7 GAL10 GAL1 HMT1 GIP1 RPS11B REG2 YRO2 TIP1 ECM33 AAC3 PHO3 TKL2 ATG14 ADH5 ICS2 TOS1 PCH2 GPX2 ENP1 YBR285W SUL1 PHO89 MAL31 MAL32 AGP1 HBN1 FUS1 SRO9 SPS22 HSP30 ELO2 PWP2 RSA4 NOP1 GPM2 GPD1 BSC1 STP4 TSR1 SYO1 MRK1 RPS16B NOP14 SAS10 PCL9 LYS20 TRM8 RTN2 NHP2 YDL218W FMP45 SSB1 THI13 RPS11A MR…
YHR006W	Stp2	0.1194	0.2379	5.1325e-08	Yes			SNR13 SNR31 SNR44 SNR56 SNR63 ADE1 RRT1 MOH1 RCR1 GIP1 TIP1 AAC3 GPX2 PHO89 MAL33 AGP1 RDS1 PRM7 TRM8 FMP45 YDL241W BAP3 SED1 AMD2 GIC2 YDR344C YDR366C ARO10 ATO3 HPA3 TIR1 PHM8 VHR2 YER121W SPI1 YER156C TMT1 MET10 AGA2 GPG1 COS12 STF2 NQM1 MUP1 PDC6 NOP7 PPT1 RTA1 SOL4 GND2 SSF1 RTC3 SPL2 ARO9 YHR138C PHO12 XBP1 RPL16A MET28 DAL1 DAL4 YPS6 YIR042C YIR043C IRC18 PRY3 FAR1 ASG7 YJL213W BNA2 YJR079…
YBL005W	Pdr3	0.8914	0.1656	5.37064e-08	Yes			EFB1 LDS1 FUN30 MAK16 FUN12 RBG1 YAL037W CLN3 ECM1 BDH2 YAL064W SEO1 ADE1 YAR030C YAR047C FLO1 ACH1 FUS3 POP8 NCL1 RPL19B YBL028C YBL029C-A PET9 URA7 ECM13 YBL044W RRT1 MOH1 YBL065W RPS8A YBL081W YBL086C RPL23A RPL32 SRO77 GPI18 RCR1 FLR1 GAL7 GAL10 GAL1 HMT1 FIG1 GIP1 RPS11B REG2 YRO2 TIP1 RDH54 ECM33 RPL19A MIS1 AAC3 PHO3 YBR099C TKL2 ATG14 BMT2 MAK5 ADH5 YSW1 CNS1 ICS2 TOS1 YBR178W RPS6B SMP1 …
YDR421W	Aro80	0.0961	0.2494	8.29981e-08	No			POP8 YBL028C TIP1 ADH5 GPX2 RIB5 FUS1 SPB1 RPS29B RPL31A RPL35B LYS20 RPL41A RPL35A YDL211C HEM13 BAP3 SED1 TMS1 PHM6 ARO10 RPS17B MFA1 YDR541C MNN1 RPS26B STE2 RPL29 LEU1 RPL24A AGA2 RPL26B RPS23A RPL24B ZPR1 PXR1 ZUO1 MUP3 YHL044W RPL27A RPS27B NOP10 SPL2 ARO9 RPL42B DSE2 ENO2 BAT1 YIL012W BAR1 FAF1 RPS24B SDP1 RRT14 SUC2 RPA12 RPL43B TEF4 OAC1 RPS27A PIR3 PIR1 EBP2 YKL177W STE3 STE6 URA1 RPS21…
YOR363C	Pip2	0.2513	0.2023	1.13064e-07	No			CLN3 ECM1 POP8 RPL19B YBL028C PET9 ECM13 RPL23A RPL32 RCR1 GAL10 FIG1 RPS11B TIP1 RPL19A TKL2 ADH5 ICS2 TOS1 RPS6B RPL21A GPX2 RIB5 FUS1 YCR016W HSP30 YCR023C RPS14A ELO2 RDS1 NOP1 PRM7 RPS29B RPL31A RPS16B RPL35B PCL9 RPL41A RPL35A NHP2 SSB1 YRB1 RPS13 SED1 RRP1 TMS1 VHS1 CTA1 PHM6 HNT2 HXT7 HXT6 HXT3 ATO3 HPT1 RRP17 RPL12B TIF35 RPS17B RPS18A MFA1 RPL27B DLD3 SAH1 FCY2 RPL34A ALD5 RPS24A RPL23B…
YHL020C	Opi1	0.0853	0.2533	1.9749e-07	Yes			PET9 URA7 SRO77 ADH5 YBR178W GPX2 FUS1 ELO2 BSC1 INH1 RTN2 VHS1 CTA1 HNT2 HXT7 HXT6 TSA2 HSP31 YEF1 SIT1 SAH1 ERG28 MET6 SPI1 STE2 MET10 OLE1 YGL081W MIG2 CHO2 ATF2 YHB1 YGR259C MUP3 ARN2 ARG4 DOG1 HXT4 RIX1 CSS1 FLO11 YIR042C PRY1 NUC1 YJL213W MET3 IME1 MET5 PHD1 MMO1 CWP1 STE3 TRM2 TIS11 UPS2 DPH5 IDP2 TFS1 SAM1 PWP1 GSY2 CAR2 YOX1 PHO84 NDE1 CLN1 FAA4 GAD1 PBI2 AQR1 AAH1 PCL1 BIO5 YNR071C OPI1…
YFR034C	Pho4	0.2199	0.2045	3.58653e-07	No			MAK16 CLN3 FLO1 ACH1 RPS8A RPL32 REG2 YRO2 TIP1 PHO3 TKL2 ATG14 CNS1 RPS6B PCH2 RPS9B RPL21A GPX2 PHO89 MAL32 FUS1 SRO9 ADY2 EMA35 RDS1 GPM2 GPD1 TSR1 RPS29B YDL071C RPL31A MRK1 RPL13A RPS16B RPL35B TRM8 MRH1 HEM13 RPS13 CCW22 YDR215C PHM6 PDR15 RPL12B RPS17B RPS18A YHP1 MFA1 RPL12A SIT1 PAC2 TIR1 MIG3 PHM8 MEI4 ALD5 RPS8B SSA4 RPS26B SPI1 YER156C HSP12 LEU1 RPL24A AGA2 RPL7A DBP3 RPL28 GPG1 RCK1…
YCR084C	Tup1	0.4408	0.1836	3.75913e-07	Yes			EFB1 LDS1 FUN30 MAK16 RBG1 BDH2 YAL064W ADE1 YAR047C FLO1 FUS3 NCL1 RPL19B PET9 ECM13 RPS8A RPL32 GPI18 RCR1 FLR1 REG2 YRO2 TIP1 ECM33 RPL19A MIS1 AAC3 PHO3 MAK5 ADH5 CNS1 YBR178W RPS6B SMP1 PCH2 GPX2 ENP1 YBR285W MAL33 MAL31 AGP1 FUS1 SRO9 SPB1 YCR016W YCR018C-A HTL1 YCR023C RPS14A ELO2 RSA4 RDS1 NOP1 GPM2 GPD1 BSC1 STP4 LHP1 SYO1 RPL13A NOP14 MSH5 INH1 LYS20 TRM8 YDL218W YDL241W MRH1 HEM13 BAP3…
YKL038W	Rgt1	0.0969	0.2416	4.16002e-07	No			TIP1 ADH5 SPB1 ADY2 ELO2 NOP1 RPL35B RPL41A RPL35A SED1 GIC2 HXT3 ESF1 MFA1 RPL27B YDR541C MNN1 ALD5 RPS26B STE2 RPL29 LEU1 RPL24A AGA2 MIG2 RPL24B RPS0A PXR1 ZUO1 YHL044W RPL27A RPS27B NOP10 HXT4 HXT1 RPL42B ENO2 RPS4B BAT1 BAR1 FAF1 SUC2 FLO11 CIS3 RPL43B RPS4A TEF4 OAC1 PIR3 PIR1 EBP2 YKL177W STE3 STE6 URA1 YKR012C SRP40 PTR2 YLL017W YLR041W YLR042C RPS0B FCF2 ERG3 ALT1 SAM1 RPL37A RPS30A RPP0…
YMR164C	Mss11	0.1239	0.2277	4.76124e-07	No			EFB1 FLO1 POP8 RPL19B YBL028C RPL32 GAL7 GAL10 TIP1 ECM33 RPL19A RPS6B RPS9B RIB5 PHO89 RDS1 PRM7 RPL31A RPL13A LYS20 FMP45 YDL241W HEM13 HXT7 HXT6 HXT3 RPS17B TIR1 RPL34A RPS26B TMT1 RPL22B RPL29 LEU1 RPL24A OLE1 RPL28 YPS5 MUP1 RPL11B UTP22 RPS23A BTN2 RPL24B ZPR1 RTA1 MUP3 RPL27A ARG4 HXT4 HXT1 TRA1 YHR112C DSE2 BAT1 TIR3 PDR11 BAR1 PCL7 RPL34B FLO11 YPS6 NCA3 ASG7 BUD19 YJL218W YJR087W DAN1 Y…
YPL133C	Rds2	0.1158	0.2295	7.19205e-07	No			POP8 YBL028C PET9 SRO77 TIP1 ADH5 GPX2 RIB5 FUS1 SPB1 ADY2 RPS29B RPL31A RPL35B RPL41A RPL35A SED1 PHM6 ATO3 RPS17B MFA1 RPL27B MNN1 SAH1 ALD5 RPL23B RPS26B STE2 RPL22B RPL29 LEU1 RPL24A AGA2 RPL28 GPG1 RPS26A RPL26B RPS23A RPL24B PXR1 RPL14B RPL27A RPS27B NOP10 SPL2 RPL42B DSE2 ENO2 BAT1 BAR1 FAF1 PRM5 RRT14 RPL40A SUC2 ALB1 CIS3 HSP150 BUD19 UTR1 RPA12 RPL43B TEF4 UTP11 OAC1 RPS27A PIR1 EBP2 YK…
YPR065W	Rox1	0.1724	0.211	9.52404e-07	Yes			ACH1 FUS3 FIG1 YRO2 TIP1 AAC3 TKL2 ADH5 GPX2 PHO89 AGP1 FUS1 SRO9 ADY2 HSP30 GPM2 PCL9 MRH1 YDR034W-B ENA1 HEM13 PST1 TVP15 TMS1 CCW22 AHA1 HXT7 YDR366C ATO3 DIT1 PDR15 YHP1 TSA2 HSP31 CYC7 UTR2 YEF1 SIT1 HXT13 TIR1 MIG3 ERG28 PIC2 GIP2 DSE1 SPI1 HSP12 PAU5 THI5 GSY1 SCW11 CGR1 OLE1 RPL9A RCK1 SUT1 MIG2 YGR035C YGR066C PDC6 CTT1 YGR122C-A BTN2 THI4 ATF2 RTA1 YHB1 SOL4 MGA1 GND2 IMA1 RPL14B RPL8A …
YLR266C	Pdr8	0.0224	0.3846	1.70436e-06	Yes			TIP1 GPX2 PHO89 PDR15 MNN1 TMT1 DAK2 LEU1 YGR035C CTT1 ARG4 RIX1 QDR1 QDR2 OAC1 DBP7 PTR2 GTT2 NEJ1 ERG8 YNL203C TOS6 CIN5 SWI1 GPH1
YHL009C	Yap3	0.0745	0.2478	2.94439e-06	No			RPS11B TIP1 ADH5 FUS1 YCR016W ELO2 NOP1 SAS10 RPL41A SED1 PHM6 MFA1 YDR541C MNN1 YER010C TIR1 ALD5 YER156C STE2 RPL29 LEU1 AGA2 COS12 RME1 RPL24B PXR1 MUP3 RPL27A ARG4 RPS27B NOP10 SPL2 RPL42B BAT1 BAR1 FAF1 RPA34 CIS3 YJR115W RPS4A OAC1 YKL136W LTV1 PIR1 EBP2 YKL177W STE3 STE6 URA1 YKR012C PTR2 YLR041W FCF2 ERG3 RPL37A TOP3 RPS30A RPP0 DIC1 UTP14 DAT1 ALD3 TIF11 NOP15 YNL195C TOS6 NOG2 YNR071C Y…
YMR182C	Rgm1	0.1176	0.222	3.9606e-06	Yes			BDH2 ACH1 NCL1 MOH1 RPS11B YRO2 MAL31 HSP30 BUD23 AAD3 GPD1 STP4 PST1 SED1 RPA14 GIC2 HXT7 PDR15 MFA1 HXT13 PIC2 VHR2 RGI1 RPS26B SPI1 TMT1 HSP12 PAU5 GSY1 MET10 GPG1 STF2 YGR067C PDC6 CTT1 TPO2 YHB1 SOL4 DOG1 RTC3 HXT4 TRA1 ARO9 DSE2 ENO2 BAR1 SUC2 YIR043C FAR1 NUC1 CYC1 SFK1 YKL071W CWP1 HAP4 OAC1 FAT3 URA1 TRM2 PCK1 YKR104W DRS1 RLP24 LOT6 YLR030W YLR042C GAL2 YPS1 YPS3 IDP2 TFS1 SAM1 EMG1 NCW…
YLR278C	YLR278C	0.0898	0.2353	3.97217e-06	Yes			MAK16 BDH2 RPL19B YBL028C YRO2 TIP1 CNS1 HSP30 BUD23 GPD1 BSC1 STP4 TRM8 YRB1 PST1 RRP1 BFR2 ATO3 RRP17 TIF35 MNN1 PIC2 VHR2 NSA2 SPI1 OLE1 FMP48 YGR079W TPO2 ENP2 RPL24B HGH1 SOL4 MGA1 PXR1 GPA1 ARG4 IMP3 DBP8 TIR3 PCL7 RRT14 PRY1 ALB1 RPA34 MRT4 PHD1 MMO1 SFK1 UTP11 EBP2 TRM2 RPF2 SOF1 YLR042C FCF2 RFU1 YPS1 YPS3 TFS1 THI7 GSY2 EXG1 PUN1 TSR2 FPR4 YOX1 UTP14 DAT1 ISF1 PGM2 NDE1 ERG8 RNT1 GAD1 T…
YBR150C	Tbs1	0.0296	0.3235	6.25905e-06	Yes			TIP1 LYS20 PHM6 MNN1 TMT1 HSP12 AGA2 FMP48 SPL2 ARO9 DAL1 CYC1 CWP1 OAC1 JEN1 PTR2 EMA19 TFS1 CDA1 CAR2 COX7 YGP1 YNL195C LDS2 RRT8 ARG1 PHM7 MCH4 FRE7 TIR4 TPO4 SWI1 TRM44
YGL013C	Pdr1	0.7801	0.1666	1.9751e-05	Yes			EFB1 FUN30 MAK16 FUN12 RBG1 YAL037W CLN3 ECM1 BDH2 YAL064W SEO1 ADE1 YAR030C FLO1 ACH1 FUS3 POP8 NCL1 RPL19B YBL028C YBL029C-A PET9 URA7 ECM13 YBL044W RRT1 MOH1 YBL065W RPS8A YBL081W YBL086C RPL23A RPL32 SRO77 GPI18 RCR1 FLR1 GAL7 GAL10 GAL1 HMT1 FIG1 GIP1 RPS11B REG2 YRO2 TIP1 RDH54 ECM33 RPL19A MIS1 AAC3 PHO3 YBR099C TKL2 ATG14 BMT2 MAK5 ADH5 YSW1 CNS1 ICS2 TOS1 RPS6B SMP1 RPS9B RPL21A GPX2 ENP…
YNL314W	Dal82	0.1499	0.2057	2.53964e-05	No			RPL19B RRT1 RPL19A PHO3 BMT2 RPS9B RPL21A MAL31 RPS14A ELO2 RSA4 RDS1 AAD3 PRM7 RPS29B RPP1B YDL211C YDL218W FMP45 YDR034W-B ENA1 HEM13 BAP3 RPS13 TVP15 YDR132C CCW22 CTA1 PHM6 PDR15 RRP17 RPL12B RPS18A YDR541C SNU13 HYP2 RPL12A YAT2 PIC2 RPL34A RPL23B RPS26B PEA2 TMT1 PES4 RPL2A RPL29 RPL24A AGA2 RPL28 RPL1B MND1 RPL26B RPL11B RPS23A RPL24B RPS0A PXR1 IMA1 RPL14B MUP3 YHL037C RPL27A DOG1 FSH1 SS…
YLR451W	Leu3	0.105	0.2187	2.70484e-05	Yes			BDH2 PET9 ICS2 SMP1 RIB5 VBA2 RPS14A AAD3 RPL13A LYS20 RPL41A BAP3 RPA14 AHA1 PHM6 HNT2 GIC2 ARO10 RPL12A ARG5,6 ALD5 MET6 RPS26B PEA2 HSP12 PAU5 MET10 LEU1 AGA2 RPL7A GPG1 MET13 LYS5 YGR067C PDC6 CTT1 THI4 PAU12 ARG4 SPL2 ARO9 BAT1 YIL025C PCL7 SER33 SDP1 HIS5 QDR2 MET28 DAL1 PRY1 ALB1 MET3 ILV3 BNA1 CYC1 YJR079W STR2 MET5 TMA19 TEF4 OAC1 STE3 URA1 MET1 DRE2 YKR075C SRP40 PTR2 RIX7 RPS0B SHM2 SU…
YOR229W	Wtm2	0.0413	0.2722	3.08565e-05	Yes			GPI18 YRO2 HSP30 GPD1 BSC1 STP4 FYV1 PST1 FDC1 VHR2 RGI1 SPI1 GSY1 OLE1 STF2 YGR079W TPO2 SOL4 IPI1 PCL7 NUC1 SFK1 NFT1 YPS1 YPS3 TFS1 GSY2 PUN1 YOX1 DAT1 MSC1 ISF1 UTP15 PGM2 NDE1 CLN1 GAD1 YGP1 PCL1 CSI2 IZH4 ECM3 TPO4 FRE5 SWI1 USV1
YJR127C	Zms1	0.1759	0.198	5.79014e-05	No			RBG1 YAL037W YAR030C YAR047C FLO1 PET9 MOH1 YBL065W GAL7 GAL10 HMT1 FIG1 MNC1 ECM33 AAC3 YSW1 TOS1 YBR178W YBR285W SUL1 MAL33 MAL32 FUS1 SPS22 HSP30 BUD23 EMA35 BSC1 MRK1 LYS20 YDL218W YDR010C YDR034W-B BAP3 GIC2 YDR366C NPL3 YHP1 SPS1 YEL028W MTC7 UTR2 SDD1 MIG3 MEI4 PIC2 SSA4 RPS26B DAK2 YGL072C RCK1 MND1 IME4 YPS5 YGL262W COS12 FMP48 YGR054W MUP1 YGR066C PDC6 CTT1 YGR122C-A YGR126W YGR201C RTA…
YER161C	Spt2	0.0269	0.297	9.59876e-05	No			CLN3 YRO2 RPL31A RPS13 RPA14 YHP1 HSP12 RPL29 RPS26A STF2 CTT1 RPL24B SOL4 NOP10 SPL2 PHO12 HSP150 PIR3 CBT1 TOP3 COX7 YNL034W IMP4 ATP19 ZEO1 ZPS1 BDS1 RPS30B ISU2 OPT2
YGL237C	Hap2	0.2666	0.1844	0.000205192	No			FUN12 CLN3 POP8 NCL1 PET9 RPL23A RPL32 RCR1 RPS11B RPL19A MAK5 RPS9B RPL21A RIB5 POF1 SPB1 YCR018C-A RPS14A BUD23 PWP2 YCR087C-A BSC1 STP4 RPS29B SYO1 RPL31A RPS16B RPP1B RPL35B NOP14 SAS10 RPL41A RPL35A SSB1 RPS11A RPS13 SED1 TVP15 TRM1 CCW22 PHM6 HNT2 UTP4 STE14 RPL12B RPS17B RPS18A TSA2 RPL27B SNU13 HYP2 RPL12A SIT1 ARB1 ERG28 FCY2 RPL34A MET6 RPS8B KAP123 RPL23B DSE1 RPS26B SPI1 GYP8 RPL22B R…
YBR112C	Cyc8	0.0072	0.5	0.000215453	No			BAP3 TIR1 MUP1 DAN1 FBP1 TAT2 TIR4 TIR2
YBL103C	Rtg3	0.1221	0.2033	0.000252711	No			ADE1 POP8 RPL19B YBL028C RPL32 RCR1 FLR1 RPL19A RPS6B RPS9B RPL21A GPX2 MAL33 AGP1 FUS1 ADY2 GPD1 PUS9 LHP1 RPL31A RPL13A RPL35B LYS20 RPL35A TRM8 YDL241W SED1 TVP15 HNT2 HXT7 ATO3 PDR15 RPS17B YEL028W SIT1 DLD3 MIG3 RPL34A ALD5 RPS26B HSP12 RPL22B LEU1 SCW11 RPL24A RPL28 COS12 RPL11B RPS23A TPO2 BTN2 RPL24B ZPR1 RPL8A ARN2 RPL27A ARG4 SPL2 BAT1 YHR214W-A RPL34B HIS5 PRM5 RPA34 ILV3 BNA1 CYC1 YJR…
YPR022C	Sdd4	0.0296	0.2727	0.000303658	Yes			GPI18 YRO2 VBA2 HSP30 STP4 PST1 YDR433W RPS18A TIR1 VHR2 SPI1 RPL22B RPS26A TPO2 RPL34B BUD19 BNA1 SFK1 RPS21A YPS1 YPS3 PUN1 NDE1 GAD1 AQR1 YGP1 TOS6 HPF1 FRE3 FRE5 SWI1 RPL7B YPR002C-A
YLR228C	Ecm22	0.1284	0.2003	0.000358689	Yes			LDS1 ECM1 YAR047C YBL044W SRO77 YRO2 TIP1 PHO3 ADH5 ICS2 YBR178W ENP1 PHO89 MAL32 SRO9 ADY2 EMA35 BSC1 HEM13 BAP3 YDR095C CCW22 CTA1 HXT7 NPL3 YHP1 TSA2 YDR541C GDA1 PAU2 SIT1 TIR1 MIG3 SAH1 ERG28 MEI4 MET6 SSA4 SPI1 YFL012W HSP12 PAU5 GYP8 RPL22B SNO3 RPL2A RPL24A AGA2 GPG1 SUT1 ROK1 RPL11B MEP1 RPL24B ATF2 YHB1 SOL4 GND2 MIP6 ARG4 YHR033W BCD1 DOG1 BIG1 ENO2 YHR210C PHO12 TIR3 BAR1 BMT5 SUC2 FL…
YER045C	Aca1	0.0583	0.2281	0.000425184	No			LDS1 PET9 TIP1 FUS1 SPB1 SAS10 RPL35A YDL211C GIC2 YDR344C MFA1 MNN1 YER010C ALD5 STE2 LEU1 AGA2 VPS73 RPS0A PXR1 NOP10 RPS4B BAT1 BAR1 RPL2B CIS3 RPS4A OAC1 YKL177W STE3 STE6 URA1 YKR012C PTR2 YLR041W YLR042C FCF2 ERG3 SAM1 RPL37A GSP1 RPP0 ELO3 IMD4 DAT1 BUD22 ALD3 FUS2 ERR3 NOP15 PRM1 TOS6 YNR071C YOL019W LDS2 GAS4 RIB4 NOP8 RPS30B ISU2 PUS7 MEK1 NOP4 YPL113C SVS1
YKR077W	Msa2	0.0027	0.75	0.000591546	Yes			FMP45 HSP12 FLO11
YDR081C	Pdc2	0.009	0.4	0.000685645	No			PHO3 THI13 THI5 RPL26B YGR066C THI4 THI11 THI7 DBP2 THI12
YKL062W	Msn4	0.3878	0.1743	0.000986686	Yes			MAK16 RBG1 BDH2 SEO1 FLO1 ACH1 YBL028C YBL029C-A URA7 RRT1 MOH1 YBL086C RCR1 FLR1 GAL1 GIP1 RPS11B REG2 YRO2 TIP1 AAC3 PHO3 TKL2 ICS2 PCH2 ENP1 YBR285W SUL1 PHO89 MAL31 MAL32 AGP1 FUS1 SPS22 HSP30 PWP2 RSA4 NOP1 GPM2 GPD1 BSC1 TSR1 SYO1 MRK1 RPS16B NOP14 SAS10 LYS20 RTN2 NHP2 FMP45 THI13 RPS11A YDR034W-B BAP3 TGL2 UBC5 RRP8 ARX1 TRM1 YDR132C MKC7 TRM82 AHA1 CTA1 PHM6 BFR2 HNT2 UTP4 HXT6 ESF1 ARO1…

## Sheet: 34 TF genes reg by prion
Table S2c. 34 transcriptionally regulated TFs within the prion DEGs.
System name	Gene name	Description
YBR033W	EDS1	Expression Dependent on Slt2
YBR066C	NRG2	Negative Regulator of Glucose-controlled genes
YBR297W	MAL33	MALtose
YCR106W	RDS1	Regulator of Drug Sensitivity
YDL020C	RPN4	Regulatory Particle Non-ATPase
YDR009W	GAL3	GALactose metabolism
YDR096W	GIS1	GIg1-2 Suppressor
YDR123C	INO2	INOsitol requiring
YDR216W	ADR1	Alcohol Dehydrogenase II synthesis Regulator
YDR277C	MTH1	MSN Three Homolog
YFL052W	ZNF1	ZiNc Finger protein
YGL035C	MIG1	Multicopy Inhibitor of GAL gene expression
YGL071W	AFT1	Activator of Ferrous Transport
YGL162W	SUT1	Sterol UpTake
YGL209W	MIG2	Multicopy Inhibitor of GAL gene expression
YGR067C	YGR067C
YGR249W	MGA1
YIL101C	XBP1	XhoI site-Binding Protein
YIL119C	RPI1	Ras-cAMP Pathway Inhibitor
YIL131C	FKH1	ForK head Homolog
YJL089W	SIP4	SNF1-Interacting Protein
YJL103C	GSM1	Glucose Starvation Modulator
YKL043W	PHD1	PseudoHyphal Determinant
YKR099W	BAS1	BASal
YLR176C	RFX1	Regulatory Factor X
YMR280C	CAT8	CATabolite repression
YNL027W	CRZ1	Calcineurin-Responsive Zinc finger
YOR028C	CIN5	Chromosome INstability
YOR032C	HMS1	High-copy Mep Suppressor
YPL075W	GCR1	GlyColysis Regulation
YPL089C	RLM1	Resistance to Lethality of MKK1P386 overexpression
YPL230W	USV1	Up in StarVation
YPL248C	GAL4	GALactose metabolism
YPR015C	YPR015C

## Sheet: 31 TF genes reg by swi1 Del
Table S2d. 31 transcriptionally regulated TFs within the Swi1 deletion DEGs.
System name	Gene name	Description
YBR182C	SMP1	Second MEF2-like Protein 1
YBR297W	MAL33	MALtose
YCR106W	RDS1	Regulator of Drug Sensitivity
YER028C	MIG3	Multicopy Inhibitor of Growth
YHR206W	SKN7	Suppressor of Kre Null
YIL101C	XBP1	XhoI site-Binding Protein
YIR017C	MET28	METhionine
YKL043W	PHD1	PseudoHyphal Determinant
YKL109W	HAP4	Heme Activator Protein
YKL112W	ABF1	ARS-Binding Factor 1
YKL185W	ASH1	Asymmetric Synthesis of HO
YKR034W	DAL80	Degradation of Allantoin
YDL048C	STP4	protein with similarity to Stp1p
YDR451C	YHP1	Yeast Homeo-Protein
YGL162W	SUT1	Sterol UpTake
YGL209W	MIG2	Multicopy Inhibitor of GAL gene expression
YGR044C	RME1	Regulator of MEiosis
YGR067C	YGR067C
YGR249W	MGA1
YJR094C	IME1	Inducer of MEiosis
YJR147W	HMS2	High-copy Mep Suppressor
YLR131C	ACE2	Activator of CUP1 Expression
YML027W	YOX1	Yeast homeobOX
YNL068C	FKH2	ForK head Homolog
YOR028C	CIN5	Chromosome INstability
YOR032C	HMS1	High-copy Mep Suppressor
YOR344C	TYE7	Ty1-mediated Expression
YPL049C	DIG1	Down-regulator of Invasive Growth
YPL230W	USV1	Up in StarVation
YPR015C	YPR015C
YPR196W	YPR196W

## Sheet: 22 prion-reg TFs vs target DEGs
Table S2e. 22 transcriptionally regulated TFs that have overrepresented targets within the prion DEGs.
TF	with enriched targets in swi1 deletion cells	regulated by swi1	regulated by prion	aggregaed in prion cells	total prion DEG targets	up-DEG targets_TF as activator	up-DEG targets_TF as inhibitor
Bas1	Yes		up	No	521	96	327
Mig2	Yes	up	up	No	95	17	65
Nrg2	Yes		up	No	45	0	40
YPR015C	Yes	up	up	No	96	5	41
Rpi1	Yes		up	Yes	49	7	34
Rds1	No	up	up	Yes	53	7	37
Gcr1	Yes		up	No	227	51	109
Subtotal 1						144	395
TF	with enriched targets in swi1 deletion cells	regulated by swi1	regulated by prion	aggregaed in prion cells	total DEG targets	down-DEG targets_TF as inhibitor	down-DEG targets_TF as activator
Crz1	Yes		down	No	201	25	116
Gis1	Yes		down	No	193	7	150
Mig1	Yes		down	No	179	9	97
Rcs1	Yes		down	No	239	17	51
Rlm1	Yes		down	No	198	11	172
Sut1	Yes	down	down	No	182	10	66
Xbp1	Yes	down	down	No	277	47	103
Rpn4	Yes		down	No	708	222	396
Cat8	Yes		down	No	55	2	43
Adr1	Yes		down	No	135	8	94
Hms1	Yes	down	down	No	181	24	103
Mga1	No	down	down	No	133	24	79
EDS1	No		down	No	30	7	8
Gal3	Yes		down	No	22	2	8
Znf1	No		down	No	21	4	2
Subtotal 2						250	462
subtotal						262	482
Total					765 (281 up/484 down)
Note: Total is the number of prion TF target genes within prion DEGs.
1) Subtotal 1 and 2 stand for numbers of unique prion DEGs that are targets of TFs upregulated (for subtotal 1) or downregulated (for subtotal 2) by the prion. The DEG transcription can be explained by the activating or inhibiting activity of TFs.
2) Subtotal are numbers of combined unique DEGs from Subtotal 1 and 2 whose upregulation (left) and downregulation (right) can be interpretable by the TF activities.
3) Total means number of total target genes of the 22 TFs within prion DEGs that are either upregulated or downregulated.

## Sheet: 12 swi1-reg TFs vs target DEGs
Table S2f. 12 transcriptionally regulated TFs that have overrepresented targets within the Swi1 deletion DEGs.
4 up-regulated TFs_activators vs 126 targets of swi1-upregulated DEGs
TF	Target list
Rme1	FIG1 SUL1 MAL32 FUS1 ADH7 GPM2 TMS1 DIT1 MFA1 YEF1 MIG3 PAU5 AGA2 RME1 PDC6 IMA1 MIP6 ARG4 HXT1 YHR112C PRM2 RNR3 HOP1 PRM5 DAL1 DAL4 ASG7 MET3 YJR087W YLR030W YLR031W OSW2 THI7 SPO20 TEP1 MFA2 MET2 PRM1 HCH1 BIO5 BIO3 FRE4 GAS5 LDS2 MPC54 THI72 SPS4 YOR338W FRE3 YOR389W LEE1 OXR1 CIT3 YPR015C
YPR015C	RIB5 DLD3 PAU5 YGL117W YHL044W RNR3 PAU15 ARG3 YLR042C PRM1 COS1 ARG1 ZPS1 IMA2 THI72 ISU2
Mig2	YBR099C ICS2 MAL32 HXT3 IMA1 HXT1 YJL218W HRT3 AQR1 STD1 YPL113C
Mig3	YAL037W GAL7 GAL1 GIP1 YBR099C YSW1 SUL1 MAL33 MAL31 MAL32 HBN1 FUS1 AHA1 HXT3 YEF1 PAU2 SDD1 DLD3 MIG3 MET6 YFL041W-A THI5 MIG2 YPS5 PDC6 THI4 IMA1 PAU12 SPO11 EST3 HOP1 MET28 DAL1 DCG1 YPS6 PAU15 IRC18 YJL077W-B SET4 ASG7 HXT9 ILV3 STE18 IME1 OAC1 YKR075C FLO10 GEX2 JLP1 YLL059C LOT6 YLR030W YLR042C EMA19 YLR112W YLR311C ATG39 CTR3 PEX9 YMR086C-A YNL146C-A MET2 PRM1 THI12 SNO2 YNR068C ARG1 MCH4…
4 up-regulated TFs_inhibitors vs 196 targets of swi1-downregulated DEGs
TF	Target list
YPR015C	BDH2 ACH1 POP8 ECM13 YRO2 TIP1 MRH1 RMT2 DSE1 OLE1 GPG1 MUP1 MEP1 YHB1 BCD1 FAA3 SUC2 PRY1 CYC1 MBR1 HAP4 SDH1 PIR1 ASH1 JEN1 YPS1 NDE1 ALD3 FAA4 COX7 NCE103 GCD10 RPL18B EGT2 TIM23 CSI2 CYT1 PUT4 COX10 NEW1 USV1
Mig2	ECM13 YBR285W PHO89 YDL241W ENA1 VHS1 PDR15 GIP2 YER121W GSY1 NQM1 YHR033W HXT4 RIX1 SUC2 YJR115W MBR1 JEN1 TMA10 ISF1 YNR071C GAC1 USV1
Rme1	FLO1 RPS11B PHO3 PHO89 LYS20 MRH1 BAP3 UTP5 YHP1 UTR2 SIT1 MNN1 OLE1 GPG1 YHB1 YHR033W FSH1 IMP3 RIX1 PHO12 SUC2 CSS1 FLO11 RPA34 CYC1 HAP4 JEN1 DBP7 UPS2 GIS4 PLB2 ERG5 FET3 ISF1 CLN1 RPL20A TIM23 CSI2 IZH4 HPF1 CYT1 LEU9 RRP12 SWI1
Mig3	SNR13 SNR191 SNR24 SNR30 SNR32 SNR34 SNR35 SNR36 SNR44 SNR45 SNR5 SNR63 SNR64 SNR84 SNR9 tD(GUC)O RCR1 YRO2 MNC1 TIP1 ECM33 PHO3 TKL2 PHO89 AGP1 GFD2 HSP30 ELO2 BSC1 PRM7 STP4 MRK1 LYS20 RTN2 YDL218W FMP45 SSB1 YDL241W MRH1 YDR034W-B BAP3 PST1 VHS1 CTA1 ARO10 ATO3 PDR15 HSP31 SIT1 SAH1 ERG28 PIC2 FCY2 ALD5 YER121W SPI1 HSP12 SCW11 OLE1 FMP48 TOM20 CTT1 MEP1 TPO2 RTA1 MGA1 MES1 MUP3 YHR007C-A ARO9…
8 down-regulated TFs_activators vs 323 targets of swi1-downregulated DEGs
TF	Target list
Sut1	TIP1 AAC3 PHO3 CNS1 GPX2 ENP1 YDL241W YDR034W-B HEM13 SED1 ARO10 RRP17 HSP31 CYC7 TIR1 FCY2 VHR2 DSE1 SUT1 YGR066C YGR079W YGR126W YHR022C FSH1 CIC1 SSF1 IPI1 RTC3 RPF1 GAR1 ARO9 IMP3 DBP8 NMD3 PHO12 TIR3 FAF1 AIR1 BMT5 XBP1 SDP1 SUC2 CSS1 YVH1 RRN7 HCA4 MTR4 ALB1 HSP150 ANB1 LIA1 JJJ3 DAN1 PHD1 DHR2 RRP14 CWP1 LTV1 EBP2 ASH1 RPF2 DRS1 RLP24 SHM2 BMT6 RFU1 TIS11 PWP1 UTP13 DBP9 TMA10 UTP21 PUN1 T…
Hap4	MAK16 ECM1 BDH2 ACH1 PET9 RCR1 YRO2 BMT2 GPX2 ENP1 YBR285W GFD2 SPB1 HSP30 PWP2 FMP45 ENA1 RRP1 ARX1 ACL4 HXT6 ARO10 UTP5 HPT1 TSA2 HSP31 CYC7 SIT1 PHM8 YER121W DSE1 SPI1 HSP12 DAK2 GSY1 SCW11 BUD9 RTA1 YHB1 SDA1 SOL4 RTC3 ARO9 YHR138C DSE2 NMD3 FAF1 BMT5 SUC2 YVH1 PRY3 NUC1 CYC1 LIA1 HMS2 DAN1 MRT4 DHR2 HAP4 SDH1 PIR3 ASH1 DBP7 RPF2 PTR2 PCK1 DRS1 RFU1 GAL2 ACE2 PUT1 IDP2 UTP13 TMA10 YLR363W-A F…
Yhp1	PHO89 SRO9 ADY2 HSP30 NOP1 STP4 RTN2 YDL241W HEM13 SED1 CTA1 HXT7 ARO10 HPT1 YHP1 HSP31 CYC7 GIP2 VHR2 RPS8B SSA4 HSP12 GSY1 RPL7A RCK1 YGR035C FMP48 YGR066C YGR079W CTT1 BTN2 SOL4 MGA1 FSH1 RTC3 SPL2 PEX18 PHO12 TIR3 RPL34B RGI2 POT1 CSS1 FLO11 BUD19 PHD1 CWP1 HAP4 FAT3 RPL40B AQY2 ERG3 TFS1 DAT1 PHO84 PGM2 SPG4 ALD3 GAD1 DIA1 IPI3 YNL195C TOS6 YNR014W YNR071C PHM7 HPF1 CIN5 HMS1 PTP2 TPO4 RPS10…
Ace2	PET9 TIP1 PHO3 ELO2 LYS20 SSB1 HEM13 PST1 NPL3 SAH1 FCY2 DSE1 AUA1 SCW11 BUD9 CHO2 YHB1 ZUO1 DSE2 NMD3 SUC2 CSS1 PRY3 PRY1 HSP150 RPS14B YJR124C RPS4A HMS2 TEF4 PIR3 PIR1 ASH1 PTR2 RPS0B ERG3 ALT1 ACE2 SAM1 ADE13 ELO3 YOX1 IMD4 DAT1 PHO84 PLB2 ADE17 FKH2 EGT2 DBP6 DSE4 TAT2 YOR342C
Yox1	ADE1 ADY2 FMP45 YDL241W HEM13 CTA1 HPT1 PDR15 HSP31 CYC7 TIR1 GIP2 VHR2 SSA4 DSE1 HSP12 GSY1 RCK1 SUT1 YGR035C FMP48 YGR066C YGR079W CTT1 SPG1 MGA1 FSH1 RTC3 PEX18 TIR3 RGI2 POT1 SUC2 FLO11 BUD19 PHD1 CWP1 FAT3 PTR2 PCK1 SHM2 TFS1 NCW2 YOX1 DAT1 MSC1 PGM2 SPG4 ADE17 ALD3 CLN1 DIA1 MLS1 YNL194C YNL195C TOS6 YNR014W YNR071C PHM7 TIR4 CIN5 HMS1 PUT4 VTS1 SWI1 PRM4 SVS1
Hms1	FLO1 TIP1 PHO3 SMP1 YBR285W PHO89 ADY2 HSP30 SSB1 YDL241W ENA1 SED1 PDR15 NPL3 GDA1 SAH1 PIC2 SSA4 RPL29 SUT1 FMP48 YGR066C YGR067C BTN2 CHO2 ZPR1 YHB1 ZUO1 MUP3 FSH1 DSE2 ENO2 PHO12 SUC2 CSS1 CIS3 HSP150 RPL39 HMS2 PHD1 TEF4 PIR3 PIR1 PTR2 PCK1 ERG3 ALT1 YPS3 PUT1 SAM1 EXG1 NMA1 RPP0 ELO3 FBP1 CYB2 IMD4 PHO84 PLB2 ERG5 NCE103 MLS1 YNR014W YNR071C YOL019W TAT2 HPF1 HMS1 RPS30B PRM4 SVS1 FLC1 OPT2
Tye7	FLO1 TIP1 SMP1 ADY2 NOP1 YDL211C SSB1 BAP3 SED1 ARO10 NPL3 CYC7 GDA1 FCY2 DSE1 MEP1 CHO2 ZPR1 ZUO1 DSE2 ENO2 SUC2 CSS1 PRY3 PRY1 CIS3 HSP150 HMS2 PGU1 TEF4 PIR3 PIR1 FAT3 SRP40 PTR2 ERG3 ALT1 YPS3 SAM1 YEF3 EXG1 RPP0 ELO3 CAR2 PLB2 ISF1 PGM2 ALD3 TOS6 PLB3 YOL019W TAT2 HPF1 TIR2 GAC1 PTP2 TYE7 ALD6 SVS1 FLC1
Xbp1	AAC3 PHO3 GPX2 AGP1 ADY2 STP4 INH1 YDL241W YDR034W-B ENA1 BAP3 CTA1 HXT7 HXT6 ARO10 ATO3 HPT1 HSP31 GIP2 HSP12 FMP48 YGR067C YGR079W CTT1 MEP1 BTN2 YGR201C SOL4 IPI1 RTC3 SPL2 ARO9 YHR138C PEX18 ENO2 RGI2 XBP1 POT1 SUC2 CSS1 RPL39 HMS2 PIR3 FAT3 PCK1 ERG3 SHM2 YPS3 ACE2 TIS11 PUT1 IDP2 FBP1 CAR2 SPG4 CLN1 DIA1 MLS1 PCL1 EGT2 YNR071C DDR2 PHM7 HPF1 PUT4 SWI1 OPT2
8 down-regulated TFs_inhibitors vs 140 targets of swi1-upregulated DEGs
TF	Targets
Yhp1	RDH54 FUS1 STE5 GIC2 STE14 MFA1 YAT2 STE2 SNO3 AGA2 RME1 COX18 GPA1 BAR1 PRM5 NIT1 IRC18 FAR1 BNA1 STE18 IME1 STE6 YLR042C YLR112W NEJ1 RSO55 SST2 SNO1 YMR265C TEP1 MFA2 ALF1 SWT21 SNO2 LDS2 ARG1 ZPS1 STE4 SPS4 FRE3 SRL4 PMA2 AXL1
Xbp1	FUS3 FIG1 TOS1 MIN7 MAL32 YCL021W-A HBN1 FUS1 STE5 YDR132C GIC2 DIT1 MFA1 DLD3 MEI4 TMT1 STE2 THI5 SNZ3 SNO3 MET10 AGA2 YGL258W-A RME1 CIR1 IMA1 SPO11 DOG1 TRA1 EST3 BAR1 YIL046W-A NIT1 YIL165C DAL1 YPS6 IRC18 ICS3 YJL077W-B ASG7 YJL218W BNA2 IME1 YJR154W DAL80 YKR041W UBP11 SKG1 JLP1 GTT2 LOT6 YLR042C OSW2 SST2 ARG7 FKS3 AQR1 MFA2 ALF1 THI12 COS1 GAS5 MPC54 SPS4 TEA1 YOR389W PMA2 YPR196W
Sut1	MAL31 MAL32 SPS22 YCR023C UBC5 AMD2 GIC2 MET6 SNZ3 SNO3 RME1 PCL7 QDR1 MET3 FLO10 RSO55 AAC1 MGL2 AQR1 ALF1 SNZ2 PMA2
Ace2	YCR018C-A HNT2 YDR366C MFA1 STE2 LEU1 AGA2 YGR122C-A BAT1 BAR1 BNA1 OAC1 STE6 YKR012C DAL80 YLR042C FKS3 CSS3 ISU2 YPR002C-A
Hap4	FUS3 GAL1 FIG1 FUS1 MFA1 AGA2 GTR2 SPO11 DOG1 BIG1 BAR1 YIL024C PRM5 DCG1 ARG3 ASG7 BNA1 OAC1 YLR042C YLR112W FUS2 YMR265C TEP1 MFA2 MET2 PRM1 GAS5 ISU2 HUA2 AXL1
Yox1	RRT1 MOH1 ICS2 MIN7 GIC2 MFA1 HPA3 YAT2 COS12 RME1 GPA1 FAR1 ASG7 STE6 THI7 RSO55 SPO20 AQR1 MFA2 ZPS1 SPS4 FRE3 PMA2
Hms1	HNT2 MFA1 STE2 LEU1 AGA2 MET13 BAT1 BAR1 OAC1 STE6 YLR125W DIC1 AAC1 ARG1 CSS3 ISU2 PMA2
Tye7	RIB5 HNT2 MFA1 STE2 LEU1 AGA2 CIR1 BAT1 BAR1 STE18 YJR087W OAC1 STE6 YLR125W CSS3 ODC2 ISU2
Note: The total upregulated swi1 DEGs includes 140 upregulated genes and 398 down-regulated genes.

## Sheet: prediction of TF agg and primer
Table S2g. Prediction of aggregation/prion-prone TFs that have overrepresented targets within the prion DEGs, and primers used for PCR to construct GAL1pr-TF-YFP fusions.
TF	CamSol	PrionW	Forward primer sequence	reverse primer sequence
Rds1	-1.34		ggctctaga(XbaI)ATGGATTCGATTACAGTAAA	gaacccggg(XmaI)tCAAAGAAGGCATATCGCTCA
Pdr3	-0.98		ggctctaga(XbaI)ATGAAAGTGAAGAAATCAAC	gaacccggg(XmaI)tTAAGAAGGGATATGAAGTAT
Pdr1	-0.5	75.8	ggctctaga(XbaI)ATGCGAGGCTTGACACCTAA	gaacccggg(XmaI)tACTATCTGGATAAACGTCGC
Adr1	-0.25		cccactagt(SpeI)ATGGCTAACGTAGAAAAACC	gaacccggg(XmaI)tACTGTTTCCCTTTAGATGAT
Hap1	0.09		gccgctagc(NheI)ATGTCGAATACCCCTTATAA	gaacccggg(XmaI)tTTTCTCATCATTTGCGTCAT
Cat8	0.26		agcactagt(SpeI)ATGGCAAATAATAATTCTGA	gaacccggg(XmaI)tTTTGGCGTTTTGCCATTGGA
Kar4	0.55		agcactagt(SpeI)ATGGCATTCCAAGATCCAAC	gaacccggg(XmaI)tTTGTGCTTTTTGTACTGGAC
Mga2	0.79	74.8	agcactagt(SpeI)ATGCAGCAGAACAGTGAGTT	gaacccggg(XmaI)tACTGACAATTAAATCGTTCA
Fkh1	0.96		cccactagt(SpeI)ATGTCTGTTACCAGTAGGGA	gaacccggg(XmaI)tACTCAGAGAGGAATTGTTCA
Mac1	1.15		cccactagt(SpeI)ATGATAATATTTAATGGGAA	gaacccggg(XmaI)tTGAAGTGGTGGCATCGCTTA
Rpi1	1.16	81.1	agcactagt(SpeI)ATGTACTTGGAATATCTTCA	gaacccggg(XmaI)tATGTTGTTGCATAAAATTTT
Arr1	1.19		cccactagt(SpeI)ATGGCAAAACCGCGTGGAAG	gaacccggg(XmaI)tTAATTTTGACGAAAAGACCT
Gis1	1.31		agcactagt(SpeI)ATGGAAATCAAGCCAGTTGA	gaacccggg(XmaI)tTGATTCAGCTAATTTAGTAT
Sok2	1.33		ggctctaga(XbaI)ATGCCCATCGGTAACCCAAT	gaacccggg(XmaI)tTTTTTCTTGTTTTTTTGTAT
Mot3	1.38	74.3	cccactagt(SpeI)ATGAATGCGGACCATCACCT	gaacccggg(XmaI)tTTTGTTGTGACTAACAATAA
Gat4	1.39		cccactagt(SpeI)ATGTCCACTAAGTTGCCTAT	gaacccggg(XmaI)tGAATCTGACAGTTCCGGTAA
Sut1	1.43		ggctctaga(XbaI)ATGTCCACAAGCATTACAGT	gaacccggg(XmaI)tAAAATCAATGCTTTTATAGT
Rme1	1.45		cccactagt(SpeI)ATGTCACCGTGTTATGGACA	gaacccggg(XmaI)tTTTGGTATTGTTCAAAATTT
Swi4	1.47	77	agcactagt(SpeI)ATGCCATTTGATGTTTTGAT	gaacccggg(XmaI)tTGCGTTTGCCCTCAAATCCT
Tec1	1.47	77	agcactagt(SpeI)ATGAGTCTTAAAGAAGACGA	gaacccggg(XmaI)tATAAAAGTTCCCATGCGATT
Tog1	1.47	77	cccactagt(SpeI)ATGGCAGCAAAAAGAGGATT	gaacccggg(XmaI)tCTCTCCGAGGTTTTCTTTAG
Upc2	1.47	77	cccactagt(SpeI)ATGAGCGAAGTCGGTATACA	gaacccggg(XmaI)tTAACGAAAAATCAGAGAAAT
Yap1	1.47	77	cccactagt(SpeI)ATGAGTGTGTCTACCGCCAA	gaacccggg(XmaI)tGTTCATATGCTTATTCAAAG
Yox1	1.47	77	cccactagt(SpeI)ATGTCACAAGAAACAAAAAT	gaacccggg(XmaI)tACCACGGAAAGCGTTCGGAT
YPR196W	1.47	77	agcactagt(SpeI)ATGAGTATTGTAAGACAGTC	gaacccggg(XmaI)tGGGAATAATGTCGACTTCAT
Sfp1	2	74.3	gccgctagc(NheI)ATGGATTTTACAACAATGAC	gaacccggg(XmaI)tGTGAGTGGAGTGGCCCCTGT
aft1	2.1	74.8	cccactagt(SpeI)ATGGAAGGCTTCAATCCGGC	gaacccggg(XmaI)tATCTTCTGGCTTCACATACT
Rpn4	2.18	75.9	ggctctaga(XbaI)ATGGCTTCTACGGAACTTAG	gaacccggg(XmaI)tACCCATGACATAACCAATAT
Msn2	2.26	76.3	agcactagt(SpeI)ATGACGGTCGACCATGATTT	gaacccggg(XmaI)tAATGTCTCCATGTTTTTTAT
Hsf1	2.66	81	ggctctaga(XbaI)ATGAATAATGCTGCAAATAC	gaacccggg(XmaI)tTTTCTTAGCTCGTTTGGGCA
Note: Aggregation-prone TFs are selected when the intrinsic variant score <1.5 using CamSol or the pWALTS score >73.5 and N+Q>20% using PrionW.
Attached nucleotides are shown by small letters with restriction sites used for cloning in italic.

## Sheet: 4 agg TFs vs target DEG
Table S2h. Total potential targets with prion DEGs regulated by 4 aggregated TFs.
TF	Regulated by swi1	Regulated by prion	Number of gargets	Target list
Rds1	up	up	53	UGA2 YRO2 SDS24 HSP30 RDS1 AAD3 YDL124W GYP7 GCV1 TPS2 ADR1 YDR222W YDR433W PIC2 SPI1 GSY1 IGD1 QCR6 RIM8 OLE1 STF2 MAL12 AIM17 ARG4 RCI37 AIR1 KGD1 GPX1 SIS2 GIS3 YPS1 YLR177W TOS4 GSY2 TSL1 CDC5 CTF18 YMR084W YMR103C YPK2 PGM2 GAT2 NDE1 GAD1 TDA1 RHO2 YGP1 CHS1 IZH4 TPO4 FRE5 USV1 YPL247C
Rpi1		up	49	PRX1 UGA2 YRO2 PHO5 SDS24 HSP30 GYP7 TPS2 YDR222W GLC3 SPI1 GSY1 IGD1 SUT1 STF2 CLB1 ZPR1 AIM17 RPI1 YJL142C NUC1 MRX12 BAT2 GPX1 PTR2 GIS3 YPS1 YPS3 YLR149C TFS1 TOS4 GSY2 TSL1 NDI1 CDC5 ISF1 YMR103C YPK2 PGM2 GAT2 NDE1 GAD1 CHS1 DSE4 IZH4 TPO4 FRE5 SWI1 YPL247C
Mot3			173	BDH1 ACH1 ECM13 MOH1 YRO2 TIP1 AAC3 PHO5 RAD16 TKL2 ERV15 SDS24 OM14 TRS20 RTN2 GAL3 GCV1 MRH1 FMP16 AFR1 GIS1 ADR1 HXT7 HXT3 ARO10 ATO3 BUD16 SIT1 DLD3 TIR1 GPA2 PHM8 TPA1 HIS1 FCY21 RNR1 SHC1 HSP12 GSY1 IGD1 HXK1 MPO1 CGR1 DUO1 SUT1 VRG4 BUD9 SCM4 ERG25 CLB1 MEP1 ZPR1 TOS2 YHB1 SOL4 MAL12 ERG11 YHR022C MYO1 RTC3 HXT1 SPL2 ARO9 SSP1 BAT1 PHO12 IMD2 TIR3 RGI2 SGA1 RPI1 QDR2 AIM20 SUC2 CSS1 FLO11 …
Mac1			55	YRO2 PHO5 VID24 SSE2 SDS24 PHO89 HSP30 GYP7 INO2 YDR222W GLC3 RGI1 SPI1 ALR2 IGD1 PMC1 CGR1 STF2 CTT1 ZPR1 ARG4 UTP9 PHO12 ACO2 NUC1 CYC1 BAT2 YPS3 DIP2 TFS1 TOS4 NCW2 GSY2 RAD52 TSL1 NDI1 CDC5 YMR084W YMR103C YPK2 PGM2 NDE1 GAD1 YMR290W-A YGP1 CHS1 FOL1 CIT1 MDM20 WSC3 FRE7 ETT1 SWI1 RTT10 PDH1
Subtotal			239 (71 up / 168 dn)
Intepretable targets within prion DEGs caused by aggrtegartion of the 4 TFs
TF_acivator			Number of downregulated targets (interpretable)	Target list
Mot3			69	BDH1 MOH1 PHO5 RAD16 TKL2 OM14 RTN2 GCV1 FMP16 GIS1 ADR1 HXT7 ARO10 GPA2 PHM8 SHC1 HSP12 HXK1 ZPR1 SOL4 MAL12 YHR022C RTC3 ARO9 SGA1 SUC2 CSS1 YJL107C YJL163C CYC1 CWP1 FAT3 KNS1 ALT1 YLR108C YPS3 TFS1 NMA1 TSL1 NDI1 MSC1 HXT2 EIS1 AAC1 FET3 NDE1 DDR48 YMR173W-A YMR196W GAD1 ADH2 HEF3 NCE103 YGP1 YTP1 CIT1 DDR2 PHM7 GRE2 YOL153C HMS1 RSB1 CYT1 PNS1 DCS2 TPO4 FIT3 FMP40 GDB1
Rpi1			5	SUT1 ZPR1 BAT2 PTR2 GIS3
Mac1			13	PHO5 VID24 PHO89 INO2 ALR2 CTT1 ZPR1 PHO12 BAT2 RAD52 WSC3 FRE7 PDH1
Rds1			6	GCV1 QCR6 MAL12 KGD1 SIS2 GIS3
Subtotal			86
TF_inhibitor			Number of upregulated targets	Target list
Mot3			31	YRO2 AAC3 ERV15 TRS20 MRH1 BUD16 DLD3 TPA1 HIS1 FCY21 CGR1 DUO1 SCM4 ERG25 TOS2 ERG11 SSP1 AIM20 BNA1 SEC72 BET5 AIM34 LDO45 MET22 AUS1 ETT1 NAT5 RRP36 SPS4 SFG1 YPR015C
Rpi1			3	YRO2 YDR222W DSE4
Rds1			3	YRO2 YDR222W AIR1
Mac1			3	YRO2 YDR222W CGR1
Subtotal			34
